# Supplementary material for: Pyramiding Breeding of Low-Glutelin-Content Indica Rice with Good Quality and Resistance
Source: Plants (Basel). 2023 Nov 3;12(21):3763. doi: 10.3390/plants12213763 (PMC10647759; doi:10.3390/plants12213763)
Supplement: Supplementary file 1 [file plants-12-03763-s001.zip]

Archive with 6 entries (6 files):
- Supplemental Figure.pptx
- Table S1.xlsx
- Table S2.xlsx
- Table S3.xlsx
- Table S4.xlsx
- Table S5.xlsx
