# Supplementary material for: Pyramiding Breeding of Low-Glutelin-Content Indica Rice with Good Quality and Resistance
Source: Plants (Basel). 2023 Nov 3;12(21):3763. doi: 10.3390/plants12213763 (PMC10647759; doi:10.3390/plants12213763)
Supplement: Supplementary file 1 [file plants-12-03763-s001.zip › Table S1.xlsx]

## Sheet: Sheet1
Table S1. Linkage Markers for assist-selection and their primer sequences.
Gene	Chr.	Marker	Sequence of marker primer(5＇-3＇)	Reference
Lgc-1	2	RM1358	F:GATCGATGCAGCAGCATATG	Wang et al, 2005
			R:ACGTGTGGCTGCTTTTGC
		RM5356	F:AGAGCACTTGGAGTGAAGAGG
			R:AAGCGAGGGAGACAGATGC
Pi-2	6	AP22	F:GTGCATGAGTCCAGCTCAAA	Wu et al, 2002
			R:GTGTACTCCCATGGCTGCTC
Xa23	11	RM206	F:CCCATGCGTTTAACTATTCT	Pan et al, 2003
			R:CGTTCCATCGATCCGTATGG
fgr	8	GRFM04	F:GTTAGGTTGCATTTACTGGGAG	Wang et al, 2008
			R:GAATGATGCTCAAAGTGTCT
