# Supplementary material for: Pyramiding Breeding of Low-Glutelin-Content Indica Rice with Good Quality and Resistance
Source: Plants (Basel). 2023 Nov 3;12(21):3763. doi: 10.3390/plants12213763 (PMC10647759; doi:10.3390/plants12213763)
Supplement: Supplementary file 1 [file plants-12-03763-s001.zip › Table S2.xlsx]

## Sheet: Sheet1
Table S2. The sequecing data statistics of W3660, WSSM, NTXZ, and YSXSM.
Sample names	Clean Reads	Clean bases	GC Content (%)	Q30 percentage
NTXZ_1	19650606	5,884,885,854	54,05	93.24
NTXZ_2	21437835	6,420,385,764	54,03	92.89
NTXZ_3	21132318	6,328,838,414	54.1	93.01
W3660_1	20691235	6,194,733,264	54.8	92.38
W3660_2	20719654	6,202,269,190	54.53	93.43
W3660_3	19369619	5,798,833,168	53.99	93.64
WSSM_1	19897196	5,957,745,352	54.29	93.22
WSSM_2	20760936	6,216,645,698	54.16	92.51
WSSM_3	20764951	6,218,054,396	53.78	93.45
YSXSM_1	20552382	6,152,707,876	54.31	93.3
YSXSM_2	23357262	6,993,202,926	53.78	92.84
YSXSM_3	28975272	8,674,312,120	54.31	92.67
