# Supplementary material for: Pyramiding Breeding of Low-Glutelin-Content Indica Rice with Good Quality and Resistance
Source: Plants (Basel). 2023 Nov 3;12(21):3763. doi: 10.3390/plants12213763 (PMC10647759; doi:10.3390/plants12213763)
Supplement: Supplementary file 1 [file plants-12-03763-s001.zip › Table S3.xlsx]

## Sheet: Sheet1
Table S3. The statistics on data mapping of W3660,WSSM, NTXZ, and YSXSM.
Sample Names	Total Reads	Mapped Reads	Unique Mapped Reads	Multiple Map Reads	Reads Map to "+"	Reads Map to"-"
NTXZ_1	39301212	36,429,744(92.69%)	33,035,002(84.06%)	3,394,742(8.64%)	22,968,710(58.44%)	22,796,556(58.00%)
NTXZ_2	42875670	39,801,839(92.83%)	38,750,078(90.38%)	1,051,761(2.45%)	20,905,706(48.76%)	20,830,237(48.58%)
NTXZ_3	42264636	39,364,267(93.14%)	38,013,298(89.94%)	1,350,969(3.20%)	21,131,412(50.00%)	21,048,535(39.80%)
W3660_1	41382470	39,307,456(94.99%)	38,314,142(92.59%)	993,314(2.40%)	20,549,822(49.66%)	20,551,824(49.66%)
W3660_2	41439308	39,410,761(95.10%)	36,576,414(88.27%)	2,834,347(6.84%)	23,511,345(56.74%)	23,471,380(56.64%)
W3660_3	38739238	37,070,867(95.69%)	36,033,808(93.02%)	1,037,059(2.68%)	19,480,985(50.29%)	19,483,559(50.29%)
WSSM_1	39794392	36,429,744(92.69%)	36,089,964(90.69%)	821,108(2.06%)	19,190,906(48.23%)	19,142,006(48.10%)
WSSM_2	41521872	38,323,263(92.30%)	37,077,347(89.30%)	1,245,916(3.00%)	20.491,259(49.35%)	20,436,113(49.22%)
WSSM_3	41529902	37,724,413(90.83%)	35,700,589(85.96%)	2,023,824(4.87%)	21,434,838(51.61%)	21,336,451(51.38%)
YSXSM_1	41104764	38,040,410(92.55%)	37,052,679(90.14%)	987,731(2.40%)	19,968,112(48.58%)	19,931,577(48.49%)
YSXSM_2	46714524	37,617,753(80.53%)	36,857,719(78.90%)	760,034(1.63%)	19,413,949(41.56%)	19,382,337(41.49%)
YSXSM_3	57950544	53,537,512(92.38%)	52,098,475(89.90%)	1,439,037(2.48%)	28,104,470(48.50%)	28,069,579(48.44%)
