# Supplementary material for: Pyramiding Breeding of Low-Glutelin-Content Indica Rice with Good Quality and Resistance
Source: Plants (Basel). 2023 Nov 3;12(21):3763. doi: 10.3390/plants12213763 (PMC10647759; doi:10.3390/plants12213763)
Supplement: Supplementary file 1 [file plants-12-03763-s001.zip › Table S4.xlsx]

## Sheet: Supplemental Table S4
Table S4. All DEGs FPKM values among four rice species.
#ID	NTXZ-1	NTXZ-2	NTXZ-3	W3660-1	W3660-2	W3660-3	WSSM-1	WSSM-2	WSSM-3	YS-1	YS-2	YS-3
LOC_Os03g14334	14.8552	15.6469	18.3772	4.14933	5.96647	5.36014	13.643	15.2911	14.1152	15.1901	11.9938	11.0422
LOC_Os12g37400	0.590403	0.598828	0.895442	0.666391	1.87302	13.0835	0.713887	0.56131	0.577815	0.721747	0.559336	0.332351
LOC_Os07g32740	0	0.034708	0	0	0	0	0.118061	0.035957	0.08124	0.508813	0.563703	0.551646
LOC_Os05g06540	4.70942	4.00699	3.60615	1.93942	1.17676	1.35629	2.19457	2.50304	3.03117	0.495644	0.325457	0.292372
LOC_Os07g28644	0.117534	0	0.073835	29.7796	30.6586	50.4138	8.0629	8.50074	11.9031	0	0	0
LOC_Os05g51470	3.85793	2.62315	3.5725	5.26936	5.65752	7.64963	19.007	7.5897	9.5241	5.8958	7.40474	6.6132
LOC_Os03g05800	8.12485	5.54624	10.0072	26.4798	23.0788	12.2638	11.5427	18.9208	12.9184	8.95834	8.43632	8.02693
LOC_Os03g60210	0.175858	2.24744	0.934745	3.70255	2.64158	1.64576	8.88266	7.73539	4.94791	4.80574	3.41008	5.75118
LOC_Os02g53130	0.216501	0.568393	0.380402	17.9	8.04231	15.635	1.37608	10.8211	22.2767	2.41507	32.0978	1.82016
LOC_Os10g22170	0	0	0	4.60219	4.97965	13.582	0.169066	0.093086	0	0	0	0
LOC_Os03g15380	1.14902	0.808846	1.1071	1.39941	1.61402	3.48439	0.7409	0.576696	0.567426	0.445465	0.359223	0.69188
LOC_Os03g59774	0	0.135506	0	31.2878	23.8518	27.4183	2.90122	9.58207	10.9458	19.0458	17.7082	22.0272
LOC_Os03g61160	24.6673	37.0823	13.7392	1.05403	2.12899	1.42684	0.480277	1.0618	0.259961	3.59162	3.10164	3.37244
LOC_Os01g57250	0	0	0	0.282	0	0	9.32212	8.52576	13.2595	0	0.042125	0.029373
LOC_Os01g50200	2.93874	6.08022	3.84777	9.62503	11.1074	6.89251	8.22721	2.75413	5.61213	3.87288	3.28266	3.67247
LOC_Os05g28200	96.321	92.7054	83.4777	37.099	46.8606	45.6302	67.4059	67.2605	67.4007	87.1545	56.2937	87.63
LOC_Os03g44450	3.50829	2.44285	2.00661	7.21424	5.13925	10.6911	6.45683	3.08193	6.05773	4.00096	10.5337	3.19839
LOC_Os03g18550	10.407	9.50901	14.6965	35.1223	25.9563	22.8738	13.4328	23.4468	18.2458	18.6028	21.3868	21.6661
LOC_Os03g13560	1.30192	1.48585	2.07088	6.60535	5.25924	18.5935	3.13536	1.63833	6.1563	2.73042	5.45467	2.93784
LOC_Os11g41210	3.06143	3.34731	3.0586	0.124177	0.174627	0.222417	2.32527	1.94074	1.7572	2.94978	2.78361	3.09787
LOC_Os01g47570	6.55911	7.2931	9.99692	4.68822	5.45794	2.18056	11.8194	20.1254	14.9602	20.7137	17.9731	20.9139
LOC_Os03g58410	3.51156	3.93248	3.75507	5.74757	3.07713	8.78509	6.36831	4.76479	3.98321	11.4437	8.98629	7.73688
LOC_Os11g37300	0	0	0	1.22197	1.37402	2.56025	1.79588	1.04222	1.87531	1.27072	2.18047	1.52833
LOC_Os04g45220	0	0	0	8.28118	6.60214	7.1262	0	0	0	0	0	0
LOC_Os03g13130	1.64675	1.56775	1.74133	2.50177	2.05365	12.7099	1.12785	1.21183	3.29149	0.817874	1.22895	1.39666
LOC_Os06g12190	1.74801	2.16342	2.0874	0.848715	0.316998	0.518689	2.1534	2.34822	1.45242	1.77215	1.66488	2.0666
LOC_Os05g32440	0.579845	0.474452	1.02747	2.90982	2.18622	20.9935	0.723307	0.472666	1.29376	0.899803	0.988616	0.609459
LOC_Os09g08120	1.66497	2.20304	1.69713	0.363006	0.435945	0.182659	0.128805	0.234971	0.32329	0.42275	0.462283	0.195923
LOC_Os04g51450	2.38376	3.70566	5.36772	2.51144	3.25338	4.4704	6.76544	5.72846	7.79032	8.0508	5.09086	6.71421
LOC_Os11g26920	9.52126	6.15286	7.46599	3.99863	2.84287	2.60969	6.06926	3.21849	2.26807	3.94943	3.21099	3.46545
LOC_Os12g10740	33.2628	37.1716	42.8581	80.4545	65.1225	43.405	21.2622	27.9724	26.9085	32.5026	45.6901	33.4129
LOC_Os01g12400	20.6888	19.004	18.4147	7.85055	7.17423	6.26116	20.0962	19.2442	15.6952	20.0748	16.8451	19.8267
LOC_Os01g32870	14.2801	12.4279	12.0409	17.406	13.6296	23.8085	6.72431	8.82136	9.52275	14.3059	20.9986	12.692
LOC_Os01g38980	52.5667	68.3887	66.1874	192.737	166.593	106.666	54.2463	70.2987	54.9671	51.627	55.9103	51.4092
LOC_Os01g44170	0.692506	0.673291	0.571774	0.689384	0.874197	1.11019	3.08876	4.36309	5.14568	1.13876	1.17587	0.998298
LOC_Os10g18099	0	0	0	2.86329	1.1988	1.30722	0	0.300305	0.835566	0	1.90956	0
LOC_Os06g50930	54.1332	75.7787	34.832	4.75155	5.87036	22.7969	7.33301	4.66707	3.89309	8.89174	16.9747	8.85732
NewGene_1346	0	0	0	5.45095	5.04782	3.94872	0.375373	0.852252	0.424241	0	0	0
LOC_Os11g34760	0.67527	0.919438	0.707014	6.8141	5.11819	6.11066	0.786641	1.03345	0.78437	1.21589	2.10958	0.897596
NewGene_1341	0	0	0	2.78269	3.4877	4.75375	1.56036	0.948461	1.26984	0	0	0
NewGene_2822	2.27246	1.57564	1.66793	0	0.258945	0	3.50851	1.39427	1.5687	1.12484	0.959217	0.645336
LOC_Os01g02770	0.235423	0.410256	0.344731	4.8026	4.50027	3.91092	0.248539	0.413566	0.571289	0.538501	0.499436	0.431789
LOC_Os01g08510	65.7917	54.9597	66.9879	14.9159	26.7155	17.3508	34.1303	34.901	30.8892	36.8535	20.9738	37.6157
LOC_Os05g03210	0	0	0.089437	2.93158	1.36101	2.82933	0.096707	0.303072	0.727988	0	1.03002	0.070545
LOC_Os10g03440	0.776156	3.20597	1.49821	21.3118	9.4883	8.7306	1.16353	4.59448	3.29252	2.06301	7.53014	2.15169
LOC_Os01g63710	0.31945	0.614354	0.442007	1.31026	1.54663	4.74546	0.557494	0.460671	0.706901	0.69573	1.01662	0.489588
NewGene_1692	0.911139	2.03717	0.881697	6.47138	7.48142	4.30713	4.03779	5.40961	5.119	0.415546	0.576963	0.519553
NewGene_1695	6.25046	3.83132	5.94032	3.11874	1.94677	3.60231	1.67718	1.6286	1.93451	2.53966	4.92199	2.60454
LOC_Os02g44820	57.6225	55.0208	50.0439	27.0326	26.5954	22.7752	38.0198	31.1742	29.8326	46.1148	63.2601	43.007
LOC_Os04g04950	4.80175	4.07417	4.49738	0	0.142582	0.138368	0.995959	1.43918	0.119664	1.27062	0.581765	1.12726
LOC_Os08g10260	0.410293	0.591758	0.59831	1.4673	0.92436	1.10375	1.11761	1.2531	1.4363	1.1031	1.4169	1.05581
LOC_Os03g14590	48.699	54.2641	59.5548	35.5142	44.3291	29.9492	138.859	99.2584	82.8013	102.105	89.7524	96.4643
LOC_Os04g53680	8.47979	6.47659	8.46209	20.1084	16.2259	10.9821	4.48938	8.88148	4.62421	8.10847	4.60005	5.62687
LOC_Os05g33940	16.7366	32.5284	22.111	47.2701	39.7524	54.2003	86.9718	27.1417	42.3817	67.2749	68.4395	71.5653
NewGene_2583	5.09531	3.91896	3.80321	2.26375	3.37628	3.97903	4.02314	2.51025	4.21942	1.83636	2.50319	2.02085
LOC_Os01g54190	84.5137	99.1464	86.0388	10.4273	14.4849	12.4402	8.49244	10.3843	7.98166	7.37892	8.51696	7.7655
LOC_Os08g33720	23.5806	44.9125	41.5307	31.2751	34.5714	30.4622	112.139	107.207	79.9002	86.084	90.9107	91.6116
LOC_Os06g36920	0.912814	0.976521	1.00742	2.39882	3.63153	6.08618	0.886157	1.2527	2.00712	1.53717	3.52708	1.07465
LOC_Os06g05420	0	0	0	2.60057	1.38734	2.07246	0	0	0	0.101122	0	0.048303
LOC_Os07g23930	0	0	0	10.4425	11.2321	16.331	0	0	0	0	0	0
NewGene_3181	0	0	0	2.26812	2.27752	2.30907	0	0	0	0	0	0
NewGene_2639	0.149976	0.147994	0.110274	0.833272	1.45931	1.51234	0.107077	0.040446	0.071536	0.233246	0	0.257729
LOC_Os09g30506	2.41882	1.4142	2.35441	0.31818	0.716273	0.154071	5.17589	0.926429	0.24101	1.48718	0.69135	1.34487
LOC_Os01g12130	0.255851	0.167669	0.262484	3.07271	1.26375	1.49384	0.086189	1.06087	0.614716	1.35708	0.496387	0.566989
LOC_Os01g41930	0.292869	0.21246	0.242721	1.3074	1.1195	1.09485	0.521243	0.41536	0.670197	0.134958	0.189185	0.323961
LOC_Os01g15770	3.00502	10.2126	7.9839	12.3626	19.5492	15.2541	36.1959	6.32265	33.6146	41.1338	16.71	40.9093
LOC_Os06g02000	43.9491	39.1392	45.85	15.5327	19.3869	14.5335	28.4287	38.6641	31.5855	29.2139	32.5806	30.4739
LOC_Os01g35030	3.22466	3.48324	2.6901	1.16011	1.58599	1.9917	4.20229	2.37839	3.07694	5.63271	3.67105	4.92943
LOC_Os06g33720	15.8048	12.6488	11.6795	5.48529	8.11265	4.35143	17.6616	12.0015	6.74299	17.1745	8.82017	15.7932
ChrUn.fgenesh.gene.26	0.595198	0.597456	0.224263	0	0	0.009996	0.468172	0.395651	0.662456	0.352929	0.371586	0.153525
ChrUn.fgenesh.gene.20	3.7394	2.95648	3.04035	0.071213	0.051302	0.161848	14.511	10.9051	9.26346	2.07918	2.11861	1.88892
LOC_Os12g43870	8.84173	21.3925	14.4983	30.3353	13.6456	21.0912	19.4425	45.417	36.8248	42.4226	63.5535	49.5512
LOC_Os04g34270	1.13217	2.51235	1.30598	6.62271	5.93136	3.94368	5.8849	7.72152	7.84828	3.10344	4.05923	3.73321
LOC_Os03g29360	21.989	40.9675	18.2043	21.6655	25.2648	18.799	49.8156	39.5485	25.3829	58.1465	55.3518	53.491
LOC_Os04g29350	0.435241	0.445437	0.246368	0.014009	0.020525	0	0.382858	0.342715	0.297611	0.400683	0.355557	0.351167
LOC_Os05g25570	0.313681	0.325915	0.385708	0	0	0	0.04097	0.104582	0.104161	1.79191	2.06872	1.93946
LOC_Os02g51350	50.133	91.1444	84.3454	75.1338	63.3856	44.9316	117.991	203.026	149.168	125.704	121.243	129.705
LOC_Os06g29250	0	0	0	2.38628	2.4323	4.33406	0	0	0	0	0	0
LOC_Os08g29760	1.4099	3.39846	3.01291	5.93098	9.29964	7.57245	4.51079	1.79588	6.55672	3.36064	1.95261	2.649
LOC_Os03g27350	5.13454	4.93432	4.33368	11.3783	8.80757	14.7207	4.84308	4.68873	7.05065	3.72557	4.59557	5.24009
LOC_Os05g34700	0	0.063907	0.4609	8.77407	4.58587	72.8569	0.336015	0	0.363772	0.087179	0	0.130244
LOC_Os07g13490	3.46081	1.69956	5.11673	0.40222	0	0	1.41508	2.90898	2.21685	4.24789	3.55486	4.93468
LOC_Os01g33869	0.024046	0	0.066469	5.51762	3.53079	3.85625	0.133762	0.41439	1.05792	0.537232	11.6455	0.428531
LOC_Os04g24110	22.644	19.4463	17.1763	13.2937	13.3125	10.6561	11.3825	4.99866	5.10521	16.2713	8.67293	16.647
LOC_Os09g36619	6.44798	10.1674	7.46699	2.8696	4.21668	6.06833	5.65352	4.56876	4.84845	7.88868	5.24807	6.7695
LOC_Os02g16490	0	0	0.01255	4.23156	4.28855	5.42803	0	0	0	4.24549	5.83756	4.78749
LOC_Os02g44630	174.201	249.761	312.047	495.387	335.545	654.243	200.734	167.809	481.322	161.714	160.645	171.883
LOC_Os03g10440	0	0.0704	0	0.540873	1.74911	1.76561	0.183191	0.030078	0.560027	0.075269	0.233885	0.09813
LOC_Os07g45560	0.466711	0.584107	0.534481	0.041764	0.020297	0.130122	0.189673	0.574019	0.48336	0.622507	0.784819	0.611144
LOC_Os09g24590	16.2629	28.0788	17.5095	13.7199	9.78213	12.0628	41.4917	9.98357	21.4185	31.9112	19.056	33.2643
LOC_Os03g21210	27.6573	60.6163	35.2019	15.2823	16.1069	21.086	50.5232	40.9609	34.0281	34.1464	28.7899	33.0688
LOC_Os02g47650	16.2008	19.2356	20.9662	22.5586	18.6653	17.2995	41.5962	70.094	52.528	47.9124	75.9818	55.4036
LOC_Os06g46310	6.84704	5.3358	6.00087	11.1057	10.905	19.4077	12.0667	7.88811	11.6575	9.51151	19.0497	8.41724
LOC_Os10g42780	39.8323	35.8199	31.6955	70.5398	74.0267	44.295	23.0735	29.145	29.3874	10.2113	27.3185	10.956
LOC_Os05g50850	3.45879	4.39337	3.80443	2.9925	3.01525	2.48468	3.39044	2.15337	1.65813	7.05652	4.49134	6.66557
LOC_Os04g30030	0	0.113795	0	0.931684	0.276962	0.351947	6.56264	2.97026	2.76175	0	0.218723	0.218073
LOC_Os07g04040	0.168887	0.328997	0.382901	1.16983	1.35006	0.469271	2.07543	1.86998	1.97982	0.482286	0.5431	0.71978
LOC_Os12g02570	1.68012	1.36525	1.36069	14.4839	17.4947	19.187	1.20846	1.13361	1.72528	1.49087	1.68242	1.21963
LOC_Os01g04430	0	0	0.19757	1.57463	1.11912	2.58869	0	0	0.140786	0	0.529378	0.134984
LOC_Os03g19370	0	0.119987	0.115605	21.3114	8.44564	7.3911	0.339752	3.23262	8.04153	0.305452	12.314	0.672295
NewGene_422	1.2175	1.26527	1.39774	0.707406	0.625052	0.623417	1.81359	1.89324	1.31653	1.47202	1.8314	2.42184
LOC_Os03g21960	0.094241	0.131691	0.077413	2.78454	3.89647	4.57277	0.584303	0.158957	0.618812	0.121663	0.569476	0.191106
LOC_Os01g66740	0.072048	1.06905	0.389966	1.80653	0.997885	1.64674	0.523563	0.991303	0.353597	0.377421	0.413689	0.102968
LOC_Os02g20970	4.84051	6.82388	8.02188	8.29286	5.52885	5.51961	12.0563	20.4726	16.7516	20.7903	35.0224	20.3634
LOC_Os03g14630	1.67575	0.081734	1.08588	0.638831	0.237289	0.083381	1.50971	2.54305	3.16565	1.25748	0.546487	1.00705
LOC_Os01g60740	1.56115	0.228689	3.10956	10.573	7.7351	255.841	30.6345	0.516135	5.72891	10.0742	5.43681	11.6056
LOC_Os09g19640	33.3248	34.9863	43.8622	24.9092	22.6278	22.805	80.2888	88.4303	61.9293	73.637	70.6866	72.2683
LOC_Os06g01966	35.0512	32.6391	34.2139	8.79055	11.5418	8.87666	20.5337	16.5309	13.2062	22.0238	10.9248	22.276
LOC_Os09g16920	5.79107	5.72749	6.23847	14.3186	9.25361	30.5739	4.31014	5.72635	18.2931	5.66362	3.36956	6.15158
LOC_Os08g44360	0.863238	3.3594	5.86407	22.107	19.0113	72.8378	9.06327	6.02772	23.9485	2.52651	82.3264	3.42684
LOC_Os10g39170	2.09851	4.21867	4.28013	7.79306	5.50073	14.1089	1.87866	2.07902	7.54697	1.50982	0.628709	1.78332
LOC_Os10g23100	10.2051	8.73353	14.0822	27.7418	16.7295	49.2081	12.0317	15.0042	25.9639	14.9505	26.6626	16.2196
LOC_Os08g02390	33.2838	26.1931	25.9831	13.6316	13.957	10.5158	23.6122	22.1149	21.1206	24.9487	12.6972	21.9228
LOC_Os04g39930	2.05398	1.37332	2.12734	0.79302	0.846784	1.14136	1.78628	1.83752	1.98259	2.84974	2.29812	2.57715
LOC_Os12g08800	1.05095	1.21647	1.1127	1.35563	1.45414	2.46278	0.589254	0.612885	0.943304	0.803206	1.42092	0.834042
LOC_Os06g03860	5.61846	6.649	4.73784	6.83267	4.94703	6.84939	5.15469	6.61463	8.91337	10.5869	21.1645	9.10296
LOC_Os02g11960	0.277758	0.27905	0.696698	1.30517	1.00224	1.56543	0.377956	0.391423	0.199949	1.29215	0.87245	1.30906
LOC_Os05g42230	7.12317	5.33775	7.95045	13.071	8.92252	54.2605	7.66249	7.88725	9.16132	13.3163	22.9587	13.5492
LOC_Os07g07715	0	0	0	0	0	0	4.35252	9.67364	2.7043	0	0	0
NewGene_3061	15.6272	18.2893	11.5763	5.45783	6.52425	5.32937	15.1865	15.5623	11.3225	11.706	12.8507	13.3601
LOC_Os10g25560	1.49709	0.684726	0.839321	0	0	0	1.13922	0.506262	0.260525	0.935464	0.770321	0.765778
LOC_Os10g25565	1.26216	0.828637	0.842416	0.0949	0	0.028089	0.950386	0.436067	0.893767	1.06727	0.932748	1.13738
LOC_Os02g55910	15.0745	25.0453	24.3641	26.9797	23.605	26.1816	47.5115	57.7741	50.2122	36.2569	37.798	35.3165
LOC_Os05g35570	4.02487	3.68537	2.78581	7.41549	3.89297	18.4075	1.83823	3.44421	5.16292	2.33668	2.30581	3.53859
LOC_Os09g09500	1.74916	1.16357	2.43275	0.263326	0.103329	0.048403	0.16925	0.667089	0.734504	1.12404	1.73058	1.57207
LOC_Os03g57780	0.583657	1.38171	1.96626	12.2317	2.81924	18.1452	1.14184	1.50692	9.95957	0.920882	0.874361	0.994046
LOC_Os03g20600	1.22483	3.65615	2.5977	17.3863	4.17834	7.20175	5.01132	8.79958	8.97401	7.11752	28.8662	7.52387
LOC_Os02g49860	1.27826	2.45413	3.98434	14.445	12.988	5.49727	1.82024	2.36018	1.81109	2.55791	5.78917	2.45117
LOC_Os02g18515	0.188712	0.112815	0.071093	0.604101	0.361476	0.166089	0.098006	0.241842	0.382889	0.752785	0.825108	0.594895
LOC_Os01g68770	123.388	92.8014	80.4206	34.0563	37.3121	40.1441	40.6346	52.5318	57.6145	76.4406	109.209	74.5777
LOC_Os09g15680	0.507283	0.414456	0.753662	2.84824	2.37293	2.65511	0.077357	0.289277	0.27152	0.640019	0.472381	0.628263
LOC_Os12g28590	0.097876	0.120002	0.058415	52.7684	51.0463	32.1095	0	0	0.030672	0	0	0
LOC_Os01g42000	0.308036	0.359248	0.226561	0.812353	0.949917	2.02873	0.517669	0.343005	0.506465	0.624086	1.12471	0.371182
LOC_Os08g37456	8.01507	8.58096	13.4487	23.4267	18.1438	13.469	8.13557	17.7508	14.8444	9.17508	8.26899	8.75132
LOC_Os07g35140	3.63815	5.36409	6.36559	4.82246	2.97763	1.86728	14.3287	11.067	8.69712	11.3653	17.9743	12.203
LOC_Os01g12930	0.130144	0.112095	0.092502	0.161731	0.272292	0.15794	0.253229	0.301238	0.546134	0.181321	2.77461	0.231749
LOC_Os06g50742	0.813	0.88712	1.10753	1.98645	1.37891	2.25741	0.64261	0.718075	1.03257	1.57856	3.13323	1.66034
NewGene_2032	5.18529	4.27456	5.6846	1.10455	0.575154	2.03765	4.52664	3.32656	10.9022	3.88862	3.54835	4.10562
LOC_Os01g54420	0.248131	0.207708	0.247532	0.784886	0.832339	8.09863	0.323528	0.323283	0.21789	0.258497	0.06	0.495901
LOC_Os01g54424	0.328288	0.251116	0.264766	1.15546	0.896473	2.06758	0.494042	0.38229	0.470585	0.253509	0.193851	0.234027
LOC_Os03g04740	0.653752	0.884038	0.725545	0.264428	0.350064	0.422535	0.717076	0.846548	0.348858	0.776066	1.30335	0.808634
LOC_Os02g05370	20.8608	19.6975	18.5349	6.86155	7.44648	8.3207	13.5514	14.0551	10.1166	14.1558	16.8964	13.2022
LOC_Os07g23480	0	0	0	1.21665	1.11215	0.774074	0	0	0	0	0	0
LOC_Os07g23485	0	0.007951	0.015727	0.740602	1.02871	0.947469	0.016868	0.066295	0.03374	0.049447	0.140847	0.023519
LOC_Os07g36700	0.024218	0.020671	0.021633	0.150899	0.01963	0.598891	1.27099	0.524674	0.105788	0.520939	0.694966	0.646403
LOC_Os03g14170	40.0577	38.4397	29.9708	30.8638	22.7176	34.675	84.1716	31.433	42.5975	80.9181	46.3724	82.8728
LOC_Os09g25090	1.47113	2.57573	1.66921	10.7884	13.1323	10.8344	22.4368	7.62744	6.27153	4.81071	7.22628	5.01682
LOC_Os01g08130	1.86899	1.13341	1.9769	18.895	16.5194	11.9315	1.57387	3.3032	47.1279	3.05102	0.933022	2.46692
LOC_Os05g40820	36.6772	35.2531	32.6045	58.6369	56.9473	179.981	19.8217	22.3126	34.9858	52.0456	30.3223	46.4724
LOC_Os05g33630	58.7882	80.1946	74.0429	121.515	140.602	60.8758	159.098	187.67	142.176	119.844	105.964	123.591
LOC_Os03g41460	10.4098	9.34455	9.59653	4.60849	5.9067	6.92282	9.81226	9.78577	13.5787	8.10272	7.90041	9.96118
LOC_Os01g34614	10.8842	11.7374	8.62813	22.8192	19.8999	29.7757	14.4115	10.1364	13.775	11.4591	21.5136	13.246
LOC_Os10g21670	0	0.062151	0	35.1866	29.4065	50.8125	0	0.063786	0.365243	0	0	0
LOC_Os05g36280	0.959361	1.6334	2.13042	6.39421	18.2797	289.224	3.5938	1.50608	1.21948	2.93418	2.41503	4.20746
LOC_Os04g42870	36.7665	28.5031	25.4726	15.6141	19.6857	12.5544	21.7474	20.3187	18.6804	27.2871	15.8998	24.6333
LOC_Os01g38140	0	0	0	0.279239	0.382672	0.305272	0	0	0	0	0	0
LOC_Os06g29010	0	0	0	4.00946	3.98769	4.2649	0	0	0	0	0	0
NewGene_3845	0	0	0	0	0	0	0	0.232813	0.090276	1.93463	1.72009	1.96225
NewGene_3847	0	0	0	3.74622	2.25244	7.76319	0	0	0	0	0	0
NewGene_3846	0	0	0	0.437295	0.067538	0.095708	1.22419	0.727022	0.898751	1.00151	0.78954	0.484009
NewGene_3841	0.479702	0.238982	1.33986	1.90821	1.37034	1.44443	0.393933	0.289122	0.237697	0.096629	0.26183	0.059195
NewGene_3843	0	0.021409	0	5.81589	5.53798	5.49204	0	0	0	0	0	0
LOC_Os01g52810	0	0	0	26.2617	25.9312	32.612	0	0	0	0	0	0.033564
LOC_Os03g06290	0.326709	0.691449	0.44171	3.08765	1.70431	3.14455	0.96902	1.06506	2.41312	0.714135	3.80965	0.817922
LOC_Os02g01520	4.17537	3.38182	4.88082	11.7079	9.38481	30.1638	4.12269	5.05419	6.54141	6.06589	8.307	5.42378
LOC_Os12g15520	5.15655	6.52971	5.25388	11.652	11.9452	9.47788	6.02538	6.36431	6.16393	14.6312	17.0953	14.9472
LOC_Os05g49730	0	0.125074	0.141174	0.533813	0.829344	0.267967	0.725936	0.939863	1.01105	2.06119	1.23646	1.87644
LOC_Os02g47980	2.67142	2.20669	2.15345	8.62964	6.40926	6.83626	3.15542	5.62562	8.47682	3.05075	3.939	4.32687
LOC_Os08g09060	0	1.46551	1.1238	15.2967	8.31767	4.8551	1.66348	3.64337	5.28547	3.71314	34.4272	6.79092
LOC_Os03g40410	2.28323	1.60521	2.29609	11.5237	8.57105	10.2919	1.57237	2.81839	2.95534	3.62606	5.27228	3.32808
LOC_Os03g38580	1.47971	2.22386	2.34028	1.1042	1.08613	0.994588	1.98771	2.6105	2.22451	2.15977	1.5782	1.57187
LOC_Os06g28050	102.392	104.364	182.744	30.6454	32.6515	20.4433	112.602	192.669	156.611	135.039	104.767	138.743
LOC_Os10g02690	0	0	0	1.70307	1.67308	2.38804	0	0	0	0	0	0
LOC_Os01g73060	2.91214	2.94763	3.22217	1.31464	1.51738	1.57843	5.70625	5.4078	4.20871	3.99923	3.49519	4.25668
LOC_Os11g29290	19.9771	39.4583	24.6464	9.19195	6.29606	5.8965	89.3784	79.7814	52.9121	62.0759	86.4165	60.4546
LOC_Os07g09890	0.408503	0.81482	0.769016	2.12713	1.68394	2.81348	0.508578	0.416211	0.557559	0.660593	0.328479	0.679679
LOC_Os08g28990	0.352085	0.31028	0.475826	0	0.0202	0.018953	0	0.0072	0.006515	0.320279	0.218199	0.248388
LOC_Os02g44980	90.3331	153.599	102.695	56.9709	45.3842	51.0572	206.581	206.276	126.722	227.766	206.67	227.635
LOC_Os01g73500	1.25987	1.61266	3.14731	12.0405	8.14342	10.1859	2.55568	5.96114	11.7372	7.51496	31.0109	6.2331
LOC_Os05g36910	25.6305	29.3867	24.8656	13.5518	12.1723	15.7645	24.0635	19.8166	19.7617	21.7124	34.607	21.9884
LOC_Os04g49510	85.276	172.115	130.911	99.5704	90.59	69.5793	222.233	224.204	163.308	155.828	154.688	154.952
LOC_Os02g02660	0.76945	0.978679	0.674179	0	0	0.074942	0.42077	0.594271	1.03657	0.500543	1.25568	0.544155
LOC_Os03g46150	0.265827	15.1903	12.0708	7.87176	11.4802	3.32831	2.80712	1.34574	10.496	0.259866	0.859499	0.766802
LOC_Os08g30250	0	0	0	2.58968	3.51348	2.03285	0	0	0	0	0	0
LOC_Os01g43720	0	0.080084	0.2371	6.12383	2.73066	4.83906	0.328912	1.14685	7.0418	1.26687	24.4017	1.11174
LOC_Os08g13905	3.31849	1.62363	2.44115	2.42784	2.10005	2.86328	0.244067	0.191494	0.340444	1.38112	2.19112	1.74957
LOC_Os04g53720	0.031436	0.087748	0.014022	2.00579	1.8963	1.69801	0	0.041539	0.043632	0.043135	0.348757	0
LOC_Os08g13900	0	0	0	3.69814	2.49111	2.28748	1.26216	0	1.08046	0	0	0
LOC_Os07g12800	15.4973	17.9374	22.052	10.946	11.2317	10.9718	5.93421	7.42481	8.80104	9.1857	10.1068	9.93021
LOC_Os03g37250	1.20173	1.49848	1.22406	0.060905	0.067698	0.133392	0.802473	1.0824	1.31507	0.601237	0.79198	0.640235
LOC_Os12g40750	1.82311	2.91428	1.497	6.14159	3.40603	11.5861	1.66856	0.662064	8.22078	0.22437	0.485038	0.590177
NewGene_1557	0	0	0	0.298391	0	0	5.8606	4.51448	3.64764	0.165977	0	0.03964
NewGene_1551	0	0	0	1.22087	1.56168	1.01701	0	0	0	0	0	0
NewGene_1559	0	0	0	0.042216	0	0	4.99106	4.57225	5.0518	0	0.219563	0.029803
NewGene_1558	0	0	0	1.32781	0.759842	1.2087	0	0	0	0	0	0
LOC_Os03g33570	0	0	0	12.0343	9.83951	12.0975	0	2.58371	0	13.0691	13.4575	11.0438
LOC_Os06g44040	0.91396	2.30874	1.23444	2.20384	1.72764	1.46676	4.68392	4.32372	3.89482	3.0955	4.7755	3.32589
LOC_Os06g30730	0.2141	1.78603	1.15862	4.09716	5.80962	10.585	1.51325	0.557359	6.39534	2.71835	1.12778	3.50372
LOC_Os01g07910	6.3539	6.02129	6.09751	11.9869	10.3074	29.2831	5.22695	5.69032	11.3333	6.72699	14.0851	7.40701
LOC_Os01g71330	36.6397	31.0239	33.0239	17.5464	20.2222	11.6827	26.8947	26.3772	19.9985	30.44	19.7224	30.4281
LOC_Os02g37160	3.25984	3.66686	7.23961	22.0107	13.9047	14.3826	1.82232	3.8693	8.33141	4.21034	56.0982	3.59652
LOC_Os01g36240	0.12371	2.22537	0.692588	9.15328	4.23674	14.0368	0.408659	0.09408	1.00815	0.436519	1.03777	0.120794
LOC_Os04g22080	0	0	0	19.681	3.6769	8.62906	0	0	0	0	0	0
LOC_Os04g29960	0.070976	0.28956	0.320048	1.98121	1.60104	0.901642	0.022569	0.064905	0.056015	0.174916	0.817403	0.153433
LOC_Os06g36880	11.0628	14.5426	10.3944	0.634439	1.79325	1.70376	7.02177	3.59786	1.13363	9.60601	6.766	9.64701
LOC_Os10g07400	0.29505	0.213658	0.244745	0.350655	0.220985	0.413363	0	0	0	0.109881	0.326917	0.040781
LOC_Os08g10760	0	0	0	0.425543	0	0	12.0982	12.4964	20.5489	0	0	0
NewGene_2778	2.23811	2.21921	2.19334	0	0	0	0.78024	1.06103	1.9028	1.34009	1.74427	1.85115
LOC_Os10g07380	1.48718	3.13568	2.58179	0.625852	0.989611	1.15454	0	0	0	1.84104	2.43047	3.12369
NewGene_2772	0	0	0	0.886233	0.89124	0.9716	0	0	0	0	0	0
NewGene_2773	0	0	0	0.684112	0.63156	0.973169	0	0	0	0	0	0
LOC_Os01g36790	1.50568	1.78946	1.78213	1.75876	0.816569	1.18332	2.31418	3.36992	3.26633	2.30492	6.56136	2.26298
LOC_Os04g44670	0.206936	0.642071	0.466077	4.46599	2.86004	2.1537	1.67053	1.51836	4.50426	0.856135	6.07454	1.06743
LOC_Os12g04120	4.84911	7.73649	5.36698	1.08736	0.932719	2.51859	10.1848	6.00401	7.14768	6.88689	8.59399	5.26691
LOC_Os01g05510	0	0.063483	0	9.6326	8.80042	11.1785	3.35312	4.3684	6.3341	0	0.049287	0.077831
LOC_Os07g39280	41.3432	76.3001	49.5372	60.7109	50.1809	65.9178	129.98	106.75	91.0388	91.3859	97.3075	92.8124
LOC_Os12g39830	0.481221	0.796411	0.396004	2.53522	2.12931	19.6629	0.868179	0.448061	2.50809	0.457667	0.064966	0.456779
LOC_Os05g49770	7.79171	13.4849	17.1078	26.2574	17.7327	12.7223	29.9535	36.8369	53.2396	66.092	79.874	66.5986
LOC_Os06g08360	1.4109	1.69757	1.72523	4.93531	3.16913	7.72574	2.09274	1.7354	4.05143	1.64671	3.0175	1.24169
LOC_Os05g42070	0.303717	0	0.479379	2.34822	1.282	3.29553	2.01832	1.95216	3.58455	4.80712	6.92822	3.08607
LOC_Os02g56370	0.899581	0.932559	1.13399	3.424	3.47735	2.41925	1.27487	1.7158	0.811639	1.70826	2.36874	1.47712
LOC_Os02g50560	69.1963	65.5618	70.6159	21.7819	27.879	17.2445	53.1635	64.6497	59.5361	63.0343	48.3048	63.3539
LOC_Os02g47510	48.1848	55.3949	62.2027	309.457	235.432	146.481	105.872	87.8416	65.63	55.1371	42.5724	56.0836
LOC_Os08g32060	0.583071	1.01589	1.14533	3.04654	1.8891	1.35831	10.4488	4.45282	1.28299	1.61832	1.52902	1.26809
LOC_Os04g47580	0.536993	0.346251	0.395709	1.33946	1.12699	19.3961	0.873574	0.455278	0.627547	0.663837	0.613703	1.12878
LOC_Os04g31010	19.9132	16.1563	15.49	51.2116	47.0298	31.9048	10.7953	12.8002	10.335	14.8183	11.5717	14.5365
LOC_Os05g21180	20.3813	33.0521	34.2849	20.6542	14.7681	15.2393	67.6088	85.7929	68.9611	79.5423	86.9182	80.3003
LOC_Os06g07810	13.0688	11.4279	12.9529	0.122249	0.812252	0.490119	4.12396	3.81711	4.8473	10.3819	10.4806	8.56406
LOC_Os01g21070	0	0.049594	0.306926	0.537279	0.509421	7.46927	0.433943	0	0.460379	0.267453	0.132108	0.3972
LOC_Os07g32950	0.96986	0.983436	1.65954	0	0.059763	0.032049	1.08808	1.10236	1.58867	1.81696	3.4884	1.70569
LOC_Os06g47760	6.58446	5.78721	4.50032	2.2294	2.57874	2.36661	3.04655	4.78635	3.91822	5.64548	4.09543	5.77758
LOC_Os12g39160	1.08851	1.28664	1.40311	2.90135	4.05218	10.0824	0.65997	0.68084	6.88203	0.979068	0.586797	0.920273
LOC_Os11g28104	19.0998	15.7501	18.6389	0.927879	1.01648	1.75066	22.7547	21.7155	15.1365	13.1543	11.0667	11.8832
LOC_Os05g06910	2.57061	2.95591	2.20121	6.34981	4.5984	6.74119	2.43236	2.50845	3.25995	3.19166	5.43571	2.61031
LOC_Os11g09990	2.49775	2.22774	1.87273	3.83902	4.04189	8.3422	3.67147	2.32918	2.97291	2.42201	3.19755	2.68792
LOC_Os10g42620	10.6649	12.4651	16.2995	15.1472	13.7752	23.4819	46.7863	8.94509	19.8119	57.3775	26.1397	60.3327
LOC_Os03g20370	103.683	169.907	166.927	189.203	150.449	200.66	291.728	315.679	268.311	260.216	230.95	270.507
LOC_Os09g36790	1.32272	1.36587	1.31882	1.44922	1.40994	25.2568	3.49223	2.39499	2.37453	4.16846	3.74667	3.57891
LOC_Os11g03660	8.86689	18.0481	18.2327	10.68	4.6419	3.00924	22.7427	33.7642	27.3172	38.6711	37.6448	40.946
LOC_Os09g36860	9.02372	10.7985	8.71286	20.1584	12.5814	72.1664	19.0773	6.97183	23.0187	25.9227	32.6037	25.283
LOC_Os03g51090	9.94299	7.88956	8.06153	0.952586	0.840495	1.6509	4.24055	4.2171	6.60475	3.65763	5.19394	4.11393
LOC_Os12g36920	0.026142	0.0617	0.059221	1.46873	1.24385	0.931335	2.14694	2.6844	2.43179	0.049711	0.309227	0.153682
LOC_Os07g18230	0.602603	0.612304	1.10326	0.720462	0.308272	0.756497	0.76174	2.22851	1.50505	3.38308	5.35947	4.4519
LOC_Os04g32090	1.58673	1.16853	2.22788	0.748607	0.730835	1.22013	0.509311	0.570128	1.10636	1.49656	2.78401	1.49562
LOC_Os03g18729	2.00121	3.55411	2.64519	4.51636	6.92435	6.68452	1.99377	1.08547	1.4348	7.17111	6.39002	8.31132
NewGene_326	10.1658	10.6596	16.126	29.2051	23.4585	12.012	28.5399	42.9128	39.6316	29.5191	33.0428	27.2547
LOC_Os06g48560	7.22472	4.41407	11.3007	17.7205	12.3194	9.36902	9.57228	21.1196	12.2145	4.09991	3.3288	5.12545
NewGene_328	0.527813	1.80576	1.08865	1.09591	0.321841	0.592489	1.4164	2.63922	2.02238	1.97749	6.47889	1.71533
LOC_Os03g08460	0.330868	0.445411	0.841369	14.3316	8.9437	12.1448	2.13882	3.42177	8.61537	1.88086	35.4204	1.61396
LOC_Os01g51920	149.507	288.553	212.528	107.212	100.294	62.7773	422.415	613.949	464.13	372	333.706	375.528
LOC_Os01g06050	0.326773	0.325481	0.226364	3.06344	2.87437	6.83324	0.88639	1.08774	1.60347	0.243204	0.583769	0.348246
LOC_Os11g14270	0	0.002766	0	0.047471	0.163874	0.066453	0	0	0	1.59107	1.80816	1.50388
LOC_Os03g15750	3.75518	6.05835	4.30247	3.14536	2.74259	5.0986	8.2689	5.94996	7.22477	4.64991	4.38794	4.21957
LOC_Os11g14180	20.6202	21.7437	19.7971	32.3234	29.449	35.7194	17.1264	20.9175	27.7804	13.8546	17.7913	14.6297
LOC_Os02g37180	1.50787	3.08567	3.77526	12.7222	15.1251	7.86664	3.24607	2.57262	5.80182	3.16615	19.5099	4.0932
NewGene_582	0.072202	0	0	1.12602	1.59464	1.92487	0.036136	0.18775	0.215848	0	0	0
LOC_Os01g72520	7.69074	9.2164	9.84755	6.01946	5.81578	7.3433	18.433	12.1579	11.1079	12.6133	12.7832	10.953
LOC_Os01g62840	51.9393	49.2319	42.4509	19.16	21.0255	21.541	30.4153	27.4631	29.8224	32.5078	30.4502	31.3401
LOC_Os02g49230	33.7566	36.8926	32.0288	7.47911	11.5691	8.44684	37.0628	29.2462	22.3167	35.0796	30.1283	37.5032
LOC_Os08g24770	0.464526	1.22846	0.905095	2.4546	1.9008	1.24021	1.33662	3.79807	3.1263	3.0094	4.984	2.25262
LOC_Os08g14090	1.76621	3.13497	2.65288	0	0	0	3.99431	5.22578	3.22394	1.5439	2.72309	1.44235
LOC_Os10g09240	0	0.080534	0.04086	6.89949	8.01482	3.96012	0.854295	2.94726	1.79786	3.36902	2.81475	3.10784
LOC_Os09g38420	42.0628	33.2391	39.9269	17.4832	24.3149	16.574	20.4475	17.421	20.4486	28.5446	18.2103	30.216
LOC_Os03g51080	39.0817	47.8324	45.6198	42.4827	36.7486	33.6881	73.1398	84.9497	69.7973	81.2601	115.977	79.8111
LOC_Os02g11020	0.55605	0.788926	0.852149	2.3817	0.860343	3.91351	0.681801	0.925972	2.43382	1.35508	11.0564	1.24467
LOC_Os09g27700	72.827	85.0006	63.4627	20.0815	32.7853	24.3579	57.6363	27.6142	32.4689	48.7647	32.8179	47.601
LOC_Os05g48140	0.400936	0.416855	0.446213	0.112382	0.166903	0.590502	0.438741	0.364596	0.349242	0.058093	0	0
LOC_Os05g49230	27.6644	24.6378	28.038	8.29936	12.1781	24.1908	9.67283	13.0178	15.5668	12.815	14.8009	11.6165
LOC_Os05g05530	0	0	0	11.9348	11.5951	11.8912	0	0	0	0	0	0
LOC_Os08g35330	6.32728	6.93278	5.08527	0.490077	0.97085	0.225196	4.46723	3.69249	3.72262	5.99298	3.75277	6.25992
LOC_Os02g25630	14.8383	14.524	9.11249	1.4419	1.3568	1.96135	9.96432	4.38153	8.66191	11.6906	7.92776	11.5923
LOC_Os08g01370	0.1026	0.157186	0	2.12098	0.680226	0.322046	0.079485	11.6771	10.6397	13.5694	16.6428	16.6106
LOC_Os01g37810	0.865659	1.92182	1.03648	5.69094	5.3367	3.71218	1.34415	3.7855	1.94764	0.836015	5.45715	1.55173
LOC_Os08g35480	11.3991	12.7775	16.1616	32.5719	28.2942	33.9488	22.7285	32.5414	34.2983	26.2652	48.3873	24.5864
LOC_Os05g15530	0	0	0	3.24902	1.42731	2.23482	0.13142	1.00427	0.861018	0.135581	2.56499	0.216142
LOC_Os02g12040	0.25346	0.148388	0.264488	0.568483	0.699573	0.663734	0.05599	0.165958	0.253715	0.142291	0.207757	0.137062
LOC_Os02g42134	2.77878	2.99972	3.11707	5.92128	5.99709	8.53142	5.06625	5.2075	7.29838	4.34922	5.40803	4.41708
LOC_Os01g17150	287.387	237.653	271.249	129.433	168.197	101.899	205.859	184.266	205.909	241.25	134.68	244.864
LOC_Os01g16200	0	0	0.068151	1.67549	1.14474	0.945203	1.38949	2.62716	2.36003	0.332767	2.83541	0.062567
LOC_Os11g36770	0	0	0	0	0	0	0.343051	0.724374	0.374067	2.28438	2.60546	3.24833
LOC_Os01g45670	2.26522	4.34476	3.2307	7.79336	5.54259	9.75018	4.89801	2.38429	6.0766	2.3951	12.4501	2.29644
LOC_Os01g41565	15.6099	16.9282	15.2773	1.33618	0.141348	0.437027	68.6499	57.177	42.5696	13.9007	15.0065	12.88
LOC_Os06g27890	33.5223	34.7776	30.6725	12.3046	13.1853	13.0254	19.2912	21.5835	24.362	13.4436	18.5942	14.6639
LOC_Os03g53170	0.449106	0.573448	0.273543	3.7428	3.45328	3.31275	2.15396	1.56849	1.68853	3.03789	4.30547	2.92374
LOC_Os08g36680	1.569	1.59312	2.68382	0.408096	0.212884	0.285421	0.990792	2.0091	0.987431	3.57232	3.80692	3.20686
LOC_Os07g26000	0	0.085149	0	31.7028	34.335	27.9249	0.762869	1.19498	1.81437	0	0.02988	0
LOC_Os05g38984	0.083091	0.085137	0	0.833686	1.10372	1.49045	0.283463	0	0.229187	0.043594	0.024842	0.013424
NewGene_3555	69.7539	68.3691	67.7442	21.3514	21.7775	23.8885	48.5654	51.3814	47.7142	55.1989	44.7011	55.5943
LOC_Os05g32350	1.63323	1.45797	2.1145	2.51811	1.48013	11.6962	1.73496	1.05042	4.03427	0.955651	0.7056	1.02004
LOC_Os03g40270	58.0848	81.718	78.8949	231.231	145.568	314.631	123.584	134.776	200.354	153.554	143.596	161.993
LOC_Os01g60020	12.2463	18.6663	19.1069	23.0473	16.6172	17.6474	39.6859	40.687	33.5638	25.89	47.6578	26.9223
LOC_Os12g15222	0.359063	0.433562	0.29084	26.3187	25.5365	17.3098	0.385406	1.27054	0.49075	0	0.017878	0.041492
NewGene_2206	2.05518	1.70778	1.33072	0.617395	0.452597	1.19623	1.02601	0.962124	0.959472	1.13005	0.956217	1.23778
NewGene_2209	1.60329	2.08827	1.23703	5.74069	7.69279	4.54169	0.800503	1.05473	0.477076	0.662169	1.08891	0.51131
LOC_Os11g20090	0	0	0	1.16024	2.43926	2.98933	0.056504	0	0	0.108587	2.0072	0
LOC_Os02g03900	1.6558	0.545529	0.725291	3.74007	3.11231	8.73389	0.427102	1.07382	1.16715	0.133856	2.89877	0.309319
LOC_Os01g43140	1.46222	2.11345	0.717713	2.64829	2.68332	2.9618	1.80962	0.860463	2.44986	1.57908	1.02511	1.23929
LOC_Os05g36320	73.6616	84.8794	47.1679	30.3939	38.7553	31.8105	33.7058	17.207	20.248	20.5106	18.9569	16.6028
LOC_Os07g17220	0.131568	0.156173	0.209846	2.29326	1.56384	2.31236	0.088735	0	0.014738	0.231753	1.80425	0.341383
LOC_Os05g38470	1.47542	1.49749	1.58265	4.2522	2.74634	6.79547	2.73351	1.48195	4.71636	1.93408	1.43026	1.4898
LOC_Os06g05450	0	0	0.657367	7.53699	4.17524	4.99692	0.402813	2.20758	0.937545	0.792527	3.27305	0.800239
LOC_Os12g39360	13.5353	11.4936	35.9603	21.1353	15.3087	9.19022	4.32054	10.2972	5.28186	23.0656	19.5803	23.4175
LOC_Os03g11120	49.4556	39.8156	43.9986	19.2116	21.9619	18.6026	25.8365	25.7594	27.9189	37.305	25.6949	36.1592
LOC_Os04g30240	0.023082	0	0	38.1455	27.2028	17.73	1.07805	3.61238	2.45195	0.063355	0.616436	0.014094
LOC_Os03g39020	1.11045	0.594295	1.06984	0.639287	1.77128	19.5854	1.11543	0.410263	0.788511	0.853313	0.468975	0.711012
LOC_Os01g74650	234.782	203.404	191.594	107.594	132.787	92.747	146.901	113.284	112.002	182.779	111.362	166.92
LOC_Os01g06740	0	0.134394	0	5.00889	1.64969	2.89529	0	0	0	0	0	0
LOC_Os05g25640	30.7921	29.3855	39.0807	38.6915	34.7153	46.7009	45.4489	39.1295	42.4888	57.1665	145.596	56.297
NewGene_1840	0.101205	0.129519	0.179455	0.233363	0.140834	0.059609	0.8278	0.814468	0.514112	0.133587	0.101878	0.053791
LOC_Os02g43300	7.93881	7.86002	8.55976	3.55427	3.0344	9.83916	4.54232	1.79279	7.05907	2.89508	3.16022	2.05642
LOC_Os03g07750	5.35882	5.65708	6.83745	20.266	20.7503	16.6607	2.60785	4.3057	3.20527	4.87666	4.55209	5.19066
NewGene_1849	0	0	0	5.39897	3.97555	5.65132	2.18375	2.11902	3.87017	3.96807	5.42633	4.61933
LOC_Os10g01680	1.24923	0.670382	1.02437	0.145613	0.190952	0.340204	2.03183	1.22227	0.425624	3.08752	2.59735	3.32804
LOC_Os11g15570	5.56031	7.16039	5.13099	3.95593	2.97342	4.36105	10.8443	13.8643	11.235	19.6872	20.7153	18.9846
NewGene_2989	0.982801	1.1536	1.18434	0.499227	0.409563	0.625874	0.506588	0.375084	0.860116	0.916014	0.969933	1.16805
NewGene_2985	3.35499	3.19653	3.41053	1.24127	1.85783	1.78209	2.88573	2.96306	2.68195	2.4268	1.68911	2.41223
LOC_Os05g25870	9.33177	6.92197	5.72133	2.63119	3.46466	4.51652	4.28377	3.55694	5.29467	7.89726	4.15797	7.20624
LOC_Os11g43550	2.88204	4.20721	3.66509	0.070198	0.373356	0.547192	7.19213	4.97492	2.75656	1.93329	0.493424	1.65057
LOC_Os09g03939	14.9799	14.6573	12.2428	5.79245	6.0624	5.83693	30.8852	6.85731	6.6826	40.1356	17.4496	39.0777
LOC_Os11g34870	0	0	0.388432	4.6586	3.25852	4.19489	0	0.315991	0.314007	0.326796	0.894288	0.488603
LOC_Os03g47670	13.8375	8.83003	11.7418	0.16104	0.215073	0.437027	10.1445	11.1057	9.58276	6.63721	7.57136	8.70432
LOC_Os06g02630	0.908607	1.66659	1.07812	2.01419	2.74981	1.44264	2.74046	1.71853	1.85005	4.66253	7.41659	4.30456
LOC_Os03g26090	3.46732	3.71006	3.30083	7.53035	6.09969	10.1067	4.11679	3.41893	3.55118	2.6559	4.94	2.39487
LOC_Os02g26790	0	0	0	8.81187	6.17453	22.6719	1.31319	5.56313	3.20578	0.104549	0	0.060331
LOC_Os01g67480	36.0652	38.4075	36.9415	35.2218	28.8271	35.5966	88.6411	99.4584	86.4172	116.815	119.967	114.159
LOC_Os08g41320	20.4774	18.3581	19.89	6.548	9.45415	15.6813	14.4331	9.86405	10.3529	23.0537	12.024	20.5434
LOC_Os02g54890	27.1836	38.1923	29.5145	46.1375	43.4182	48.395	21.6789	17.2545	21.3692	17.1393	16.6402	19.9554
LOC_Os04g33200	10.2033	15.2937	11.401	5.53575	5.57252	5.27296	19.7599	17.6999	8.78824	15.01	10.979	16.2707
NewGene_1694	0	0	0	5.83247	5.18829	7.51946	1.67681	3.93733	3.32747	0	0	0
LOC_Os09g19140	0	0	0	0.10778	0	0.189196	1.59782	1.85864	1.78912	0	0	0
LOC_Os11g36940	0.109448	3.30997	3.40277	8.237	9.24844	2.52145	1.07164	1.16352	14.5383	0.442971	0.403306	0.242511
LOC_Os02g13660	2.38975	3.26055	81.7993	12.4547	4.7794	74.9222	6.81957	2.24029	7.15587	1.85295	3.72036	2.73085
LOC_Os10g41230	44.5522	38.0149	52.1433	30.2776	22.5588	30.6652	18.192	23.4159	20.9792	21.715	25.5701	22.895
LOC_Os02g14520	5.36845	4.09508	4.84358	3.38044	4.18324	4.41262	1.11079	1.86262	3.06678	4.08799	3.22678	4.05291
LOC_Os11g42660	0	0	0	0.666461	0.377262	0.324905	0	0	0	0	0	0
LOC_Os11g24560	8.91836	12.421	13.2917	24.9564	20.9981	39.3586	13.5585	14.4492	24.9646	17.6874	26.4983	17.4874
LOC_Os01g70490	1.0263	1.12153	1.60512	2.18599	1.03033	1.30979	1.26481	5.10547	5.14864	3.71591	10.7845	3.10888
LOC_Os04g44950	8.32342	8.44747	11.1309	23.8363	15.5655	17.1931	16.1579	16.8968	14.6851	18.6435	24.7868	23.0483
LOC_Os04g58720	0.277981	0.349948	0.513447	1.20005	0.790738	11.4872	0.619031	0.364693	1.1074	0.420821	0.885328	0.574189
LOC_Os04g35500	0.347641	0.30447	0.195508	0.986963	0.984319	6.97746	0.270204	0.174213	0.131046	0.021912	0.114885	0.186144
LOC_Os03g49940	7.08783	8.31849	11.2399	17.1831	10.4485	10.8201	21.9365	26.8304	21.9978	20.225	20.5405	20.75
LOC_Os12g31880	13.752	15.1737	11.5332	5.26063	6.66857	3.965	4.25741	4.55982	4.00689	11.1468	10.0881	12.0212
LOC_Os10g11454	0.087432	0.067017	0.042707	0	0	0	0.05016	0.092458	0.060907	0.251175	0.360361	0.230544
LOC_Os01g34610	0.223557	0.64382	0.547337	1.16383	0.84545	7.34312	0.214825	1.02377	0.713523	0.425028	2.69945	1.02223
LOC_Os01g59120	0.875973	0.898853	1.0634	1.79033	2.6094	50.9745	1.6597	0.568922	1.0111	1.21812	0.789447	1.26639
LOC_Os02g57720	3.83737	1.25781	3.06379	37.7418	18.4473	24.8454	6.409	31.0434	66.6993	12.699	56.1344	14.1369
LOC_Os09g17660	1.65512	10.3924	8.25233	5.00778	4.68714	5.66585	2.11407	4.58986	14.647	1.06903	2.1187	1.38772
LOC_Os01g37470	2.81222	3.41236	3.10266	8.26155	10.6002	7.34044	3.91994	2.08161	3.73543	1.57288	0.730937	1.09787
LOC_Os01g20880	4.08932	4.97974	4.06913	2.43536	3.53842	3.68557	1.0466	1.28698	1.37906	2.66172	7.40882	2.93775
LOC_Os04g41820	0.147223	0.982555	0.954363	0.857639	1.46816	12.2846	0.279686	0.309204	2.38101	0.456492	0.175632	0.297754
LOC_Os10g24954	2.43225	3.01669	2.26899	0	0.180194	0.232925	0.174018	0.259932	0.540856	0	0.102398	0.045883
NewGene_2397	0	0	0	4.02423	3.53985	3.31	5.62405	7.92883	7.8618	0	0	0
LOC_Os03g61080	0.736631	0.474287	0.908305	0.993583	0.804786	5.24552	0.875131	0.413224	1.06388	0.392189	0.249205	0.281097
LOC_Os02g36280	0	0	0	4.213	0.852723	2.24673	0.085863	2.04661	1.72748	0.994006	2.48144	0.717737
LOC_Os05g43240	2.14198	3.28654	3.92875	2.73857	1.61688	3.32945	12.3145	13.1864	9.79835	7.17661	7.53556	7.68951
LOC_Os06g34070	47.7944	44.7279	35.4038	12.9546	14.1719	9.07345	29.1738	14.8383	19.415	26.9212	15.6559	24.5565
LOC_Os03g60730	3.5352	3.02505	3.8233	1.20438	0.825211	2.63848	2.3469	2.51738	3.36163	0.814145	2.44029	0.900418
LOC_Os07g03409	0.034594	0	0	19.7574	8.95648	14.6513	0.014364	0.234973	1.08021	0.366492	4.40867	0.158852
LOC_Os05g44620	0.370856	0.317382	0.34813	0.844665	0.993168	0.246763	0.27618	0.196538	0.158975	2.18319	1.06675	2.55162
LOC_Os04g46440	7.84364	16.069	12.5951	23.3194	19.1768	27.6391	11.7714	6.35473	7.27448	5.69626	4.23438	5.77909
LOC_Os09g28060	4.10199	4.81934	3.7401	7.47957	6.22622	11.0707	11.2956	8.46552	8.12111	6.21677	10.3805	6.41705
LOC_Os10g34910	1.05548	1.77725	1.54201	5.52629	1.85151	6.77587	3.00295	10.0691	7.66472	10.3057	24.8827	10.6413
LOC_Os10g30540	0.04948	0.042608	0.305071	1.26428	1.08139	1.65734	0.692131	0.463793	0.164393	0.215701	0.952616	0.316789
LOC_Os12g35350	1.05051	2.79524	4.36227	6.93067	7.19384	11.8892	1.2163	2.53709	16.5104	0.869721	2.02822	0.84059
LOC_Os08g14050	0	0	0	3.08361	2.86314	3.34677	0.22507	0	0	0	0	0.041707
LOC_Os06g10510	7.16526	7.61014	9.32777	5.7386	5.27432	3.85505	6.18321	10.3189	10.5322	10.1527	15.1967	9.45709
LOC_Os03g52230	0	0	0	55.1392	47.5528	50.4174	0	0	0	0	0	0
LOC_Os06g48060	5.2131	5.26791	4.04367	10.7198	6.53005	9.25739	8.73971	9.76825	12.7221	5.84327	24.4563	7.11204
LOC_Os05g38270	3.80461	7.5686	4.17667	3.38897	3.63943	3.04399	8.30739	6.96019	6.3824	4.96626	5.85225	5.17422
LOC_Os04g45490	122.56	88.3048	111.785	42.0001	69.0881	38.0572	64.7267	56.5476	53.3495	75.5737	40.9187	72.6909
LOC_Os07g48500	134.45	141.206	199.32	370.91	277.352	193.716	294.172	416.809	245.397	242.091	202.103	246.681
LOC_Os11g01700	0.538241	0.716741	0.85456	0.028089	0.094006	0.139983	0.750881	1.22211	1.06574	0.791327	0.574001	0.74624
LOC_Os02g42810	0	0.181023	0	25.5344	43.2683	25.7775	0.089207	0.213466	0	0.388949	0.15261	0.376973
LOC_Os08g31569	0	0	0	2.6957	2.15649	5.47967	0	0	0	0	0	0
LOC_Os04g13220	1.00928	1.067	1.37349	4.94158	3.86003	3.84675	2.46844	4.00378	4.45876	2.30954	6.22377	2.41425
LOC_Os01g12770	28.0665	18.383	22.1145	3.28316	5.18089	2.72796	6.39384	11.5386	9.30964	13.6481	10.6326	14.3752
LOC_Os01g63900	13.2951	20.1875	14.6419	7.61323	6.90766	9.21811	22.5783	20.5435	16.1812	18.5365	18.399	19.4261
LOC_Os01g17050	8.93879	11.5341	10.6957	43.406	34.4905	29.4582	5.41219	6.28152	4.20565	3.06726	4.10557	4.05468
LOC_Os01g33160	0.152393	3.73374	1.81774	4.80882	3.7171	6.04429	24.5714	1.88711	8.03298	30.9259	9.53816	28.0647
LOC_Os04g56180	0	0	0.331251	4.69066	1.04756	11.2213	0.082383	0.396328	7.13854	0.31996	0	0.362405
LOC_Os12g25120	4.85467	4.38505	5.3282	10.0363	10.4899	39.1789	5.00845	3.61456	8.24534	6.32874	4.13255	6.04731
LOC_Os04g48870	11.8022	11.9977	6.01028	1.31011	0.758208	1.31175	22.0535	10.2402	12.0874	11.0072	7.14741	8.42883
LOC_Os08g02990	0	0	0	1.89802	1.90424	1.9555	0	0	0	0	0	0
LOC_Os08g02996	0.023319	0	0	11.6469	8.19183	11.8245	0	0	0	0	0.040167	0
LOC_Os01g54030	0.339213	0.725475	0.70405	0.311574	0.164282	0.324303	0.694595	3.38281	1.77511	3.02746	3.24541	2.18518
LOC_Os01g53680	2.97742	4.37952	5.10527	9.65764	5.93093	20.8961	7.046	5.09454	10.5969	5.25349	11.6315	5.16586
LOC_Os02g29500	14.1402	14.8148	16.9694	6.26757	8.45895	6.38233	9.21987	7.54972	9.2441	7.94999	11.4384	11.6806
LOC_Os06g24730	17.2315	29.9956	24.7633	55.0125	45.7232	27.8183	46.8228	89.5808	64.3633	38.3656	42.4861	38.0197
LOC_Os06g30210	0	0.150472	0.213997	4.88999	2.32497	15.8321	0.037256	0.214337	2.75893	0	0.071236	0
LOC_Os08g01940	4.9208	5.77949	8.14636	45.0875	35.2711	22.1637	9.74585	18.232	15.0786	12.5838	23.5473	11.5271
LOC_Os04g10750	1.45403	1.79521	1.88206	9.94547	4.23841	4.19889	1.25542	2.81789	5.20143	3.9937	20.8486	4.06911
LOC_Os12g16650	1.94162	1.70525	1.96402	1.18798	1.26142	2.96326	1.98713	1.92305	2.37466	0.534826	0.349444	0.564278
LOC_Os09g17344	0	0	0	3.40689	3.35139	1.36573	0	0	0	0	0	0
LOC_Os10g22720	7.43409	4.87746	6.20213	0.230125	0.318386	0.116504	4.5026	4.50503	5.18859	4.50413	3.58232	4.29229
LOC_Os12g18374	5.78708	6.21588	5.45954	1.43883	2.52445	2.40046	5.20311	4.988	3.25116	6.04064	7.62619	5.61433
LOC_Os03g31290	5.30876	6.75786	6.66296	21.9361	19.6702	18.4837	8.77117	6.20822	9.24058	7.23653	10.7279	9.04475
LOC_Os07g10050	0.026128	0.049337	0	0.557867	1.31231	1.04499	0.033972	0.020629	0	0.010025	0	0.027379
LOC_Os07g27140	3.95209	4.05473	3.92721	8.60597	9.26997	10.6287	6.64133	6.44074	7.23486	3.93595	4.03963	3.8107
LOC_Os01g59190	18.3138	11.7238	10.7261	3.93922	5.11267	5.44768	7.75596	7.74508	8.3708	7.60585	8.18059	7.80409
LOC_Os08g36340	0.116325	0.267247	0	0.165956	0	2.87317	0.044164	0	0	0.561391	0.386945	0.708022
NewGene_2503	4.39582	4.6651	5.35226	1.8141	2.07029	2.31285	3.97092	3.30829	3.59987	3.44556	4.20491	4.2626
NewGene_2506	0	0	0	10.0413	7.99744	15.1589	0	0	0	0	0	0
NewGene_1857	6.73511	5.30084	6.66872	0	0	0.204009	6.30992	7.14886	5.48954	0.152148	0	0.122846
NewGene_1853	4.90841	4.91664	4.35977	0.175501	0.060729	0.051884	4.46692	4.64395	3.39636	4.02417	4.7715	4.3139
LOC_Os05g01470	3.65984	3.30544	4.05482	31.9826	25.5396	21.9978	7.36851	10.1753	17.7012	8.74511	25.5209	8.67372
LOC_Os04g55290	12.2137	10.4378	9.60431	34.2541	28.2584	39.4944	11.2896	9.85021	11.4406	12.5311	18.3616	11.4808
LOC_Os04g15670	4.8178	6.53561	7.28247	2.76211	3.35176	3.62911	14.0307	14.644	13.266	15.2129	16.6257	14.9828
LOC_Os11g26720	1.24265	1.7178	0.986384	0.373805	0.456677	0.918883	2.99794	1.95764	2.02469	1.25644	1.64325	1.9868
LOC_Os12g23150	0	0	0	11.141	7.87056	6.69445	0	0.099888	0.050983	2.26321	2.74594	2.7417
LOC_Os09g37050	3.02834	6.09968	2.65932	5.23779	3.96086	10.8177	42.772	2.45811	7.46484	50.8	17.5964	47.1275
LOC_Os11g05470	0.656426	0.556673	0.906015	1.4621	2.56971	6.84004	0.425742	1.25062	2.30658	0.421348	5.80017	0.767543
LOC_Os04g49910	0.099809	0.144625	0.116985	0.063087	0.047731	0.068113	0.260366	0.264163	0.303007	0.106099	0.092534	0.109734
LOC_Os01g40820	2.96922	2.91249	3.4994	2.31323	3.5037	8.4991	1.56275	0.994162	0.772806	2.33291	1.63334	1.96965
LOC_Os06g29700	0.511844	0.302064	0.481643	0.38369	0.053129	0.162339	0.267975	0.293949	0.557099	1.13637	1.65645	1.15691
LOC_Os03g58750	4.60879	4.51087	4.65497	6.80856	6.10324	6.80123	3.45761	4.74655	4.34645	8.21152	10.5755	8.24601
LOC_Os11g40930	0	0	0	12.7543	6.20156	3.62371	0	0	0	0	0	0
LOC_Os06g08460	1.23815	3.99318	2.65375	11.6043	9.0058	5.68332	3.17143	6.95948	4.71744	6.35424	5.55445	6.12003
LOC_Os03g06360	0.201273	0.911762	0.464461	4.18966	2.71998	3.13795	1.47083	0.939757	2.5104	1.46155	0.854351	1.47081
LOC_Os01g73770	1.36202	2.02078	1.13636	0.192595	0.164879	0.03046	7.03286	2.59496	2.74049	1.45421	1.88092	1.89108
LOC_Os08g42210	0	0	0	10.1363	11.3472	21.5606	5.66761	7.64787	12.5532	0	0	0
LOC_Os04g30750	0.124678	0.062916	0.350596	2.32225	2.49053	1.73012	0.188776	0.525079	0.238479	0.146578	0.361388	0.497632
LOC_Os03g27930	6.41835	6.91202	6.28338	3.0213	2.70171	4.0889	5.28678	4.59659	5.43063	5.01719	7.11456	5.44142
LOC_Os04g13140	0.710774	0.172509	0	3.89023	2.66631	6.82768	0.288197	0.326533	0.733006	0.220115	3.77582	0.896779
LOC_Os11g03160	0.128448	0.509195	0.574426	1.80222	0.589921	4.14605	0.823752	0.708452	2.42619	0.503994	0.818882	0.332395
LOC_Os02g02970	1.27066	1.85758	1.49815	1.29533	2.02237	3.47683	3.11657	2.17313	2.41487	3.6497	2.84055	3.41408
LOC_Os07g09140	35.5786	40.85	33.6363	13.9816	18.4234	16.2375	25.816	15.4711	26.7756	29.9076	19.9587	31.8389
LOC_Os08g14190	13.7042	14.9141	18.694	1.86664	5.30492	2.7502	13.4306	14.3026	7.00267	12.5205	7.97966	12.1823
LOC_Os01g71670	56.3446	33.4587	27.5981	22.2883	21.9664	23.8383	30.5665	15.5858	19.5145	13.3278	12.9688	11.6788
LOC_Os09g31040	1.42981	2.32724	2.66474	1.0147	0.654733	1.59865	4.82375	6.1058	4.50788	3.48056	5.17689	4.15266
LOC_Os03g48380	67.1027	65.1907	47.0365	29.0926	39.6468	26.868	45.0909	29.6281	35.3174	39.4575	37.6564	43.0004
LOC_Os06g04399	0	0	0	26.8988	29.7688	25.5019	13.0195	17.7034	21.262	0	1.05721	0.41192
LOC_Os11g42500	671.049	480.915	274.018	146.665	147.338	133.283	644.942	165.047	181.703	715.987	362.257	711.659
LOC_Os03g56250	27.6048	52.4169	44.3203	33.9916	26.3791	19.3287	106.712	149.94	109.067	98.2453	91.7962	95.2367
LOC_Os12g43640	9.44862	12.9311	11.6796	14.3938	9.90873	11.7638	32.3995	22.4007	24.086	24.577	55.8703	24.8349
LOC_Os06g40050	41.3761	34.0149	31.2748	16.4354	17.6111	20.125	23.3045	20.7491	18.2441	25.3998	22.4695	24.5488
LOC_Os01g60870	8.15498	9.80624	7.71721	1.24899	3.82768	3.77511	5.71642	2.87827	6.67618	8.17685	8.13489	9.12847
LOC_Os03g25420	4.40621	3.835	3.69658	1.78521	2.0249	1.84611	2.72894	2.1035	2.16341	2.81635	2.96801	2.78028
LOC_Os10g38590	0.470191	0.692151	1.68779	7.05527	3.52999	7.57538	1.12897	3.81707	7.3355	3.90775	22.7586	5.04794
LOC_Os11g10240	1.85519	1.431	1.14945	1.13659	0.640108	2.74762	0.388224	0.3972	0.240754	1.06752	2.10292	1.38569
LOC_Os12g04410	5.08353	5.2986	7.02903	5.20438	4.05034	10.6771	5.12776	1.93866	4.84582	2.93094	2.22114	2.54767
LOC_Os04g45960	0.293869	0.160716	0.103226	0.910647	1.53499	2.80151	0.287154	0.369945	0.47421	0.403667	0.64664	0.216309
LOC_Os12g34802	1.25831	1.15947	1.93449	1.18246	0.863198	1.68529	0	0	0	2.77312	1.07409	2.01319
LOC_Os10g34795	0	0	0	15.1207	13.7171	15.794	0	0	0	0	0	0
LOC_Os08g31769	0	0.236308	0	2.66326	2.5164	4.61333	0.386416	0.268746	0	0	0.572574	0.142727
LOC_Os03g27480	4.12319	6.21273	2.68798	4.95383	12.1206	5.23633	11.8406	2.03906	8.48442	14.863	7.03176	14.3643
LOC_Os03g29930	6.78384	15.2135	12.1376	23.4004	19.8084	15.6046	5.53874	10.6495	6.84838	7.08526	8.38092	7.2724
LOC_Os04g32940	0.134989	0.227407	0.20882	0.793517	0.509907	0.798004	0.022809	0.165253	0.560299	0.01032	0.169396	0.053838
LOC_Os12g42200	0.184967	0.651398	0.606326	11.8274	4.31378	6.70433	1.11998	3.47772	9.32208	2.63699	40.5088	1.84289
LOC_Os07g35690	1.64866	2.40297	2.69939	9.28416	7.27235	7.0419	2.48862	3.96238	3.37063	4.83551	6.98683	4.22311
LOC_Os03g51479	0.262519	0.555205	0.566288	4.94838	4.56565	3.75145	2.40523	2.72083	4.48667	3.21373	13.8479	3.40054
LOC_Os02g14480	11.0499	16.9595	12.8232	5.94293	6.05537	5.10402	13.7578	14.0343	10.7982	18.2147	15.1518	16.3738
LOC_Os03g03630	0.253488	0.578111	0.170199	1.09326	1.66206	34.745	0.93817	0.139185	0.254248	0.916998	0.698118	0.979428
LOC_Os07g44860	3.51983	2.45812	2.78568	8.87647	6.72566	6.04927	2.06527	2.49088	3.56165	2.14048	2.29767	2.49456
LOC_Os07g35520	0	0.20414	0.115492	3.92441	1.19442	5.88467	0.209365	0.508287	4.24661	0.586833	0.328662	0.261565
LOC_Os08g24190	0	0.05935	0.023206	1.51907	1.04607	3.442	0	0	0.089917	0.081263	0.08615	0.013456
LOC_Os03g28080	22.8772	28.2567	20.5092	9.40018	11.7795	13.0119	20.189	15.2021	12.2081	18.9022	24.0488	21.3232
LOC_Os12g01930	1.89013	2.42112	2.49724	4.67412	5.48813	5.87785	1.82515	2.1027	4.1089	2.45475	5.05935	2.52477
LOC_Os09g23300	21.2211	14.253	20.7106	42.7596	28.6169	65.4807	28.229	42.8195	31.6362	6.89937	10.9551	7.4671
LOC_Os03g20680	0.3651	0.207642	0.162608	0.11371	0.254953	0.280326	4.44624	2.84874	2.12431	0.954588	0.383254	1.30998
LOC_Os02g16909	29.4373	23.6938	23.2319	9.72938	9.69157	17.8666	17.3682	11.5991	17.903	15.3131	13.0551	15.7571
LOC_Os03g28330	60.9133	214.39	153.706	464.332	546.673	1125.45	151.534	96.4729	538.908	254.139	135.168	250.573
LOC_Os02g31860	11.0341	15.4396	17.7082	2.5975	2.01068	1.43977	7.38706	6.53476	5.54149	18.173	18.2822	18.4343
LOC_Os12g39980	0.051391	0.043684	0.021958	0.247636	0.46399	7.43351	0	0	0.103152	0.049817	0.052551	0.053841
LOC_Os06g02870	0	0	0	2.58547	2.49927	4.94291	0	0	0	0	0	0
LOC_Os02g38920	21.5587	20.623	29.343	105.336	66.5235	165.542	50.8067	56.3072	88.2106	52.0959	62.191	50.8729
LOC_Os03g52410	23.0275	39.8889	15.5604	77.4955	59.8721	42.6541	24.8974	17.3655	11.6709	5.97437	10.8013	5.74263
LOC_Os04g38950	54.4693	100.812	81.8412	81.8636	65.2229	52.0244	107.172	137.037	112.369	130.369	138.539	129.05
LOC_Os02g23930	0	0	0	5.76036	5.07247	4.75213	0	0	0	0	0	0
LOC_Os11g09020	18.0095	24.4725	23.1922	21.6857	18.7001	17.8857	7.89516	10.38	7.92486	13.5578	14.4775	13.9994
LOC_Os02g23939	0	0	0	6.19432	6.06143	4.09432	0	0	0.031143	0	0	0
LOC_Os06g38450	0	0	0	16.9378	14.9722	7.71575	0	0	0	0	0	0
LOC_Os06g41590	1.47668	2.05815	1.56449	6.99478	5.37425	13.8661	2.40654	2.14926	3.25309	1.69591	4.29363	2.2236
LOC_Os06g11290	0.041282	0.572914	1.23303	4.66694	2.41063	4.3515	1.77361	10.5135	5.96105	8.79078	16.1314	8.45695
LOC_Os12g30490	1.95311	2.33079	1.97348	0	0	0.213677	1.74002	2.12403	1.65057	1.14286	2.47598	1.07855
LOC_Os01g11920	0.064393	0.115274	0.214018	0.465539	0.195438	1.55257	0.105545	0.12059	0.568086	0.187302	0.209342	0.158161
LOC_Os01g63580	1.83432	18.2225	10.5692	27.0583	23.2344	24.8274	3.91398	6.83809	41.9752	4.01128	6.32585	5.07941
LOC_Os07g38800	1.09878	1.2058	1.65089	5.0571	2.50248	1.96183	2.17798	2.82008	4.3272	2.44842	6.54711	2.6642
LOC_Os12g36890	0.524741	0.304562	0.523844	0.874107	1.07421	14.5852	0.902421	0.220526	0.38453	0.638396	0.527939	0.761197
LOC_Os05g47540	168.498	175.659	252.943	176.74	171.592	112.819	117.627	188.561	131.609	61.4252	57.2457	55.4955
LOC_Os01g25679	0	0.029913	0	1.07711	2.14077	1.18641	0	0	0.019855	0	0	0
LOC_Os03g60480	10.5777	9.81481	7.81167	16.8015	11.5483	39.9043	6.89769	5.74861	10.9815	7.76212	6.66329	6.68928
LOC_Os01g25670	0	0	0	4.9988	5.14126	2.59878	0	0	0	0	0	0
LOC_Os10g17650	0.32646	0.280884	0.174746	1.31459	0.825158	0.781952	1.36465	0.809987	2.3565	2.10356	25.715	2.22695
NewGene_290	0	0	0	1.50918	1.65631	1.98038	0	0	0	0	0	0
NewGene_291	3.00436	2.91212	3.62493	0.138186	0.213696	0.154705	3.54976	2.37328	5.06949	2.17873	3.4749	2.77724
LOC_Os09g20024	0	0	0	48.5786	50.038	33.4729	31.8501	22.9024	13.1216	0	0	0
LOC_Os06g50120	3.25465	2.62892	5.44318	8.74487	7.66478	17.3981	4.51835	5.31075	5.86499	6.38255	8.36668	7.41403
LOC_Os01g51450	2.69401	2.59153	5.90416	0.546067	1.17665	0.374378	2.0032	0.899801	0.80633	2.87349	1.32504	3.92647
LOC_Os03g61280	5.19935	4.5911	4.31501	13.946	16.2156	14.9297	12.8039	9.87782	7.06669	17.0023	11.4387	16.172
LOC_Os06g10230	2.47012	4.40969	4.00374	5.89172	4.16183	45.7232	4.80299	1.73114	6.8084	2.40832	1.30635	2.0612
LOC_Os11g13970	0	0	0	2.32513	0.199543	0.670319	0.039907	0.154338	2.11712	0.922983	13.5364	0.916506
LOC_Os01g24780	0	0	0.029983	0.546482	0.966033	0.710577	0.242464	0.06147	0	0.079898	0.062081	0.021912
LOC_Os02g33590	3.24403	6.07206	2.73174	8.34681	4.65852	4.19787	6.03143	4.19705	4.2227	2.41379	2.3644	2.31336
LOC_Os05g05880	0	0	0	0.400503	0.42445	0.416321	0	0	0.008208	0	0	0
LOC_Os07g31250	0.980288	1.68751	1.34641	0.582559	0.539965	1.17787	1.33759	0.987156	0.942944	2.84293	1.76536	2.46302
LOC_Os09g21770	60.4217	56.6174	51.9618	23.2485	26.7202	38.8376	46.2854	40.5611	39.1767	45.2942	47.0944	48.703
LOC_Os10g11110	8.34766	6.00102	7.29487	15.4594	18.6376	27.2939	6.89799	7.2198	8.45107	7.51959	8.94355	7.87554
LOC_Os09g28560	4.02844	9.88534	5.68951	1.59811	1.2752	2.39491	9.39061	7.34516	6.67224	5.73854	7.07164	5.54289
LOC_Os03g55140	1.52679	1.21232	1.29649	0	0.16862	3.23595	0.942429	0.535311	0.320055	0.118001	0.294266	0.191838
LOC_Os04g44730	0.227455	0	0.046898	0.687259	0.689598	1.62327	0.813501	0.129268	0.32087	0.311341	0.225161	0.17066
LOC_Os11g05780	0.135358	0.655932	0.518745	2.4524	1.45298	4.3561	0.7484	0.404863	0.518336	0.954144	3.37438	0.959876
LOC_Os01g56240	1.34885	7.96305	4.3101	26.7128	18.4143	13.1216	7.2217	10.1079	4.87013	4.08083	5.16767	4.98641
LOC_Os04g17479	0	0	0	47.196	44.7642	29.5188	0.078487	0	0.026138	0	0	0
LOC_Os03g03790	12.5537	13.9869	6.71955	10.504	10.2603	8.1425	16.02	6.91143	9.95034	23.077	16.4799	23.4278
LOC_Os01g62970	17.6632	14.9661	18.8576	9.99046	6.74587	3.93845	11.9479	20.7736	15.9075	19.9781	18.3022	22.1683
LOC_Os01g06310	0	0	0	40.6207	23.4815	62.6921	2.4858	10.2872	38.2952	3.72144	60.025	3.27044
LOC_Os03g18400	7.75232	9.8611	9.48638	3.21353	3.11605	7.0216	10.1868	9.71619	8.96226	1.16507	1.76196	2.17037
LOC_Os05g45050	1.74033	1.40508	2.28398	4.19047	2.72255	15.7515	2.16004	2.12471	5.94308	2.79958	3.3164	2.88164
LOC_Os10g08474	12.3761	15.6503	12.9057	14.7706	13.9605	8.26638	5.08773	4.55605	4.67173	9.04522	7.37207	8.64201
LOC_Os04g56680	0.313476	1.19151	0.836793	2.40826	3.91037	3.90731	0.685715	0.374535	3.87369	0.567781	0.531446	0.679179
LOC_Os01g12520	1.61366	2.93255	2.25144	2.45759	0.749532	4.64637	12.526	9.3359	7.32888	8.93509	8.48869	8.28447
LOC_Os02g07700	0	0	0	2.16027	2.16125	1.69401	0	0	0	0	0	0
LOC_Os09g27320	4.15217	4.32612	3.17835	1.79506	1.57884	6.1482	11.5676	2.37993	1.97776	16.0898	9.29622	17.0935
LOC_Os11g48060	1.8885	3.44068	2.16098	8.53955	10.3089	10.9372	1.96235	1.18368	1.71052	1.65318	1.64587	1.68885
LOC_Os04g35580	1.50733	0.858937	1.47717	4.74876	3.19256	3.68486	2.2749	0.913604	3.01231	1.50021	0.829833	1.51558
LOC_Os08g02070	1.71693	1.87088	1.24053	10.4728	10.3222	13.0412	3.9168	4.34426	3.88658	3.62039	9.92266	4.91417
LOC_Os05g36994	0	0	0.081628	97.9113	103.095	64.1499	0	0	0.032827	0	0	0
LOC_Os12g26880	18.2583	22.2433	16.4588	37.7062	35.3524	46.7458	31.8196	13.3848	28.0042	18.9804	12.0479	19.8798
LOC_Os05g36990	1.10414	3.79619	4.21995	11.3111	8.01852	20.3602	9.13746	1.96708	10.3257	3.77818	1.5733	4.16312
LOC_Os02g34900	0	0	0	1.14884	1.53675	2.38871	0	0	0	0	0	0
LOC_Os05g33310	7.33418	9.00826	9.60353	19.5295	16.2255	19.8712	20.7676	17.771	23.8374	13.9827	20.6469	11.3405
LOC_Os01g52230	2.65585	6.62332	5.55365	10.5586	6.33145	10.9339	6.94374	8.56718	4.30435	12.8345	15.6657	11.0762
LOC_Os04g21840	0.251398	0	0.058016	3.68035	3.10423	5.05867	0.053724	0	0.242936	0	0	0
NewGene_1268	0	0	0	13.3718	13.1006	13.6268	1.13549	1.14848	0.671802	1.07497	1.39232	1.26301
LOC_Os08g38170	30.644	41.4885	27.3369	18.8972	23.4613	12.2302	58.5748	14.5877	28.0732	37.2058	24.6816	39.4326
LOC_Os11g23770	0	0.041649	0	0.636339	0.769473	0.462872	3.32567	3.29614	2.36683	0	0	0.005422
LOC_Os06g13050	28.639	26.0243	24.8765	12.9688	15.4633	11.3205	18.9604	19.6215	22.6207	22.9425	20.7102	22.4282
LOC_Os05g06140	0	0	0	4.88149	2.21292	1.41157	0	0.042766	0.554449	0	0.943643	0
LOC_Os01g42690	1.63119	1.1949	2.64866	3.39513	3.25669	4.48352	1.2732	4.13278	5.63915	5.49294	13.3088	3.91786
LOC_Os06g28630	1.80101	1.48699	4.63553	4.78705	2.54331	3.80369	0.578913	1.46961	0.545127	0.902611	0.797995	0.702244
LOC_Os06g30400	1.647	1.98101	1.21981	5.91434	6.75504	3.90526	4.50511	4.25348	4.36004	2.52731	11.9792	2.43305
LOC_Os02g32504	22.0259	25.8546	26.3825	11.1167	15.7611	12.8748	37.8407	35.3727	23.7457	34.0777	31.2526	33.9308
LOC_Os04g25540	7.23906	9.48839	4.36075	0.666964	0.668012	0.176998	16.7945	11.6338	11.1381	8.46924	12.2216	9.50142
LOC_Os01g61120	3.49122	3.87812	3.56816	15.3536	11.4389	10.4308	4.98541	4.60716	5.17205	3.84041	4.52079	4.78343
LOC_Os01g49310	39.608	49.2534	41.2795	12.227	16.0876	14.3324	33.6031	31.0857	33.5656	28.9545	45.5619	29.4107
LOC_Os08g33000	9.61781	10.4084	8.65291	0	0.223565	0.499815	0	0	0	6.8463	8.30225	7.13458
LOC_Os11g28300	42.3722	50.4651	40.3014	30.5155	31.8301	29.8315	62.1966	60.0186	59.3858	58.3596	60.3074	59.6836
LOC_Os09g19400	1.91986	1.35385	3.1327	0	0	0.051901	0.344638	0.745312	0.626857	3.8771	3.20968	3.25691
LOC_Os05g02140	1.92723	3.46904	3.06922	8.4733	4.19778	5.02132	5.6889	7.24004	5.65689	4.98351	8.39058	5.39234
LOC_Os01g07990	1.71654	2.11073	2.17755	0.23982	0.367432	0.30518	0.785209	1.23958	1.42554	2.30415	2.0928	2.43483
LOC_Os06g27910	0	0	0	0.916731	0.667235	2.27839	0.189543	0.424634	0.579238	0.458815	0.672526	0.426592
LOC_Os05g35080	10.3375	6.89555	6.83514	0.182813	1.73089	0.230805	0	0.546212	0	7.26006	5.85001	4.2787
LOC_Os04g14710	0.057557	0.159858	0.14175	10.104	5.6557	9.32539	0	0.092006	0.170641	0.426913	0.116273	0.340881
LOC_Os04g51940	27.4659	27.156	25.9324	16.492	14.553	13.0515	24.101	30.4648	26.6067	26.0195	33.3914	26.4826
LOC_Os11g29870	3.91309	5.60872	5.07748	14.0015	8.74165	7.07287	12.2415	13.9455	12.5915	11.5488	21.7512	11.2208
LOC_Os11g24484	4.0337	4.99167	4.13926	4.13065	3.85094	11.299	8.91069	1.43437	8.6696	2.36353	1.41362	1.96754
LOC_Os02g27674	0.020068	0.327777	0	4.11055	3.23153	3.10969	2.06879	2.66676	4.52518	0	0.013095	0
LOC_Os10g11870	0.641821	0.555653	0.501431	6.47469	6.09695	10.3391	0.367571	0.671449	1.26503	0.659654	1.18181	0.767595
LOC_Os01g59760	6.44624	6.03567	6.80043	4.78992	4.87802	6.81904	2.76462	2.31759	4.14229	2.4153	2.00328	2.39248
LOC_Os03g59360	297.758	288.137	265.934	125.277	161.311	114.558	237.598	202.096	181.418	251.163	243.314	258.87
LOC_Os01g57650	0.063372	0.136278	0.303248	5.29893	1.52559	14.497	0.384515	0.363991	3.93541	0.691007	0.516026	0.531925
LOC_Os08g04630	1.1002	1.5494	1.49115	2.51476	1.62398	3.5861	11.2744	5.23532	4.59691	9.12178	12.1481	8.60294
LOC_Os03g63020	52.0345	67.2019	56.8093	34.4831	39.5522	33.8525	88.3852	70.4879	65.2312	63.7433	58.1664	67.3803
LOC_Os02g57310	0.173304	0.146588	0.155637	1.41476	1.52238	2.62016	0.300176	0.305006	0.255583	0.734259	0.580702	0.994661
LOC_Os12g05840	0.126852	0	0	3.8001	1.19109	2.61722	0.153569	0.288886	1.78521	1.66195	20.8171	1.99346
LOC_Os03g27010	27.933	31.3217	25.3754	42.9772	39.6391	80.0657	39.3055	21.4586	37.3725	20.72	29.8484	21.7593
LOC_Os03g27019	16.6296	16.8049	20.4413	44.8371	40.8829	40.7166	23.5299	29.2175	30.6718	28.2357	41.8097	28.715
LOC_Os01g56030	0.163127	0.14392	0.25452	10.5668	6.46023	5.52818	0.257624	1.96424	13.1493	1.40987	25.6649	1.14918
LOC_Os08g43040	2.46097	2.09533	1.95266	16.8004	13.8244	33.2805	0.906247	1.33254	3.0176	1.64427	1.04829	1.87943
LOC_Os06g41640	0.16704	0.151738	0.090665	0.966191	0.647018	1.02359	0.146631	0.595838	0.426051	0.226696	0.462291	0.405825
LOC_Os02g56150	0.573103	0.776313	0.688528	1.47301	1.77734	1.61481	0.90498	1.26825	0.579486	1.93823	2.62456	2.29879
LOC_Os06g16060	0	0.042921	0	4.37741	2.56377	2.32279	0.76893	0.729203	5.38523	0.463933	5.76379	0.437534
LOC_Os01g28450	1.54086	2.1669	1.71167	7.62758	3.18265	4.3355	0.034588	0.28763	0.308957	16.6249	10.5513	19.4744
LOC_Os04g20330	0.045047	0.069107	0.200703	1.26295	0.990253	2.01314	0.071254	0.084038	0.089256	0.081732	0.074711	0.140346
LOC_Os05g48290	1.57978	1.58779	1.48342	3.40913	2.58254	21.6649	0.917985	1.75651	1.73162	1.39263	3.47105	2.14359
LOC_Os11g06590	0.40108	0.315942	0.781977	2.50876	3.27766	2.4872	0.406254	0	0.17105	0.404974	0.246978	0.404145
LOC_Os04g22870	19.3359	21.6129	17.1455	2.75895	2.73227	5.43103	13.9973	13.1286	14.9381	20.1856	15.3721	18.0533
LOC_Os05g24684	11.3734	15.7384	14.5221	11.8626	8.82635	8.89855	27.2106	27.5837	24.5903	32.0223	37.6626	33.6714
LOC_Os04g35540	0.591537	0.686091	1.63047	4.15478	2.0048	3.84412	3.50528	6.35016	7.53643	6.12713	19.3005	4.97463
LOC_Os07g03140	0.607262	0.97647	0.369605	1.38984	1.35828	7.12066	0.966742	0.464082	1.36818	0.917777	1.27993	0.890689
LOC_Os05g07960	0	0	0.037979	2.27097	1.69951	3.35413	0	0	0.015631	0	0	0.128801
LOC_Os05g27340	7.38366	14.8838	10.5281	8.33958	5.70423	4.21725	15.7894	11.5377	13.9952	12.6366	19.7054	15.4671
LOC_Os01g72900	0.529948	0	0.377963	3.13709	2.4597	3.95201	0.26079	12.3871	2.82064	1.12301	10.171	1.54385
LOC_Os04g02120	0.740846	1.39976	1.07397	2.06339	1.27678	1.90067	1.20181	2.10735	2.02704	1.89048	4.31768	2.37486
LOC_Os12g42810	0	0	0	4.36527	2.00025	3.33723	0	0	0	0	0	0
LOC_Os12g38250	3.35564	2.59722	2.42951	1.78335	1.59139	2.7	4.12227	3.41572	3.4045	4.13356	9.74002	3.39095
LOC_Os11g34364	1.49431	1.21165	1.40877	2.67217	2.92757	4.91476	0.599117	0.864701	0.941102	0.985216	1.66582	0.852313
LOC_Os12g30824	0	0	0	2.94503	0.553753	0.531679	0.038352	0.979112	1.7333	0.06209	0.390147	0.168988
LOC_Os06g19550	0.394233	0.462281	0	7.48255	2.2083	17.405	0.177662	0	0	0.043102	0	0.068704
LOC_Os01g68510	0.025422	0	0.047825	2.0848	3.5423	2.99118	0	0.027854	0.065326	0.116209	0.327077	0.120125
LOC_Os11g17070	0	0	0	1.42477	1.62188	1.2481	0	0	0	0	0	0
LOC_Os02g10600	19.8244	17.5614	22.5746	12.3962	10.4229	7.6194	11.366	16.5264	14.2017	9.29482	9.45697	9.59173
LOC_Os02g54030	13.517	17.0245	12.8007	5.32951	9.5604	7.04673	18.6055	7.25058	12.1724	15.1472	10.0902	15.9263
LOC_Os01g67390	0.194054	0.248134	0.109781	0.892231	1.55922	1.73088	0.620322	0.206314	0.334411	0.205463	0.261471	0.202861
LOC_Os01g24010	0.521633	0.335223	0.498673	1.50419	0.806213	1.13762	0.324501	0.363541	1.06935	0.565686	1.42313	0.582726
LOC_Os01g08440	8.60604	9.61302	10.1053	28.2934	17.6012	23.4075	8.91315	5.14936	8.0289	11.6543	10.1693	12.5354
LOC_Os01g03340	37.462	54.7494	65.0118	61.7184	59.6032	158.729	58.7046	48.2881	41.1621	83.3311	247.859	92.5707
LOC_Os05g11630	0	0	0	2.70381	2.84366	3.00803	2.73533	2.26263	1.90155	0	0	0
LOC_Os04g05470	0	0	0	0.540115	0.504996	1.34904	0.310492	0.5602	0.309628	0.172923	0.886545	0.209607
LOC_Os11g02620	3.60891	4.62803	6.02668	9.48093	8.19508	6.65346	1.82347	2.26328	2.05896	2.95904	2.50518	2.82736
LOC_Os12g29950	0.519343	0.082264	1.18273	6.68226	3.34356	2.99465	1.07683	1.95893	3.97903	2.99292	11.3073	2.6185
LOC_Os11g44630	0.330872	0.307178	0.308665	10.399	5.80382	6.58952	0.901023	0.747879	3.70445	1.34734	13.336	1.21397
LOC_Os06g46500	0.689876	1.92115	2.92124	8.47755	2.99487	20.9995	2.99669	2.17906	9.36425	0.882827	0.470752	0.994411
LOC_Os02g45830	5.09747	5.11672	3.99315	0.265511	1.02145	1.14732	1.54597	0.865686	1.56626	4.15321	4.6403	2.45308
LOC_Os06g18780	1.23908	1.47107	1.18238	0.174069	0.521856	0.27894	2.88338	1.42245	1.98	1.65041	0.824952	1.46224
LOC_Os04g59040	15.7871	16.9414	17.5644	55.3375	42.0387	104.673	24.4312	23.96	36.6122	19.9249	53.7744	20.6192
LOC_Os07g42260	0.623233	0.42933	0.351953	2.98808	2.94018	4.38517	3.85396	3.84489	3.84604	2.24866	5.34095	1.5819
LOC_Os10g38090	0	0.109646	0.188127	6.60079	2.69318	2.40961	0.183666	0.380358	3.23902	1.65904	36.1634	1.24505
LOC_Os11g40390	0.495385	0.629288	0.65985	1.69232	1.18731	2.52223	0	0	0	0	0	0
LOC_Os04g44240	0.322774	0.844192	0.193092	2.11862	0.737703	1.67612	1.7693	1.32399	3.19161	1.16857	6.36365	1.53934
LOC_Os03g53240	0	0	0	6.96666	4.55479	6.1533	0	0	0	0	0	0
LOC_Os04g39100	3.88312	6.40974	5.32076	7.03823	6.32458	25.9849	8.18154	4.06471	8.13034	2.79066	2.43452	3.45135
LOC_Os08g16559	19.0101	24.3828	16.8759	19.2789	16.129	16.8213	33.6906	30.937	38.0147	21.7858	23.5639	24.7228
LOC_Os07g28480	7.62526	6.92992	7.93279	73.9793	60.4342	31.0524	16.0529	23.2175	11.9978	6.28451	5.70672	5.94748
LOC_Os01g62570	0.703929	0.605975	0.835121	0.425894	0.402913	0.254171	1.20223	3.29808	2.92117	1.82488	2.01103	1.71264
LOC_Os04g52830	6.36348	11.9239	12.4861	21.4873	16.7996	39.0178	12.9384	10.9143	36.2954	10.9621	10.9036	10.6467
LOC_Os07g38300	242.177	211.278	229.425	121.437	140.481	86.7416	161.343	147.315	155.254	170.258	109.297	173.749
LOC_Os08g14330	3.73205	3.63256	3.54157	8.00612	4.71666	19.7713	4.34629	3.35124	8.56465	3.66633	9.96083	3.71899
LOC_Os08g01510	3.38378	5.34431	5.79133	1.95092	2.32665	1.99129	8.48846	3.13702	2.83452	3.58694	3.58626	4.25724
LOC_Os10g11590	0	0	0	0	0	0	1.14694	2.64971	1.73079	10.4036	6.50054	11.8051
LOC_Os01g48200	15.4703	26.0742	20.8123	14.6914	11.7381	20.0413	29.0022	39.6523	33.82	38.1126	33.4021	39.1774
LOC_Os05g38940	9.82517	14.5322	11.0077	1.69157	3.05525	2.54676	9.27307	7.67026	4.27636	7.26597	11.1027	6.24279
LOC_Os01g22336	0	0.275933	0	1.62397	1.48724	9.33562	0.470462	0.363715	0.153496	0.417913	1.08379	0.432904
LOC_Os12g40900	0.551819	3.13969	5.00323	6.851	4.75411	20.8973	4.9062	1.51577	6.30978	2.01775	0.876984	1.89972
LOC_Os12g34320	1.83118	1.49833	3.04491	3.99461	2.86934	3.94552	0.612897	0.982151	1.32816	2.14262	2.809	1.71973
LOC_Os02g18410	5.00338	17.6011	29.4635	20.4837	7.19449	78.6272	4.08197	8.49906	25.9192	3.2149	1.65171	2.35318
LOC_Os07g35020	4.32639	3.7366	4.29435	0.299763	0.311512	0.334265	0.104172	0.123419	0	8.09351	5.47304	6.70705
LOC_Os07g26990	2.44482	2.35365	1.96833	1.56171	2.27501	2.20637	5.22837	4.30258	5.66725	1.73535	1.14956	1.05978
LOC_Os12g42910	0.174224	0.117175	0.345488	0.843994	0.661863	0.996449	0.576834	0.192548	0.422797	0.154208	0.386373	0.31673
LOC_Os04g59260	0	0.204543	0.086591	0.681424	0.92593	78.1946	0.21999	0.024715	0.110107	0.282892	3.26866	0.339611
LOC_Os05g40000	1.88584	1.83112	0.719634	2.74705	2.75974	1.9971	1.04737	0.832175	0.917642	3.80588	3.39952	5.24259
LOC_Os02g53040	11.6732	22.0501	15.3527	11.1551	7.85912	7.77583	15.8023	29.7079	17.0317	20.7665	25.5196	20.0497
LOC_Os12g16720	2.30052	3.8433	3.60626	10.2934	6.68907	9.17856	3.40632	10.9122	10.8415	11.0542	15.9284	10.6022
LOC_Os01g54670	35.2596	51.7567	31.4961	9.82872	13.8288	11.7689	68.0168	37.5202	26.5558	49.057	86.8056	52.4386
LOC_Os09g11240	7.76208	6.87002	6.64616	11.6157	13.1176	18.5584	4.7484	5.36464	5.26966	6.96366	7.06584	5.21038
LOC_Os01g46790	4.92601	2.70561	1.64413	1.64389	2.59038	1.3381	4.76379	2.11998	3.40768	9.45877	3.65093	9.09144
LOC_Os05g31620	91.2458	112.826	71.0435	213.417	217.794	134.402	34.6447	18.9188	13.6355	8.01042	8.67159	8.40544
LOC_Os10g35260	1.12467	1.41153	1.42416	8.26955	8.71665	8.3339	1.14018	1.03491	1.78241	1.44834	1.76458	1.80529
LOC_Os02g36330	0.345318	1.91767	0.938239	10.5337	7.15427	9.03202	1.66347	2.19513	2.86347	1.23751	5.77307	1.07302
LOC_Os03g14720	0	0	0	3.19586	3.17221	4.56433	0	0	0.040173	0.078928	0	0.033864
LOC_Os02g30470	0.222006	0.935055	0.164001	3.53168	4.23246	17.8011	1.34419	0.479156	0.477815	0.514171	0.172419	0.343716
LOC_Os08g38050	0.589379	0.857332	0.748664	0	0	0	0.511938	0.62496	0.835302	0.87608	1.38104	0.837285
LOC_Os12g26290	44.1352	58.2204	64.1657	16.2486	11.2067	16.061	98.8677	119.532	90.8263	118.205	126.877	116.235
LOC_Os10g29240	0	0	0	4.04056	5.3225	4.77605	0.133562	0.107711	0.073149	0	0	0
LOC_Os01g71599	0	0	0	4.32844	3.07781	11.3704	0.718651	1.05501	0.858627	0	0	0
LOC_Os03g56620	2.81797	4.24861	4.1948	7.16672	5.6437	7.80305	3.32367	2.88319	3.79655	6.46018	9.63259	6.33263
LOC_Os02g54240	0.334983	0.62512	0.763181	0.041454	0	0	2.18817	1.67284	1.8618	1.5784	6.68346	1.81297
LOC_Os01g74160	0	0.321043	0.254638	2.50067	1.1223	1.24675	0.178702	0.842158	0.166187	1.63613	1.30326	1.41412
LOC_Os05g40910	0.031526	0.194554	0.216135	8.85729	7.34577	7.39518	0	0.218107	0	7.3395	7.06775	6.48121
LOC_Os01g06870	0	0	0	1.38187	1.75801	0.791843	0	0.182572	0.018801	0.072077	0	0.026096
LOC_Os01g06876	0.581105	0.194625	0.333107	4.35109	4.65522	1.96986	0.397536	0.302034	0.182923	0.498338	0.078013	0.313778
LOC_Os04g48380	6.73902	4.63719	3.44063	2.59329	2.41913	2.11748	3.36202	3.1766	1.12227	2.52689	1.91073	2.35265
LOC_Os08g30980	2.23622	3.09209	2.29815	1.3894	1.54877	1.6154	3.99906	2.63212	4.40893	3.23614	3.21597	2.04282
LOC_Os11g04180	0.53037	1.13794	1.01449	3.02587	1.86573	3.71281	0.916495	1.06562	1.4003	1.29786	2.68996	1.04892
LOC_Os06g29350	0.166924	0.206394	0.152244	1.45089	1.61834	2.18799	0.186385	0.21028	0.285756	0.143927	0.186341	0.147907
LOC_Os07g48550	9.59756	11.2759	12.3944	18.3759	14.0167	15.7508	15.2868	16.4622	15.6933	17.1445	36.3163	18.7293
LOC_Os01g04370	0.343729	0.339021	0.405554	1.44189	1.76822	2.54292	0.95702	1.19626	0.364026	0.196511	0.900928	0.636024
LOC_Os07g26690	68.7295	103.959	145.75	224.169	120.225	272.751	129.544	94.9467	288.053	94.4646	92.4111	92.2214
LOC_Os01g19694	0	0	0	2.08961	1.97874	8.17391	0	0.362367	0.368937	0	0.545744	0.133367
LOC_Os08g03880	0.187362	0.127146	0.150062	0.103752	0.155704	0.05579	0.107017	0.179398	0.159082	0.605645	0.608575	0.478362
NewGene_2908	1.12835	1.36108	1.58564	3.71064	4.0886	2.86772	1.52259	2.51631	2.17166	2.19066	3.64421	2.29635
LOC_Os02g45974	3.85823	4.70695	5.20163	2.06228	1.49021	1.48592	4.08747	4.08306	4.3322	4.42301	5.65144	4.07758
LOC_Os12g10630	13.1509	7.47257	10.2604	6.0801	9.2669	9.85384	3.88221	4.05838	1.5511	5.32536	3.10139	5.25939
LOC_Os03g30290	4.55012	7.59596	6.9633	0.366292	0.291427	2.11359	2.13512	1.21689	2.5324	1.92718	3.73052	2.67048
LOC_Os04g49410	4.25165	4.108	4.35365	5.84821	7.99007	51.2914	5.27065	3.42684	7.21685	5.33749	4.26458	5.10198
LOC_Os01g38530	64.4789	65.4362	62.2481	21.4334	25.7267	18.8241	49.0622	44.7581	39.7774	46.0947	39.4383	42.052
LOC_Os12g38010	0	0	0	10.055	6.43345	5.15563	0	1.53215	10.5808	0.40617	9.04506	0.627985
LOC_Os07g34850	0.652543	0.698232	1.09837	5.78981	2.1321	3.06315	0.709642	1.4449	2.67708	1.36223	11.3043	1.18909
LOC_Os03g25120	0.062319	0.09225	0.312774	1.27057	0.810628	3.776	0.10978	0.498708	0.314055	0.404369	0.815579	0.272811
LOC_Os07g26520	8.57766	8.53556	9.49607	14.3581	10.2358	13.1471	12.9264	20.5758	18.0622	21.2086	37.4398	21.785
LOC_Os08g30095	0	0.27028	0	2.26878	2.2138	3.14419	0.604894	0.31845	1.12459	0.205448	0.110132	0.398528
LOC_Os12g12090	0	0	0	10.9188	13.2964	6.41098	0	0	0.090103	0	0	0
LOC_Os05g08420	133.066	131.678	103.11	300.461	231.186	271.259	81.8923	104.35	79.5375	77.8744	144.208	76.6349
LOC_Os02g01210	67.1395	69.5858	44.9711	15.5237	26.3199	15.6483	40.8462	28.5192	14.687	46.9896	29.7475	45.7805
LOC_Os07g06250	0	0	0	0	0	0	0.837088	1.84411	1.10261	2.85784	2.1847	3.31234
LOC_Os11g12000	0.218786	0.153274	0.239426	10.3081	7.84312	6.01839	0.190834	0.109543	0.375747	0.194032	0.220523	0.147266
NewGene_3694	3.33508	1.78622	2.12537	0	0	0	1.73357	2.26992	1.84688	0.675205	0.747433	0.79726
LOC_Os01g71270	1.18862	1.35686	2.19328	1.72635	0.750239	0.726624	1.02494	4.63078	2.4511	3.24107	3.20111	3.10647
LOC_Os11g24070	0.937058	0.564577	0.852105	1.31352	2.81977	2.02861	0.502567	0	0.338036	0.040273	0.277028	0
LOC_Os04g57850	4.29625	5.11887	7.66757	11.6054	6.21628	8.16476	6.73933	16.2576	12.7358	12.7959	33.4988	15.1049
LOC_Os03g47016	12.5627	15.641	9.56524	5.22922	6.93142	4.0254	20.6114	8.76432	8.81971	11.2766	7.27788	11.3736
LOC_Os03g47010	3.45398	5.50267	2.287	1.83121	1.57955	2.15013	6.5475	0.635985	1.79955	6.7326	2.99912	6.5398
LOC_Os04g53190	94.6899	93.3671	90.9263	62.8083	80.4835	59.5339	209.615	143.461	107.991	157.339	149.48	158.074
LOC_Os01g04380	0.107559	0	0	1.40938	1.33596	1.57664	0.168055	0	0	0	0	0.281477
LOC_Os04g14690	15.2945	12.4272	20.9088	5.8288	6.78953	12.2274	7.7022	11.9223	13.5862	12.2586	10.8884	13.3194
LOC_Os06g43304	11.6466	11.2276	12.0168	8.92617	7.26981	3.78076	12.5715	3.70775	3.32039	5.30105	4.24152	4.95485
NewGene_2126	7.31674	10.064	8.12068	1.78433	2.84562	1.56776	1.9887	3.47399	4.2637	0.017469	0.032519	0.311802
NewGene_2120	5.62641	4.63183	3.52669	4.86726	5.06322	4.60719	14.2043	10.4071	9.0455	15.652	13.1696	16.4626
LOC_Os05g35274	25.8638	28.0854	33.7889	34.2781	30.2038	38.3306	53.6607	53.0648	53.3257	65.0519	71.8773	60.6284
LOC_Os07g35790	1.05352	0.958676	0.865033	23.4563	21.9299	13.9178	6.07644	8.11174	7.47225	9.71084	17.1795	9.58433
LOC_Os10g36340	4.10441	2.50101	2.85598	10.597	12.3614	13.9175	3.14145	2.13732	2.52578	2.65201	3.53112	2.92899
LOC_Os01g70460	24.8309	22.7436	26.2816	13.0738	16.0268	9.05917	22.3761	22.7745	23.0048	25.2295	17.3951	23.8009
LOC_Os02g26390	4.55197	6.05858	5.17917	2.36997	3.55436	4.6284	8.10966	6.29611	9.41331	3.49123	3.23573	3.20914
LOC_Os11g39190	0.016839	0.029746	0	19.4732	26.7816	12.3476	0	0	0	0	0	0
LOC_Os04g31110	1.30675	1.37265	1.25077	1.92289	2.73748	3.3262	2.23633	1.01223	1.19696	1.03629	0.930229	0.817316
LOC_Os12g34510	1.05724	0.882216	1.95345	1.86854	4.02956	73.6515	3.02957	1.09201	1.27417	2.77168	1.74333	2.44945
LOC_Os07g33740	0	0	0	1.04469	0.452234	1.24642	0	0	0	0	0	0
LOC_Os04g59450	62.9533	64.038	82.4575	38.869	35.1754	37.2054	79.1409	83.6035	92.4814	73.3816	80.0597	76.107
LOC_Os01g64890	1.91671	2.2476	2.79653	12.159	8.77085	4.97627	1.57185	4.62169	5.75286	3.31678	13.9434	3.7901
LOC_Os08g29560	0.043505	0.102927	0.124329	0.266756	0.454084	0.253293	0.239471	0.05868	0.213877	0	0.014046	0
LOC_Os08g04560	0.529527	0.426332	0.865468	4.04547	1.59993	4.97442	2.5699	3.13841	2.99589	1.05708	4.0076	1.83456
LOC_Os06g42470	0	0	0	1.41252	1.50965	3.32428	0	0	0	0	0	0
LOC_Os02g57100	4.18026	3.90982	4.86115	13.3279	12.069	12.2088	4.08482	6.04079	5.03574	7.69812	8.70597	8.46653
LOC_Os01g21240	2.12474	2.22116	2.45704	0.611192	0.456846	0.715419	2.12722	1.67173	2.24701	2.01644	3.20796	2.08865
LOC_Os06g47530	1.89635	2.26599	3.83599	10.3232	6.46115	6.78761	2.00229	4.08413	3.47339	5.2679	19.6524	5.23023
LOC_Os11g26340	3.60136	5.98113	0.413408	10.875	27.2294	8.52485	29.8284	4.00613	11.0627	27.8084	11.3789	30.446
LOC_Os04g40140	0.768614	1.05868	1.25504	1.22046	0.902982	1.13827	1.77688	2.28125	1.9913	2.90953	6.82661	3.34468
LOC_Os12g37370	4.84515	5.62313	5.45571	7.21169	7.91671	11.3067	4.8516	4.87905	5.33408	3.25335	5.17981	4.38846
LOC_Os06g45970	0	0.118654	0	5.91577	3.8863	3.36938	0.788879	0.978602	0.68309	0.11047	1.21468	0.829646
LOC_Os09g36900	1.47296	1.69386	1.74013	2.15898	3.43777	32.9177	1.02724	0.937354	1.55902	1.06617	1.15861	2.00213
LOC_Os07g12590	0.134149	0.218487	0.154371	0.519726	0.3605	0.462586	0.390267	0.066428	0.283705	0.12414	0.085017	0.07548
LOC_Os07g16030	3.17271	3.5304	3.05505	6.05284	7.93674	6.79031	4.62566	2.26985	3.52254	2.53263	2.52416	2.23497
LOC_Os09g32620	3.19761	3.38112	2.1145	43.3745	40.3606	25.8559	10.2158	5.80565	4.07551	3.32091	3.18149	3.92549
LOC_Os02g37800	0	0	0	47.3804	56.8236	23.468	52.5564	24.462	56.3147	2.33378	0.99612	1.71177
LOC_Os06g04889	2.66807	5.7953	4.0841	14.6104	10.5904	9.32742	3.40753	3.57828	10.0996	3.43285	8.28741	4.22635
LOC_Os03g37878	0	0	0	2.03667	1.81378	1.78918	0	0.024482	0	0	0	0
LOC_Os03g60560	2.68491	2.78689	7.39152	29.4132	23.3757	18.3411	10.5188	24.372	12.7191	9.52222	10.8964	9.55988
LOC_Os01g51800	5.86995	6.35567	6.03537	12.9069	11.6012	12.1267	8.87379	10.258	14.2787	10.5033	19.1113	11.1714
LOC_Os09g37840	0	0	0.04389	0.902433	0.267757	0.385441	0.012011	0	0.122794	0.029125	0.776049	0.057617
LOC_Os03g08250	52.2788	70.7732	47.8621	36.2668	28.0873	22.5739	88.8694	71.4214	58.4201	69.4664	78.5742	66.5052
LOC_Os03g15650	13.5443	23.0425	20.9624	13.5051	11.6599	14.3871	30.2344	34.9647	28.715	18.6616	22.0665	17.1883
LOC_Os02g29160	2.76576	1.46204	1.43316	0	0.05337	0	1.4769	1.49409	1.16761	2.73391	2.45117	2.38698
LOC_Os07g04130	0.076675	0.707958	0.176024	1.29059	1.1971	0.477735	0.187399	0.410372	0.458633	0.21187	0.328487	0.25566
LOC_Os11g01470	0.140295	0.138792	0.186296	0.43388	0.386366	0.479331	0.125478	0.172502	0.329335	0.373199	0.291539	0.184067
LOC_Os01g08290	1.37339	1.92121	1.5387	6.01194	4.62934	7.77403	1.77279	2.36169	4.01834	1.77664	5.21733	2.30723
LOC_Os04g01354	0	0	0	6.96077	0.788902	1.75816	0.097267	0.695267	2.77551	0.479632	5.35588	0.380166
LOC_Os06g39780	0	0	0	5.20041	3.20515	2.73263	0	0.015899	0.09766	0.016	0.096704	0
LOC_Os03g38720	23.56	14.9782	23.0334	1.07534	0	0.452104	18.713	23.1805	23.9346	22.947	29.2986	18.2301
LOC_Os11g01780	7.55911	6.62553	6.17818	11.8071	12.3414	10.7478	6.15619	6.22846	7.98374	5.0474	5.44653	5.46369
LOC_Os05g04500	138.996	120.996	130.854	58.3292	61.1292	34.4736	221.729	74.1265	92.8102	150.646	79.6413	153.99
LOC_Os04g31924	38.64	40.3816	34.0674	20.3452	18.571	14.527	36.7594	31.5647	28.741	42.3162	46.0614	42.8086
LOC_Os08g20220	0.108966	0.048849	0.070292	0.912251	0.894964	1.65251	0.047789	0.071441	0.055267	0.121096	0.11987	0.052059
LOC_Os05g46350	0.508183	1.56846	1.3305	0.990509	1.51088	5.34505	4.38994	4.14249	2.76767	4.59995	4.22947	4.78772
LOC_Os06g11240	0.939816	3.36639	2.19982	0.268054	0	0.17568	10.07	10.2341	15.4205	7.67431	48.9651	6.7889
LOC_Os09g26190	33.9453	30.3722	28.8863	16.839	18.3508	11.7765	25.2102	27.2875	22.3346	29.3752	19.4245	28.4016
LOC_Os02g39790	39.19	67.6159	57.6041	145.412	118.46	88.5167	126.536	201.826	153.671	116.441	144.77	116.072
LOC_Os03g17240	54.4742	89.8456	68.25	59.5835	59.7408	38.9656	109.006	117.099	85.3161	81.2019	83.8501	81.4255
LOC_Os10g37570	0.088249	0.584111	0.324674	5.97796	3.3467	3.0431	0.697186	1.02576	1.55707	1.22817	8.80043	0.818187
LOC_Os02g48730	0.598306	1.20559	1.36041	5.96953	2.74725	18.156	0.573358	0.639931	5.88974	0.678547	0.340253	0.716294
LOC_Os06g16140	0	0	0	0.474771	0.317907	0.720639	0.557184	0.519145	0.569513	0.098165	0.015928	0.011595
LOC_Os02g45980	0.267602	0.294726	0.462959	0.852748	1.10383	3.51387	0.365147	0.464804	0.305036	0.585911	0.695891	0.321091
LOC_Os04g47810	0.635422	0.620654	0.746681	3.51968	2.99369	1.84501	0.948074	2.18113	3.13096	0.727665	3.88491	0.676131
LOC_Os02g21009	3.6869	3.9505	5.99915	1.44138	1.0874	0.511336	0.789942	4.38318	3.38486	4.92781	6.10714	5.72668
LOC_Os02g12490	0	0.076695	0	14.5706	10.4481	11.794	1.13442	1.80204	2.26048	0	0	0
LOC_Os01g65630	6.46271	6.32519	9.63807	11.9898	12.4182	15.8682	5.62963	4.10465	7.26374	3.98252	4.38652	4.62253
LOC_Os05g10330	0	0	0	21.4227	4.65404	35.6353	0	0	0	0	0	0
LOC_Os02g47390	17.9554	36.367	27.9491	0.690543	1.1275	1.52884	1.21206	2.29514	0.950396	5.99726	4.06936	6.28089
LOC_Os07g35340	0.278575	2.09851	1.16797	6.35311	3.98478	3.29372	2.22695	3.30286	4.44317	3.27979	10.3134	3.62053
LOC_Os11g11770	0.924053	1.32632	1.32116	0.111694	0.198029	0.209986	1.45755	1.88178	2.38795	0.098906	0.367536	0.077829
LOC_Os09g09290	0.236337	0.384717	0.208238	0.956936	1.42201	1.49728	0.302679	0.056265	0.703363	0.475573	0.213493	0.677331
LOC_Os01g32610	0	0	0	0.694108	0.564923	0.635085	0	0	0	0	0	0
LOC_Os07g03810	1.19391	1.64683	2.18517	1.72628	0.771064	1.28445	0.854122	1.52649	1.8435	3.2913	5.11804	3.12597
LOC_Os07g10810	0.813945	1.07639	1.07936	3.96169	4.06814	5.35921	1.31551	2.51615	3.01615	0.803141	1.39979	0.619775
LOC_Os07g10530	1.51798	2.57489	1.93041	9.2139	3.95109	32.7053	1.206	2.00881	9.63824	1.22847	1.00633	1.15887
LOC_Os05g08620	11.5255	14.1157	12.2187	1.91631	1.65201	1.77925	16.7808	11.9088	7.0099	19.0824	22.6513	16.1247
LOC_Os02g44530	1.51839	1.41575	1.06552	0.128401	0.086395	0.126552	2.1147	1.38257	0.743178	0.84683	0.725933	0.654803
NewGene_3456	0	0	0.031683	2.55108	1.09426	0.745719	0	0	0.009668	0.033659	0.017097	0.020136
NewGene_3455	0.62978	0.510687	0.644654	4.64431	4.40643	6.2671	0.494328	0.780555	0.545491	0	0	0.023234
NewGene_3453	2.44728	2.52184	2.36365	5.10037	6.00531	7.06409	1.78238	1.1431	2.14385	1.41193	2.75628	1.52942
NewGene_3450	0	0.014464	0	9.72113	9.78307	11.0727	0	0.015046	0	0	0.014602	0
LOC_Os12g16080	3.74432	3.66284	3.34	5.13881	3.64545	7.00427	8.85223	2.8997	3.08639	1.68439	1.45072	1.72776
LOC_Os03g02820	0.573876	1.05932	1.35125	2.67109	3.50551	4.10189	0.547274	0.880714	5.24207	0.90721	0.372633	0.568404
LOC_Os07g09914	0.040257	0	0	2.81765	2.04866	7.67919	0	0	0.011898	0.448421	0.522102	0.51652
LOC_Os07g07719	33.9139	34.4148	37.1872	19.0231	19.3154	48.1128	10.5117	11.5114	12.7087	28.6445	22.6171	23.7597
LOC_Os05g24150	3.44225	3.31064	3.5391	1.31744	1.4057	2.97581	2.06838	2.51908	2.46844	2.95715	2.39693	2.85883
LOC_Os01g43844	6.07071	16.2617	10.8707	36.7989	27.7661	25.4057	22.1492	29.1896	24.6089	29.592	39.3867	33.1468
LOC_Os12g22284	1.98731	2.8764	2.16175	9.87329	10.2368	9.81254	5.5208	1.26025	2.68085	12.4756	10.6041	12.8578
NewGene_2327	13.8501	15.1317	12.9059	6.11812	7.57623	6.26537	27.3544	17.6491	11.6267	12.782	8.43194	14.3938
NewGene_2322	6.44201	4.25154	4.57839	2.14439	1.6986	2.50532	2.25406	1.84663	0.943984	0	0	0.099319
NewGene_2321	0.469743	0.377627	0.779783	3.69761	2.34184	5.69066	0.362548	0.689626	0.884075	0.809307	1.00426	1.13631
LOC_Os01g58640	0.140722	0.560607	0.728678	4.18361	3.57967	1.89965	1.07271	2.07576	3.50608	1.70245	2.28731	2.09371
LOC_Os01g57420	22.0868	35.1935	26.8742	15.0596	17.2281	12.5636	65.7297	38.9951	29.3501	32.6997	32.8289	33.6984
LOC_Os02g05960	1.05416	1.23093	1.835	2.96593	2.26941	1.76372	2.94703	4.49533	4.16638	2.32056	3.22144	2.71904
LOC_Os01g01390	3.46874	2.90253	4.19001	8.16386	6.88434	17.0015	2.78784	3.79479	5.99944	4.21736	4.58768	3.77627
LOC_Os02g05790	111.774	113.575	88.9395	50.52	59.4634	62.4447	33.2381	28.7416	24.644	85.5507	87.1814	89.0993
LOC_Os05g36040	0	0	0	0.24652	0.273692	0.331157	1.16901	1.22788	1.21909	0.033496	0.022356	0
LOC_Os05g38530	2.71263	3.61855	4.64526	4.28541	2.81156	3.8248	6.04355	8.71768	6.61389	9.0246	7.54245	9.68277
LOC_Os05g24010	10.8766	18.8114	16.5866	11.4446	10.2482	9.75563	19.7983	25.2115	18.5555	20.0638	26.7196	19.4845
LOC_Os01g57280	0.140528	0.296867	0.191832	0.357865	0.355099	0.388045	0.921406	0.949425	1.07136	0.218551	0.397433	0.30674
LOC_Os01g71624	0	0	0	6.44575	2.99267	2.62022	5.82369	14.3648	10.6655	0	0	0
LOC_Os04g42040	3.20795	3.25504	2.98041	0.729719	1.32756	2.3892	1.58999	0.744847	1.2009	1.87449	1.43423	1.49123
LOC_Os07g44160	36.8401	35.078	29.2161	9.47916	12.1137	5.34511	21.5337	25.2423	18.2392	26.3499	21.4011	26.3768
NewGene_1146	2.50347	2.27383	4.62327	0.272418	0.575708	0.650918	1.757	2.5035	2.98347	1.4618	0.406512	0.950085
NewGene_1144	0.914741	0.809045	0.872906	2.53728	2.65042	1.98248	0.053373	0.026523	0.066559	2.57638	3.53243	3.42425
LOC_Os06g28870	1.63766	1.58575	2.73881	0.08677	0.141365	0.437261	0.411769	0.83366	0.417972	0	0	0
LOC_Os05g28100	0.211195	0.357537	0.269302	0	0	0	0.430188	1.29623	1.63124	1.82415	1.71946	1.66823
LOC_Os11g33970	17.3119	19.4016	16.2494	9.8393	6.26523	5.42561	2.03605	5.22668	3.76227	9.89938	9.1388	10.5446
LOC_Os03g39690	0	0	0.025142	2.60936	1.02954	1.53461	0.263016	0.48288	2.95024	0.137958	5.85401	0.362131
LOC_Os04g21350	56.7273	36.2007	97.1223	38.5994	36.5332	18.3197	41.8006	65.4349	48.4771	88.2599	67.7117	84.605
LOC_Os03g46330	1.20445	1.95023	1.32094	2.81647	2.45942	7.10516	1.76481	1.49524	2.7961	2.08783	3.33478	1.66642
LOC_Os04g56730	55.7166	53.1847	51.4423	25.8283	31.6998	28.2705	38.3234	38.5551	33.3212	39.6647	33.2201	42.5116
LOC_Os09g33992	1.87295	2.06948	2.49753	3.54663	3.35725	2.30822	3.78385	4.65471	5.06424	2.09901	3.93212	2.66407
NewGene_1489	16.6247	15.8417	18.9687	0.194965	0.673709	0.247697	9.38551	6.82688	5.67026	14.904	19.2107	15.3503
LOC_Os10g05020	0.275862	0.199749	1.19453	10.0544	4.33784	6.76732	1.03365	2.38343	5.0266	1.41872	17.9552	1.67075
LOC_Os08g09110	7.22208	7.93716	6.20655	3.66897	3.06373	2.2858	5.29151	6.06182	2.60101	8.01663	6.47787	7.97445
LOC_Os02g34390	5.80259	6.05115	2.33934	0.732783	0.952589	0.322858	1.26064	0.743538	0.487542	1.6968	0.58689	1.81295
LOC_Os11g42850	0.317914	0.091562	0.067337	0.577073	0.939179	1.84842	0.716819	0.895862	2.09275	0.461711	0.438999	0.348418
LOC_Os06g17030	0.375449	0.305454	0.359433	0	0	0	0.085019	0.104953	0.171186	0.085457	0.073367	0
LOC_Os06g34810	0	0	0	2.96785	2.13641	5.85362	2.10786	1.25459	1.32587	6.68324	4.60105	7.35478
LOC_Os03g61900	45.7528	42.8091	47.2317	101.148	73.4337	109.307	51.3575	51.0451	62.2338	92.1408	142.07	97.6689
LOC_Os06g35140	1.40231	0.844428	0.809164	4.17889	3.72563	4.88539	1.22499	1.67601	3.23214	1.33254	3.94123	1.44354
LOC_Os04g14304	0	0	0	2.54395	3.65416	2.76377	0	0	0	0	0	0
LOC_Os01g73110	15.8824	18.4101	14.2084	2.63669	3.22248	4.46887	15.7046	7.59515	7.67834	9.72297	9.7032	11.4431
LOC_Os03g53690	0	0.899433	3.13231	0.488541	0.177788	1.07564	1.37296	3.103	3.11924	1.23863	0.501096	1.93254
LOC_Os06g46970	7.4	17.058	3.11	10.2561	12.7397	15.958	90.7888	21.3737	23.692	15.9405	14.1493	14.6987
LOC_Os02g07490	6.72341	7.04271	7.84487	14.2549	10.3352	42.1767	10.0412	11.064	16.2389	9.88298	15.3199	11.443
LOC_Os03g26350	0	0	0	2.15741	3.09463	3.3474	0.253588	0.449356	0.476916	0	0.122459	0
LOC_Os11g37080	23.2906	15.6742	17.2617	18.0415	16.7878	82.8391	6.58965	6.23806	8.02528	9.70811	14.0672	10.4635
LOC_Os10g02270	0.076449	0	0	31.3311	30.8364	22.5122	0	0	0	0	0	0
LOC_Os01g07280	0.880124	0.957431	0.948762	0.889575	0.842446	1.35664	1.71186	1.64439	2.23438	1.4532	2.17116	1.41093
LOC_Os03g37090	16.0042	17.5764	20.0984	25.2476	16.3559	28.3248	24.1464	27.1273	33.4433	37.4029	62.6339	33.6727
LOC_Os05g33080	0.627156	0.980241	1.81164	17.0649	4.14819	8.90488	1.2394	2.17447	17.4784	1.34158	0.475252	0.994504
LOC_Os08g40590	1.46205	2.69705	1.8503	3.56635	2.52733	3.1151	5.95619	4.40053	5.39036	6.09142	5.90582	4.86511
NewGene_3393	0	0	0	2.31023	3.39013	3.32935	0	0	0	0	0	0
LOC_Os03g47190	0	0.142562	0.248675	1.67721	1.06691	2.96162	0.095644	0.120477	0.65846	0	0	0.088465
LOC_Os04g54600	1.24414	1.08456	0.989663	0	0	0.23251	1.10074	0.218207	0.02485	0.34071	0.113508	0.27204
LOC_Os11g44860	0.162231	0.071831	0.319447	2.55452	1.73898	2.12591	0.071243	0.306241	1.39543	0.162111	3.2473	0.170386
LOC_Os03g37320	9.23209	8.96298	8.65175	2.29974	2.74523	1.95163	10.039	7.41969	6.9578	5.68425	6.36784	6.1421
LOC_Os12g30760	0	0	0	0	0	0	1.06458	0.557021	0.427964	0	0	0
LOC_Os06g35850	1.25398	2.26062	1.01371	3.12834	2.10898	2.2148	0.961949	0.796167	1.0923	0.950258	1.56071	0.790425
LOC_Os03g32314	59.9363	84.4663	89.8101	43.1089	49.476	42.5955	199.122	106.811	83.1867	111.869	103.043	110.416
LOC_Os07g41600	2.3211	7.43311	7.07191	13.255	12.8472	31.7692	15.5141	3.07455	17.6458	10.5051	7.27372	9.90456
LOC_Os07g47450	2.97686	3.45527	2.71462	2.96858	5.69681	1.62375	3.91195	5.46802	3.74529	9.87723	6.62093	9.91352
LOC_Os10g41370	1.68022	2.41458	2.81969	4.05772	3.7637	18.2065	1.68158	1.38492	4.78728	2.23677	3.92421	2.51444
LOC_Os01g09320	81.582	121.597	92.6257	75.0197	62.0201	75.1852	146.539	144.96	128.48	153.476	156.672	152.224
LOC_Os08g40620	36.4838	51.0034	39.1629	21.6147	20.5345	18.9533	56.6962	54.7139	45.4584	44.196	52.6879	44.1482
LOC_Os06g03200	1.02639	0.708726	0.940851	8.68636	7.59961	10.774	0.401022	0	0.338034	0.133889	0.37186	0.868023
LOC_Os12g43880	4.67102	8.46525	5.58176	18.5767	11.8349	9.65638	4.21986	7.51685	7.19633	11.6358	16.218	12.2391
LOC_Os07g18944	0	0	0	5.14384	5.95925	8.13509	0	0	0	0	0	0
LOC_Os10g39740	1.41857	6.60464	5.80578	9.88202	6.09519	27.934	2.41908	3.5412	10.1837	1.71728	0.730122	2.10448
LOC_Os07g14150	46.6736	83.5126	39.7905	20.4493	17.913	21.511	54.8334	49.9206	39.0349	52.7557	57.8114	51.1475
LOC_Os01g36660	0.386553	0.762363	0.733707	2.10283	1.65917	7.63435	0.656388	0.863139	1.89616	0.482447	0.446593	0.314726
LOC_Os02g06290	5.99201	4.20346	3.17986	2.72314	1.35671	1.08182	5.21141	4.27487	6.24823	4.62941	21.8793	3.20332
LOC_Os08g05610	4.60496	1.99075	2.6816	1.16584	1.31263	2.05822	1.97542	0.534024	0.333137	1.15921	0.677016	1.0645
LOC_Os09g36000	3.15019	4.0082	3.06204	2.95771	3.39839	4.63507	1.90375	1.81695	2.36255	4.65396	5.30032	4.08954
LOC_Os10g41999	2.65858	2.82065	3.2447	7.9319	6.88455	20.4855	1.6165	1.29207	2.73812	2.14585	20.4095	3.21515
LOC_Os11g20490	12.2558	11.6574	14.0222	4.11545	3.68771	7.11684	11.031	9.24298	10.2839	8.40018	9.15798	6.98614
LOC_Os03g11900	6.60756	16.5215	11.453	20.814	12.3779	12.6808	33.6312	87.8586	64.4741	88.8873	100.289	86.7636
LOC_Os07g23270	0	0	0	6.05312	5.52822	6.21582	6.02828	7.11346	9.5681	0	0	0.036219
LOC_Os01g62100	0	0	0	3.85654	4.05077	4.12336	0	0	0	0	0	0
LOC_Os01g65330	37.304	48.7907	51.1141	37.0014	34.1526	28.0448	52.6107	64.9079	61.045	64.9619	77.5241	62.9458
LOC_Os08g28200	0	0	0	3.93069	3.40438	3.81481	0	0	0	0	0	0
LOC_Os03g16020	0.346635	1.43477	0.857947	3.30422	3.22909	2.06454	0.77696	0.947956	0.672793	4.47627	4.94316	5.23754
LOC_Os01g66820	0.102526	0.357664	0.350857	1.73109	1.17021	1.79296	0.602854	0.596758	0.675293	1.06976	0.76335	0.634455
LOC_Os10g22520	6.0234	10.8255	13.1503	23.8523	18.0681	34.5302	7.30029	5.89674	16.2833	6.21216	19.7272	7.14673
NewGene_3644	0	0	0	4.64314	5.28284	4.0778	0	0	0	0	0	0
NewGene_3648	0.465424	0.450135	0.493797	8.81508	7.38879	11.8421	2.34228	1.34256	0.803518	0.111556	0.309632	0.380824
LOC_Os01g03820	24.3433	30.5426	31.5385	12.3874	14.7474	11.1907	34.3188	42.8249	36.2844	35.8606	33.5405	36.0641
LOC_Os02g13290	0.121624	0.545337	0.425804	2.25409	1.36622	1.82997	0.553187	0.776825	1.28979	0.870658	1.20201	0.86743
LOC_Os09g38090	7.93248	5.81469	6.55079	4.64933	4.7356	3.41539	3.61971	3.02032	1.96658	3.63614	2.50924	4.13323
LOC_Os06g05520	8.40593	11.932	16.9021	46.134	38.9066	30.2516	16.8682	26.9176	21.1076	23.5745	23.9077	21.6522
LOC_Os06g49760	1.18337	6.66679	6.61126	23.9826	11.5812	45.6477	7.09038	4.85102	23.4436	15.0369	13.8121	13.1519
LOC_Os06g34730	4.01764	5.12881	2.77331	4.27175	3.76619	4.80483	6.69194	8.74912	5.67317	7.68828	10.6682	7.5818
LOC_Os07g37700	3.06172	10.5902	10.0135	29.2252	25.9851	34.8171	4.07801	4.74041	27.1615	4.36538	2.19751	5.08444
LOC_Os07g07860	0.215419	0.851446	1.63835	6.75224	3.42522	2.5035	0.575872	0.209765	0.179051	0.105045	0.495032	0.176252
LOC_Os07g36250	71.3791	59.1713	69.0799	12.3211	14.7213	11.8585	55.2201	61.1203	55.4099	59.8283	43.4876	61.9495
LOC_Os02g54720	0.267594	0.422597	0.785311	2.04855	1.64039	6.52956	0.916069	0.802143	3.33641	1.49935	1.83424	1.3005
LOC_Os12g36810	0.537516	2.94922	5.35239	6.99419	3.13347	13.2374	0.737784	2.09687	11.7347	0.329718	0.300751	0.253222
LOC_Os10g01480	4.57831	6.76927	4.67895	6.28747	7.19453	9.72432	9.60544	8.86834	8.68233	11.396	13.4078	10.4833
NewGene_211	0	0	0	2.86069	2.40313	3.34742	1.55505	1.63605	2.65179	0	0	0
LOC_Os07g23150	2.73964	3.21772	3.04144	2.09816	2.10278	1.57826	1.68191	0.738192	2.3532	7.73257	3.40531	6.40672
LOC_Os11g45920	0	0	0	3.59782	2.9698	2.39685	0	0	0	0	0	0
LOC_Os11g01830	1.04641	1.25794	1.30418	3.17525	4.20123	9.78334	1.31304	0.660023	1.30205	0.47469	4.07519	0.699555
LOC_Os12g35890	2.17259	2.86876	2.89518	5.79409	4.07782	2.85913	1.46569	2.13389	1.18797	6.87637	5.72862	5.20549
LOC_Os07g05190	0.026881	0.180653	0.22446	2.12887	0.851967	18.0111	0.069057	0.061103	1.18669	0	0	0
LOC_Os01g55280	2.61644	6.26271	6.2688	6.53302	6.31927	32.4274	11.2024	3.00432	11.7294	2.47213	3.14586	3.74111
LOC_Os03g52370	0.603938	0.25657	1.42521	31.9747	18.1248	43.3805	4.31468	53.3155	31.5169	28.966	234.971	31.4894
LOC_Os08g39330	0.309034	0.513932	8.4474	9.79345	3.17413	124.906	0.40174	1.31191	3.69485	0.603236	10.2502	0.353283
LOC_Os04g28260	0.676861	0.59604	0.548994	0.616186	1.06668	10.6277	0.328538	0.247113	0.258403	0.695366	0.577104	0.594896
LOC_Os04g51009	0.06865	0.016742	0.039034	1.0572	1.37163	1.39626	0.297015	0.484613	0.38953	0.023395	0.195631	0.008028
LOC_Os01g46720	14.0679	17.068	19.3292	43.5757	35.6339	20.7516	26.7666	52.187	39.3479	25.2794	22.5433	23.6382
LOC_Os11g01620	0.132768	0.022655	0.241655	0.734988	1.33133	15.3431	0.288605	0.020307	0.120661	0.257176	0.165325	0.281013
LOC_Os09g26540	0.571839	0.502183	1.1502	7.63148	6.99208	7.2402	1.12348	0.929747	1.03954	0.889196	1.8089	0.986792
LOC_Os11g37759	38.7748	32.152	34.8165	23.1819	28.0569	26.0888	0	0	0.027964	0.115488	0.353448	0.220009
LOC_Os05g38040	218.641	289.176	231.365	88.5038	87.2855	48.0343	223.363	201.295	164.914	176.704	327.833	174.763
LOC_Os09g37710	2.67397	2.54994	3.24986	9.47711	9.21424	9.04396	3.63984	5.05988	7.11812	3.3717	5.23612	3.32346
LOC_Os02g49690	1.87899	1.50553	2.10344	6.17456	4.28528	3.15491	1.45114	1.63331	1.27658	1.59228	1.45388	1.5931
LOC_Os06g15620	0.46058	0.931239	1.26767	9.22684	2.9642	36.8307	1.45973	1.67859	14.8584	1.6732	0.658013	1.5074
LOC_Os08g26720	0	0	0	11.4343	9.82259	3.74607	0	0	0	0	0	0
LOC_Os04g52606	0	0	0	5.7748	5.24197	10.2879	0	0	0.012483	0	0	0
LOC_Os01g43230	39.74	27.1047	40.4243	9.14772	12.8289	4.9684	15.4211	19.6809	11.6608	26.7126	22.5759	27.801
LOC_Os05g02710	2.98057	2.22684	2.20918	0.093833	0	0.565789	2.42735	0.859763	1.1298	2.53759	1.49432	2.96959
LOC_Os01g09580	0.09995	0.13292	0.351574	0.585121	1.0279	27.1872	0.513495	0.339997	0.503034	0.541342	0.234746	0.408986
LOC_Os05g47870	3.40764	4.39688	3.74901	1.93887	2.0793	2.08325	3.22251	2.35484	2.38733	4.30224	3.39961	3.96738
LOC_Os01g33040	0.112578	0.146106	0.336972	0.506845	0.647099	11.7024	0.177464	0.065163	0.296128	0.253645	0.116168	0.126181
LOC_Os07g05830	0.905116	3.13824	0.60406	0.753814	0.148184	0.191927	5.46529	6.42693	4.60667	3.15881	3.64319	3.31092
LOC_Os11g08590	2.50331	3.1676	2.27491	6.39558	6.39489	5.63147	1.78871	1.70543	1.98353	2.31613	3.59223	2.42512
LOC_Os02g48560	201.228	248.918	189.285	87.2824	92.4061	179.91	376.375	322.512	229.754	356.743	290.309	360.579
LOC_Os03g16920	0.097173	0.918844	0.187286	0.368259	0.720326	0.250879	0.627779	2.70385	0.670556	4.27212	4.19459	4.40082
LOC_Os04g32404	0.735021	1.23315	1.52883	0.551199	0.657736	1.81565	2.55548	2.00255	1.87265	2.54369	2.87875	2.56043
LOC_Os02g53770	97.3709	84.3058	86.3937	39.3962	46.1291	33.5037	56.1796	64.4367	59.8836	70.9814	55.2775	70.7107
LOC_Os03g42464	0.829008	0.862351	1.20318	9.60203	8.53735	8.5816	1.60232	3.67167	5.45429	2.41801	9.12284	2.36572
LOC_Os09g17850	0.772688	0.972871	0.630424	2.48251	2.02496	13.4842	1.16536	0.733204	0.589661	1.07325	1.00698	0.840438
LOC_Os01g32790	22.333	20.3817	21.883	14.4524	13.2002	27.3977	8.3284	7.49787	11.1313	13.363	16.9542	13.2388
LOC_Os01g18840	1.87846	1.66647	2.9493	3.95278	5.38596	3.14864	1.52553	2.5635	2.02663	1.21257	1.37288	0.997766
LOC_Os04g52720	0.014643	0.016141	0.005449	4.50522	3.33689	1.88486	2.3312	4.20859	3.37127	5.59412	106.96	5.58058
LOC_Os11g11920	2.41548	2.3992	2.5735	0	0.028143	0.021443	1.84737	1.17569	1.99984	0.023886	0	0
LOC_Os09g01650	0.884545	0.870995	0.886222	0.17292	0.425942	6.07782	0.38361	0.335608	0.406982	0.824982	0.284781	0.328343
NewGene_45	0	0	0	1.56132	0.764605	3.01695	0	0	0	0	0	0
LOC_Os07g10150	13.5401	16.181	17.4204	31.7822	27.2971	54.0213	18.1183	20.1242	34.1381	24.4998	31.3423	23.1794
LOC_Os04g49320	2.25613	1.84493	1.79066	0.977361	1.11316	1.85286	1.07586	0.784008	0.890353	0.736356	1.32676	1.03744
LOC_Os05g03972	0	0.255053	0.129896	1.26684	0.926173	1.25804	0.056892	0.116256	0.287318	0.027374	0.301301	0.07856
LOC_Os06g42410	2.29189	1.75	1.20574	0	0.057928	0	0	0	0	1.3149	1.12101	1.00124
LOC_Os12g42044	3.14963	3.99238	3.40573	0.991806	0.813049	2.03879	3.91071	4.58171	5.1042	2.99146	4.18408	2.7641
LOC_Os03g01160	4.75692	5.73328	5.48398	1.02427	1.63631	2.63111	3.99734	2.22105	1.4376	3.41545	2.45957	3.44461
LOC_Os08g04500	0	0.150116	0	3.7689	4.23543	2.42114	0.242833	0.234479	0.053946	0.088582	0	0.191116
LOC_Os07g36870	2.09346	1.71147	2.21089	1.1176	1.398	3.22586	0.208501	0.378047	1.04576	0.293195	0.513936	0.513002
LOC_Os02g51720	0	0.712854	1.07861	2.12247	3.37455	2.64379	0.106357	0.082955	3.07144	0.081596	0	0.117985
LOC_Os06g08090	153.08	155.294	139.749	36.4368	47.8212	40.8691	79.6881	32.6868	38.9171	77.0413	44.6331	79.7626
LOC_Os01g02870	102.646	150.893	103.075	58.0712	88.4934	41.8141	68.3657	38.7975	45.4549	49.8537	36.6172	48.4764
LOC_Os12g25630	1.88075	1.36205	2.30617	5.87516	4.32131	10.2469	2.80098	2.16459	2.90427	1.499	7.18728	1.93061
LOC_Os05g37520	344.046	485.002	440.765	167.622	171.161	108.901	492.82	697.57	441.643	503.505	380.762	503.554
LOC_Os04g23360	0.308536	0.590687	0.282401	0	0.041353	0.054011	0.332887	0.120694	0.10404	0.357394	0.680958	0.328278
LOC_Os11g04930	1.76329	2.70357	2.4192	5.46872	3.64405	7.93682	1.80343	2.25487	2.42268	2.8286	3.47885	2.93956
LOC_Os12g15314	0	0	0	7.48145	9.85017	10.661	0	0	0	0	0	0
LOC_Os08g03579	79.2141	64.7849	70.9452	105.486	99.1628	231.591	57.8876	47.382	72.4462	78.0007	41.6438	69.8697
LOC_Os03g17174	131.643	113.756	117.208	43.7299	54.2434	27.4677	80.0966	92.4025	59.3277	87.5788	60.0751	83.692
LOC_Os10g20080	10.3452	12.459	6.96314	1.74589	1.48956	1.45398	4.73078	5.41123	2.53187	3.19253	4.07909	4.45365
LOC_Os11g20384	0.479209	0.426027	0.209406	4.41729	4.3498	5.92818	0.354197	0.396586	0.548845	0.981002	0.428915	0.906246
LOC_Os11g27170	0.319379	0.479171	0.707023	1.85248	2.58309	1.20992	0.632449	0.100899	0.182435	0.711967	0.20073	0.463329
LOC_Os03g58010	1.03551	2.53831	1.77503	8.67855	5.10895	4.7966	3.29318	2.96646	3.11902	11.0288	17.5399	10.2202
LOC_Os01g43280	0.526002	0.33833	0.193261	0.767676	0.768516	1.55597	2.70845	3.94517	3.61886	0.941883	1.06208	0.642037
LOC_Os04g37680	0.110843	0.216609	0.198462	1.10283	0.829772	3.47413	8.94814	0.856642	1.35745	8.34759	3.55017	9.02684
LOC_Os07g48870	0.22073	0.588042	0.4045	1.27188	1.25466	1.40206	1.0037	1.0414	0.65579	1.02222	5.38661	1.32919
LOC_Os02g05810	4.73919	4.1119	4.05003	2.71488	2.20567	3.33319	1.74231	1.1336	1.52278	2.90045	3.06371	2.36666
LOC_Os01g73630	2.35586	3.55843	2.4933	0.621855	0.725018	0.765567	1.8961	1.24309	1.82526	3.37654	2.92951	3.5427
LOC_Os08g42310	13.4736	11.4222	12.6257	9.51666	9.4393	9.3427	0.400779	0.188986	0.257352	9.09989	10.1215	9.56538
LOC_Os05g33514	1.58622	1.01678	1.86699	5.07883	4.50268	8.03986	6.87915	4.16161	5.01357	1.68504	2.4084	2.06176
LOC_Os01g38229	0.037292	0.076944	0	154.503	163.264	131.217	12.2677	8.00038	6.64289	0	0	0
LOC_Os07g48290	41.7336	63.6591	53.1284	36.4906	37.543	23.3722	74.0541	81.7945	61.2562	57.9153	52.2549	56.2169
LOC_Os05g08830	0	0.092551	0	9.84456	4.27872	6.0847	0.452793	2.81202	5.20194	1.31232	55.2516	2.30451
LOC_Os08g12449	0	0.246965	0.685122	4.75725	3.8144	3.25792	6.22284	6.19479	7.42575	0.975513	1.3069	1.17968
LOC_Os10g05490	7.05465	8.20805	4.1411	0.739875	1.33987	1.54518	5.42543	2.2932	0.724557	4.76567	3.19094	4.00741
LOC_Os10g43060	23.5015	60.0763	42.1587	47.6257	35.8571	29.1743	78.7285	91.4594	74.7869	77.3509	86.511	74.0952
LOC_Os11g42200	0.02709	0.023901	0.184319	13.1842	2.88682	9.8034	0.648342	9.64101	14.5321	2.24638	24.2489	2.11396
LOC_Os07g43960	1.62055	2.05944	1.13796	0.22821	0.12883	0.319675	0.376924	1.34689	0.840601	3.4172	2.90553	3.39135
LOC_Os07g09620	3.72556	13.5045	7.15943	18.4259	17.4473	29.3162	8.74543	4.52662	31.8438	8.62378	4.84689	8.43334
LOC_Os02g14190	0.477668	0.690282	0.264672	3.44086	3.80028	3.71204	0.292961	1.08139	2.87969	1.64348	28.3591	1.5404
LOC_Os12g12560	0	0.304466	0.168819	8.62672	7.15763	4.81311	0.358548	0.598841	0.528111	0.469031	0.549904	0.38895
LOC_Os08g42320	5.37571	5.7675	6.95755	5.25223	4.43236	8.35077	0	0.106632	0	4.50174	4.93796	4.62761
LOC_Os02g44300	21.9103	20.8142	32.8134	18.3687	14.7187	12.8681	19.76	35.9267	31.313	33.6783	35.8379	32.9911
LOC_Os04g41229	0.755307	1.00875	1.43288	19.5172	11.3864	7.09125	1.89601	3.55851	6.29793	1.89016	19.9801	2.38759
LOC_Os04g55850	8.35528	10.6083	10.1473	40.3819	33.5078	22.2035	13.3373	9.53657	17.0393	12.2395	40.6987	9.31414
LOC_Os01g32964	31.2117	45.0902	29.8386	17.3645	10.9188	24.1341	57.5162	49.3417	42.2719	42.6801	37.1928	42.893
LOC_Os06g39120	7.4867	8.90413	12.6843	41.8064	31.8204	32.3575	9.056	12.3861	23.8751	15.685	156.955	15.9946
LOC_Os06g40150	0.404832	5.94188	5.77208	19.1848	14.5148	12.8817	2.38939	3.69374	30.3336	1.2762	0.713074	1.10253
LOC_Os03g25500	21.5208	27.2277	35.9291	13.3335	10.9186	7.86015	33.6802	38.7992	29.3682	33.3724	28.2887	37.1388
LOC_Os12g07480	8.12468	7.47815	7.23911	3.04289	3.224	6.62315	3.69667	2.46397	2.80889	3.85744	4.74072	4.50596
LOC_Os06g45670	1.44939	1.93853	4.22624	8.0215	5.51935	19.3405	3.48616	4.2883	6.2777	2.48643	17.6453	2.50044
LOC_Os04g54564	9.62623	9.58485	7.25673	5.95346	5.8949	5.8752	16.5927	8.64168	8.7885	15.1979	10.7601	12.0537
LOC_Os12g02500	1.13297	0.857462	1.47614	1.15117	0.548533	1.14969	2.65434	1.51622	2.91406	2.85219	3.65641	2.15843
LOC_Os01g03130	4.959	7.62019	4.0521	10.94	10.7414	9.79061	11.2454	5.96272	5.59344	3.90205	6.59531	4.38139
LOC_Os03g19850	2.0076	3.15816	2.23203	0.485187	0.307716	1.08914	3.85663	1.69859	3.83712	3.60071	1.87993	3.75007
LOC_Os02g28170	0.854258	5.04902	2.90725	5.99594	3.26846	2.74432	10.1801	14.8737	13.4579	7.64519	9.20035	8.41617
LOC_Os12g08760	12.9694	25.4951	41.7425	104.596	111.881	66.3228	62.001	26.1937	24.5781	37.1395	21.4683	36.3671
LOC_Os01g09790	0.563825	0.818151	0.864489	1.37776	1.19148	10.2944	0.908488	1.28843	0.878562	1.05539	1.1283	1.08198
LOC_Os09g27830	12.7351	13.7948	16.225	32.5906	23.5025	44.9771	16.2309	15.0555	23.9409	21.8636	37.104	20.2827
LOC_Os08g10150	0.560764	0.539425	0.501561	5.30484	6.3917	7.40522	0.319787	0.714097	0.595489	0.370828	0.215603	0.203041
LOC_Os05g42020	0.852521	1.53675	1.25749	2.71867	2.566	3.84431	3.92594	2.45277	3.21463	2.94037	3.81892	3.22518
LOC_Os03g18890	91.5151	106.937	81.1485	29.2516	34.8722	32.8802	102.731	76.0301	54.2448	77.7701	50.5251	78.8295
LOC_Os04g33110	45.4136	49.7695	53.9456	107.998	95.4871	109	71.1863	42.7547	51.9274	42.2655	53.3696	39.4736
LOC_Os03g27610	0.898751	1.34157	2.20525	0.068188	0	0	2.02554	1.8709	2.02499	1.54811	2.64922	2.08366
LOC_Os03g51330	2.08343	6.12521	3.699	1.32902	2.13918	5.17431	7.40123	8.17794	5.099	3.51672	2.8692	3.61157
LOC_Os01g71380	14.7539	8.86469	7.09031	0.085438	0.517519	0.31348	0.872277	1.77232	2.64497	3.87593	4.12122	3.99122
LOC_Os10g37100	0	0	0	0.954243	0.671227	1.00685	0	0	0.018546	0.0361	0.018435	0
LOC_Os02g55610	125.548	127.479	94.6909	47.0054	50.4857	38.7179	139.912	110.311	80.2239	117.116	87.5456	117.049
LOC_Os05g16420	4.25149	6.53123	9.29415	9.14374	4.99014	3.07079	1.09871	1.47411	2.40395	2.54927	6.45791	2.83539
LOC_Os06g19070	12.1826	15.6174	21.3619	9.08384	6.56184	5.38248	14.0924	4.50292	2.83332	15.8792	11.4667	15.4641
LOC_Os09g25540	4.298	5.33421	3.96765	1.68406	1.96999	2.54105	5.14639	3.55716	3.77601	5.03237	4.29263	5.19459
LOC_Os12g38330	0.087915	0.46565	0.175784	0.702877	2.96788	1.20975	1.62611	0.247386	0.624985	4.15283	1.84396	4.77363
LOC_Os02g11640	1.06435	0.885454	0.997895	2.19048	1.01053	1.90479	0.842761	0.988205	0.910386	1.79707	2.39704	2.06973
LOC_Os07g32020	5.43278	7.51402	6.64679	26.0763	37.9051	26.9443	11.989	4.76336	7.38948	9.10743	4.79313	8.64958
LOC_Os11g05070	8.53092	10.852	8.0078	6.28485	5.20766	4.49935	16.3347	12.448	9.9826	10.1704	12.3616	11.2324
LOC_Os07g33580	1.05724	0.828176	0.752313	6.93867	2.80097	3.67922	0.601799	0	0.663167	0.585551	0.552147	0
LOC_Os04g38570	0.184515	0.393779	0.642078	0.981162	0.871082	22.4846	0.679949	0.348733	1.08007	0.196142	0.189142	0.221309
LOC_Os01g55560	0.232504	0.295958	0.367579	0.342501	0.431833	3.98154	1.02459	0.843628	1.22835	0.599552	0.873873	0.73239
LOC_Os10g36270	0.150273	0.125058	0.453887	1.58934	2.00709	2.07795	0.137246	0.378364	0.538194	0.421586	0.734814	0.503478
LOC_Os12g44240	4.16176	4.20295	4.5677	9.63654	8.29811	11.8039	4.70755	4.15949	4.87011	3.533	5.71141	3.71367
LOC_Os05g45900	1.05349	0.904622	1.33289	2.22189	2.16826	2.86398	0.625078	0.935852	2.48739	0.581501	4.2778	0.979253
LOC_Os09g24990	43.1236	34.7897	28.3209	21.3382	11.8999	29.3249	85.9126	51.7776	34.3228	39.3863	84.522	42.081
LOC_Os09g03690	0.262785	0.273456	0.438339	1.1398	1.26932	1.75228	0.147624	0.062209	0.421404	0.589784	0.049556	0.477832
LOC_Os10g28254	0.050769	0.059239	0	59.9371	54.8897	63.2873	0	0	0.253153	0	0	0
LOC_Os10g35770	11.5159	20.2998	13.9294	38.4011	44.4061	65.7017	31.1274	53.075	55.5316	41.0547	120.659	40.4668
LOC_Os03g57040	10.4775	14.4475	11.7713	30.2225	26.0533	40.173	18.0576	14.6975	25.4478	21.7488	26.4473	17.7984
NewGene_393	9.52445	10.3505	9.54476	1.25707	1.84541	2.3013	7.40205	4.59638	7.30229	7.41972	7.37643	8.18783
LOC_Os06g39040	43.5525	43.2033	45.4499	12.2076	10.9166	10.3436	43.54	47.2971	40.4989	43.7774	39.9545	41.5607
LOC_Os03g01360	103.635	102.943	93.4642	60.0345	74.6114	65.6499	62.0626	37.8056	38.1342	98.7291	102.293	99.8769
LOC_Os07g29460	0	0	0	1.02335	0.691423	1.04453	0	0	0	0	0	0
LOC_Os01g50040	3.63014	7.5591	8.58564	10.2538	7.56595	7.42023	11.6254	16.3038	14.5285	14.2706	15.5448	15.7949
LOC_Os04g03579	0	0	0	10.4267	10.6956	8.82162	0	0	0	0	0	0
LOC_Os10g34820	0.561391	0.227897	0.396277	1.09742	1.05099	10.8315	0.476834	0.328662	0.690616	0.581324	0.684845	0.68951
LOC_Os01g74040	13.0963	13.2013	19.1767	53.6883	41.269	34.6976	6.40538	9.46933	6.43981	4.86509	5.94874	4.72055
LOC_Os01g68310	11.798	7.44605	8.57741	6.1963	6.59213	11.3599	3.79678	5.03887	4.86156	6.48296	5.65047	6.2309
LOC_Os09g28440	1.25279	1.0022	0.983285	45.1889	47.6222	23.2155	1.12018	2.89743	1.98924	0.050676	0.357278	0.284258
LOC_Os02g55720	0	0	0	14.9113	14.9526	15.5016	2.29159	3.24558	4.74954	0	0.023535	0
LOC_Os04g09540	0.399343	0.662632	0.780139	2.47018	1.96395	3.4063	0.827517	1.12987	1.28196	0.62099	2.30393	0.291194
LOC_Os01g40499	0.613247	1.25917	0.894345	3.28984	2.0867	3.28799	0.605701	1.43362	1.16301	2.10581	3.56372	2.105
LOC_Os09g21120	2.95238	6.48202	4.84827	2.07991	2.75503	1.36149	14.052	10.5561	8.07169	3.7162	2.76163	3.57003
LOC_Os07g23430	0.095558	0.054821	0.475837	35.8185	11.8058	26.2383	0.356962	4.17072	9.61347	4.53763	41.0768	3.92923
LOC_Os11g14150	13.3603	12.0775	11.4799	0.50785	0.326872	0.199793	10.1137	9.18068	17.4915	13.4975	25.1583	13.3971
LOC_Os11g10640	0	0	0	1.18316	1.21726	1.74098	0.253884	0.106639	0.24351	0	0.058506	0
LOC_Os04g51610	20.2627	23.8509	21.9512	9.41462	13.7496	13.4312	39.2441	29.5373	24.6499	48.3064	35.7091	47.2843
LOC_Os07g25390	5.40586	4.92877	5.2213	7.84244	7.44136	10.3357	7.64325	6.57883	7.28076	3.59284	4.74941	3.3956
LOC_Os05g49860	13.4219	13.6791	18.7992	18.3764	24.3721	201.541	10.9057	11.9211	13.5945	15.9252	27.5711	16.4672
LOC_Os11g01010	9.45953	10.2222	10.0522	7.81891	8.25783	4.64198	0	0	0	9.40531	18.52	9.27623
LOC_Os10g36960	0.502697	0.742031	0.352643	0.615068	0.520922	0.516027	10.4941	2.8213	1.71412	4.75978	3.02103	4.03409
LOC_Os01g69190	0.136053	0.378259	0.161261	0.238179	0.159066	0.157755	0.750144	0.714682	0.723888	0.204373	1.66975	0.20352
LOC_Os07g25022	13.64	5.16486	7.39745	0.507719	0	0.120287	7.288	10.1428	8.9262	7.41019	1.7892	7.38858
LOC_Os07g25024	8.34544	2.62557	3.78942	0.376642	0	0.08143	4.65134	6.41561	4.68733	4.22441	1.8756	4.30183
LOC_Os11g19730	0.116769	0.082331	0.08355	2.0368	4.22615	6.02475	1.32357	0.074998	1.05803	0.627546	0.319617	0.775409
LOC_Os09g32960	2.32876	3.46803	4.38517	3.74796	3.96153	3.00636	4.61749	4.71368	4.41544	7.13363	9.43599	5.69698
LOC_Os05g16740	4.30884	4.86648	4.46346	17.613	13.9288	12.0158	7.41328	9.38367	11.2661	7.44432	26.4122	7.2436
LOC_Os11g25780	141.523	121.095	113.74	67.5077	61.9498	52.4881	68.9461	99.1058	82.9318	82.6286	82.3199	83.1449
LOC_Os04g11970	40.6737	24.3445	34.8668	0.938281	2.42439	1.95442	68.8461	39.8819	16.1317	25.9792	15.5411	23.4789
NewGene_1455	1.30064	1.32664	1.49736	1.2091	1.41089	0.323316	2.69001	5.29618	3.77358	4.7939	14.8183	5.0059
LOC_Os01g12390	2.09705	2.35994	3.09008	10.285	4.28395	18.2735	2.54353	3.00336	4.54131	2.61545	3.43265	2.62538
LOC_Os02g38370	0.346615	0.508713	0.346363	0	0	0	0.057154	0.074675	0.100589	0.062626	0.023623	0.110829
LOC_Os02g43560	0.55139	0.232791	0.46773	0.467342	0.306244	2.22364	0.473324	0.279441	0.445708	0.071262	0.081394	0.125711
LOC_Os09g31430	10.1633	8.46223	16.8422	12.885	10.705	36.7163	5.48341	2.4649	4.26525	2.64263	4.42811	2.53027
LOC_Os05g34854	0.275922	0.751132	0.791704	2.09462	1.20446	1.58254	0.955691	0.476264	1.32104	2.24771	1.60404	2.44434
LOC_Os12g04150	2.32552	4.69587	1.92816	11.032	5.96889	11.7731	7.4274	0.940308	5.63621	6.22346	8.97653	5.52212
NewGene_3346	0.381761	0.141771	0.307016	0.821603	1.26022	2.06725	0.128583	0.076389	0.528089	0.469039	0.183592	0.739293
LOC_Os01g03330	0.531134	1.26172	0.425956	4.86602	2.89629	3.79351	0.933724	1.74843	1.73035	2.60237	17.546	2.19558
NewGene_3341	4.53875	2.03409	1.91233	0.129003	0.197881	0.144443	3.6925	2.41112	1.93589	3.46426	2.84343	2.92794
LOC_Os11g13680	21.1029	21.422	21.5351	10.13	12.3242	6.78605	24.8214	34.7863	29.6941	0.168399	0.526692	0.027015
NewGene_3348	0	0	0	0.079488	0	0	2.40495	3.20143	2.82464	0	0	0
LOC_Os04g01510	3.77892	3.37583	4.85355	6.7671	6.72654	13.1613	2.09637	3.29647	3.64577	4.98008	5.96481	4.43276
NewGene_2437	0	0	0	1.96576	2.23017	3.03002	0	0	0	0	0	0
LOC_Os01g54020	51.9615	44.6961	42.4913	16.1251	24.5272	13.9907	30.8347	25.1849	26.5417	36.9581	21.7318	35.1838
LOC_Os12g41290	0.88378	0.739486	1.19765	2.43916	1.23644	7.23935	1.14954	0.753682	2.16049	0.930352	2.44444	0.935484
LOC_Os04g54230	1.7748	5.74011	2.4633	2.32423	2.71531	1.60041	15.7504	4.49891	3.89939	1.9251	1.55633	0.669744
LOC_Os11g44430	0.355883	1.3146	0.934009	12.0305	7.74142	8.7062	0.360398	1.21994	1.1793	0.993173	1.91338	1.18016
LOC_Os08g10310	0.767423	0.72985	0.785026	28.9847	24.4766	18.2064	0.471286	0.952471	0.821323	0.539945	1.57737	0.594808
LOC_Os12g16240	29.3517	29.9038	37.2549	9.03358	9.49188	7.00742	42.5206	47.7711	26.7967	83.4564	84.1017	83.2424
LOC_Os05g32474	0	0	0	9.69688	9.2296	7.90866	0	0	0	0	0	0
LOC_Os09g30474	6.86215	11.5953	8.1159	7.21858	5.51563	5.38985	11.1906	12.683	10.2835	9.02849	13.6897	8.21605
LOC_Os10g04860	0.625625	0.706666	1.31825	7.40523	5.70984	4.20411	2.25527	5.5323	5.21088	4.36608	5.72503	4.30589
LOC_Os06g43430	23.5752	23.5451	23.9278	9.7703	11.7629	9.75819	12.138	11.5688	13.7328	15.1646	10.8436	14.1698
LOC_Os01g57599	0	0	0	29.986	24.2109	10.7631	2.10785	3.78753	1.50002	0	0	0
LOC_Os03g59070	8.4629	17.0817	13.483	19.0078	12.9368	15.2658	23.1685	25.3019	22.826	21.2043	39.8419	23.3098
LOC_Os03g56540	2.03358	1.48781	3.98394	4.25956	3.24588	5.00389	2.6807	6.02468	4.75755	8.39018	11.5434	7.22433
LOC_Os03g32470	37.3586	33.0665	37.1262	33.5187	80.3203	33.2642	19.4535	11.4638	8.07539	5.19615	4.83479	5.23023
LOC_Os02g51110	3.01243	3.11684	5.43742	128.619	56.0307	54.0126	11.2618	43.9265	103.37	15.4095	271.179	13.9148
LOC_Os01g21130	12.6933	17.4892	13.4702	0	0.841665	0.471947	2.28948	3.36081	1.66439	0	0	0
LOC_Os06g22394	0	0.078638	0	54.7639	59.1201	38.3255	0	0	0.076728	0	0	0
LOC_Os06g22390	1.10005	0.877822	1.46366	6.93247	4.16289	2.93774	3.52542	2.65415	6.19748	2.77845	6.86328	2.65376
LOC_Os11g40840	0.09318	0.040737	0.145703	0.474171	0.254779	0.452734	2.17719	2.47109	3.33536	3.51741	4.42697	3.98384
LOC_Os03g55010	1.7958	3.83262	3.68355	30.1425	17.701	16.2575	3.64301	8.23161	9.92609	6.50383	23.5383	7.41971
LOC_Os04g37490	0.547478	1.27848	2.08929	17.6384	10.0923	11.0519	3.64845	14.6505	14.4986	11.2369	50.7369	10.0455
LOC_Os06g35650	0	0	0.089357	2.90926	0.776902	2.65905	0.280062	2.72492	2.03216	0.297872	5.6191	0.108473
LOC_Os07g03770	0	0	0	1.12197	1.42565	15.4831	0.035225	0	0	0	0	0
LOC_Os01g72170	5.11338	5.14302	4.36078	27.6093	20.261	21.4352	9.50646	13.8669	17.0461	5.81445	27.3818	8.15288
LOC_Os07g04200	1.57058	1.93156	1.66181	6.20284	6.19654	12.6411	3.5888	3.18856	4.24477	1.45964	3.59342	1.3818
LOC_Os03g26530	88.6486	36.3572	45.5157	11.1628	7.59001	12.8284	31.0761	12.2366	6.14414	9.02744	6.74698	9.20246
LOC_Os01g51540	5.01905	6.75773	4.33781	14.8695	14.3392	14.4976	17.7384	9.23316	17.8512	10.2213	38.9496	9.20825
LOC_Os12g02200	66.814	62.9348	42.7072	8.57975	10.7661	14.6282	21.324	13.2456	12.424	23.5851	23.9599	24.0473
LOC_Os12g39620	26.9797	43.2424	38.6377	40.8046	35.8771	21.8301	70.5204	84.207	70.7187	56.9219	68.6076	57.2298
LOC_Os06g41120	0	0	0	88.6603	88.9726	89.9639	0	0	0.082457	0	0	0
LOC_Os05g11810	8.79453	12.0699	10.191	22.2086	13.6536	43.7334	11.7289	13.9333	21.4869	25.4822	31.9634	28.2052
LOC_Os12g44220	0	0	0	7.92727	2.09576	5.61314	0	0	0.238123	0.078155	2.29121	0.213689
LOC_Os01g08090	1.70896	1.83117	3.59446	14.1654	7.6574	8.00684	2.10877	4.83687	8.75765	4.30825	18.2403	4.12197
LOC_Os02g51930	1.03174	1.70288	6.19926	18.3252	5.47351	17.3093	5.41731	20.3748	13.5518	11.1621	38.9841	10.8518
LOC_Os01g08320	35.4242	42.7988	40.0706	29.0278	23.8293	25.7812	18.4136	16.3858	20.5011	20.2111	31.7014	20.7589
LOC_Os11g24374	0.078061	0.31321	0.212289	1.07051	0.863396	2.91026	0.41796	0.645716	2.49422	0.519759	10.8598	0.228014
LOC_Os08g19670	36.8674	37.0581	29.1257	36.9886	39.5948	31.1857	16.7627	10.0932	12.7261	11.1026	7.53068	10.9804
LOC_Os07g49280	1.46782	2.13329	2.47723	13.0473	13.954	12.2541	3.20643	4.00595	5.81469	4.07758	6.70238	3.58398
LOC_Os03g10030	11.47	13.285	13.9915	22.3171	18.0237	32.3384	29.5676	10.4477	25.6002	53.5992	23.2892	52.9855
LOC_Os11g35330	0.444657	1.48044	0.93056	1.7983	0.519424	0.959373	1.55644	2.10175	2.74593	2.61951	5.79169	2.14726
NewGene_622	7.52755	5.74866	5.56551	3.43357	3.34163	2.62384	6.78274	5.54401	4.70015	3.54721	2.64623	3.0166
LOC_Os02g09940	177.288	157.533	139.183	67.9776	100.235	63.3166	107.218	89.0274	81.1891	115.29	65.2916	122.249
LOC_Os06g02770	0	0	0	4.38659	2.82838	7.41856	1.28125	1.88135	1.22076	0	0	0
LOC_Os07g10800	0	0	0.059844	4.48234	5.09341	5.22932	0.886787	1.97334	1.66266	0	0.188954	0.048419
LOC_Os12g02810	21.8968	22.5177	24.6199	11.2434	13.452	23.5285	14.2489	9.57337	12.193	10.9028	6.37508	12.0046
LOC_Os11g10480	9.71708	12.6108	12.522	22.2734	18.0744	63.2687	61.884	21.4424	28.7527	25.8908	19.6556	26.2206
LOC_Os10g07004	0	0	0	5.23757	6.09205	3.79972	0	0	0	0	0	0
LOC_Os01g53220	37.8112	34.5018	35.3575	19.0425	17.0647	15.0617	40.0608	50.6243	37.9055	53.3245	52.6692	52.1355
LOC_Os08g25000	0	0	0	8.28095	4.87258	3.73997	0	0	0	0	0	0
LOC_Os02g21080	8.83423	8.12371	10.3001	22.958	13.0827	39.6036	14.4402	9.83993	16.7593	13.5683	24.0093	12.0013
LOC_Os12g05690	0.127277	1.36527	0.511036	1.29443	0.523864	0.471689	3.23178	2.80301	2.03813	3.33387	6.60439	3.201
LOC_Os02g56440	0	0	0	5.16872	3.15551	5.68871	0	0	0	4.44429	7.03545	3.95539
LOC_Os09g13590	6.25591	4.6763	3.94472	0.689344	0.570239	1.29887	4.00368	3.38274	2.16749	5.19658	4.64442	5.15343
LOC_Os03g18910	11.2655	24.5244	17.5487	34.6231	30.0819	28.5668	16.1142	15.7077	11.9731	7.56506	11.0596	7.51003
LOC_Os05g19910	1.36592	1.28575	1.11528	30.3487	15.8829	17.0661	3.70823	8.09538	20.0359	4.75572	51.2191	4.1961
LOC_Os01g69010	0	0	0	1.69515	1.08784	0.761241	0	0.319757	0.325758	0.063576	0.383015	0.029179
LOC_Os09g23894	0	0.089529	0	46.8036	46.8374	44.1252	0	0	0	0.142611	0.141893	0.030598
LOC_Os07g07030	0	0	0	4.33137	5.00503	7.36468	2.57682	3.00654	5.35067	7.85651	8.55188	7.30116
LOC_Os04g47180	26.3988	27.2112	27.0256	9.15321	16.4179	9.37812	31.5902	11.5626	13.9801	21.5898	16.2195	21.4981
LOC_Os08g23870	0.572338	0.660385	0.322117	0.032073	0.527931	0	0.860547	6.81057	2.60337	2.74729	6.80151	3.53526
LOC_Os07g03890	0.115661	0.157926	0.176823	0.121984	0.131504	0.104875	0.600058	0.277426	0.314706	0.587021	0.550714	0.559533
LOC_Os04g44980	0.575943	0.95465	1.62482	3.26721	2.12271	4.61062	1.15659	1.09608	2.2749	1.24902	7.02629	1.5732
LOC_Os09g18020	4.95855	7.58264	9.1817	0.39554	0.419298	0.831075	3.42507	8.00587	7.11401	1.73302	1.29098	1.28268
LOC_Os05g03740	1.69323	2.80481	2.63281	2.58002	2.11656	1.55829	4.96008	5.2292	4.19509	3.76173	3.74347	3.60587
LOC_Os04g18360	1.08577	1.49537	0.636842	0	0	0	1.09168	0.764051	1.23113	1.2111	1.08552	1.30307
LOC_Os03g10640	7.06734	9.73973	7.12374	3.44438	3.22158	2.68875	9.03475	5.97008	3.64282	7.54652	6.479	6.95671
LOC_Os09g02130	3.85382	2.6888	2.87118	6.39593	6.47215	12.7397	2.70251	3.88402	6.12607	3.15044	5.49562	2.66052
LOC_Os11g20020	35.7937	37.7298	35.2669	16.2811	16.8712	14.3494	34.9011	26.0092	24.4992	24.2224	19.1748	25.023
LOC_Os02g52210	25.0194	54.8168	48.094	116.074	72.6806	44.0491	104.122	158.185	121.604	105.117	101.432	111.054
LOC_Os02g49950	15.1056	42.0816	20.5927	4.55571	4.3727	12.9634	28.4753	22.1959	15.0108	24.4766	18.3718	25.9011
LOC_Os08g01410	1.99188	3.70665	3.09117	10.1301	6.4179	7.07109	6.43008	9.25247	8.01626	6.68548	13.0068	6.53305
LOC_Os01g48120	15.4436	17.2067	12.1197	0.741667	0.519134	0.67688	19.6931	17.0052	14.9439	22.2437	24.7022	22.0163
LOC_Os04g44300	14.7996	25.9146	18.471	28.643	20.7717	11.2206	29.802	51.0116	41.3829	36.4462	58.3646	37.5002
LOC_Os12g27780	13.3245	11.5256	14.5109	0.341327	0.737345	0.406978	8.59629	10.5469	9.96552	11.0152	8.59345	10.5137
LOC_Os11g45840	0	0.053288	0	29.9235	32.1168	20.2699	0.056469	0	0	0	0	0
LOC_Os06g50900	0.580722	1.5326	1.01402	1.48948	1.90219	17.7349	0.28127	0.169366	1.68801	0.423151	0.409947	0.202269
LOC_Os12g39780	2.56252	1.99714	1.61197	0.438986	0.758809	0.559071	1.7873	2.36117	2.38115	1.82439	1.93524	2.17444
LOC_Os08g37345	4.83561	6.94089	3.09558	0.787744	0.93968	1.62405	5.78274	3.91637	2.8461	8.21194	5.62046	9.05908
LOC_Os03g16950	4.51774	10.9054	14.628	17.0527	12.2296	20.1575	3.06152	4.76945	6.07828	8.46884	93.4413	9.29229
LOC_Os02g24750	26.2343	25.8154	27.9012	11.8666	12.4954	18.7311	17.4439	17.7118	22.576	17.7104	24.6479	17.5237
LOC_Os08g14720	1.62456	1.47687	1.2642	2.47847	1.22572	0.195362	1.03225	0.449462	2.16489	2.93937	4.71259	3.16328
LOC_Os09g11520	43.2691	37.455	30.4718	13.1602	17.6125	10.9905	31.759	33.9336	31.393	35.4159	24.4602	32.3657
LOC_Os12g07550	5.48653	8.87826	4.77994	2.70827	3.83081	1.95352	13.1154	9.33174	8.50702	7.93098	7.49351	7.56015
LOC_Os04g53930	0.099019	0.531807	0.211919	2.29664	1.87969	1.77748	1.96943	3.02817	3.79302	3.08827	15.8688	2.98487
LOC_Os12g18550	0.112603	0.13632	0.114563	5.75144	6.23858	2.96666	0.181361	0	0.199247	0	0	0
LOC_Os02g27220	37.8929	46.8144	32.3402	18.6516	20.1693	24.1067	44.9964	24.898	26.7961	31.3441	38.9783	29.5233
LOC_Os06g24870	23.2675	21.1882	25.6905	11.4962	11.2276	11.4963	12.6505	14.9188	17.2726	9.49901	8.8168	9.81103
LOC_Os11g37590	0.373756	0.586641	0.321267	0	0.056211	0	0.184575	0.17892	0.060506	0.078809	0.215598	0.101126
LOC_Os05g40810	0.913525	0.378917	0.576998	2.34604	2.44654	2.07389	0.543227	0.326243	0.66453	2.30299	2.3897	2.26539
LOC_Os02g04730	0.491406	0	0.443671	7.83128	6.14023	12.6072	1.41983	1.60616	2.78149	0.941168	3.2223	1.1943
LOC_Os10g11200	2.18286	2.30259	2.34152	5.17332	4.14068	5.31089	2.62404	4.45698	5.3555	4.2152	7.64795	4.67662
LOC_Os10g08580	2.90268	2.31828	2.87778	10.873	11.229	9.82806	3.80903	4.54383	3.97942	3.44002	6.88211	3.49696
LOC_Os05g37800	0.554678	0.547724	0.342101	1.02192	0.75683	14.4647	0.685627	0.217403	0.557725	0.195432	0.137955	0.339999
LOC_Os02g34120	6.16663	5.93316	5.21654	0.183794	0	0.118616	5.37585	4.63718	6.60698	3.94907	8.21512	3.65844
LOC_Os04g51794	6.8862	10.1518	7.97825	7.07339	5.13368	7.10004	12.5028	15.5742	14.3278	13.0461	14.0318	13.3239
LOC_Os04g10940	30.5507	35.7757	27.9379	5.75971	7.51344	27.5785	7.39872	6.80783	2.48515	22.7261	16.929	25.6533
LOC_Os10g14180	40.1423	59.3574	29.7589	7.19947	10.599	14.9978	12.558	15.4767	10.4411	17.0335	13.6038	18.4505
LOC_Os03g07360	19.1427	16.0611	26.2416	28.9151	25.3748	19.247	19.7889	27.8533	24.1976	55.9003	48.5781	54.1167
LOC_Os07g48390	0.691753	0.426236	1.34555	2.9657	4.73029	5.51451	5.75165	1.07082	3.33546	1.55477	1.09789	1.08648
LOC_Os10g02760	5.97221	4.73233	5.44997	9.02065	9.20116	19.0238	6.4902	4.86435	8.33259	5.68041	9.40554	5.23716
LOC_Os08g42470	0	0.335842	1.98462	1.8496	2.18806	27.2821	0.224334	0.518725	3.03003	0	0.0401	0.056554
LOC_Os04g52210	17.9979	18.4935	16.6992	0.44691	0.632987	0.661405	18.7178	13.7831	14.4251	13.4018	11.8314	13.9483
LOC_Os04g24220	8.83409	8.03348	10.7002	13.3121	12.6969	6.56135	22.0455	28.9313	20.0801	15.1266	13.1671	13.684
LOC_Os05g33000	23.7974	44.3863	35.7975	23.629	16.9639	15.1681	56.2161	55.118	39.6043	45.2881	44.9173	46.3184
NewGene_1394	2.4959	1.41569	2.77306	3.60919	4.71659	3.40106	2.36231	1.68563	2.54229	1.97944	1.42429	1.82708
LOC_Os01g02780	0	0	0	4.42994	3.76985	1.29899	0	0	0	0	0	0
LOC_Os01g08520	0.275425	1.09748	0.902562	2.95518	1.93236	13.0046	1.48414	0.725236	2.13565	0.541539	0.639612	0.844543
LOC_Os01g74520	5.10644	4.43441	4.22392	10.5602	8.69747	18.8991	4.22182	3.11017	5.81433	4.18738	6.59194	5.16432
LOC_Os08g32440	7.811	7.72485	7.0352	4.03551	4.61507	4.71373	0	0	0	4.06788	4.0022	5.43829
LOC_Os02g45160	0	0.077448	0	1.53508	0.639268	1.59763	0.120961	0.236333	0.761269	0.072541	0.479748	0
NewGene_1645	7.27682	6.08762	8.27145	15.03	10.9255	33.7256	7.63758	9.75891	12.8029	9.74879	16.8757	10.451
LOC_Os08g10290	0.408461	0.597888	0.438794	6.61213	4.85813	3.77506	0.811952	1.83411	2.15821	0.898212	2.73599	0.925857
LOC_Os12g32380	40.0965	38.3047	29.6196	39.612	34.5874	105.132	19.8007	18.4591	21.1075	36.624	43.693	38.4841
LOC_Os02g40260	0.828991	30.613	17.6273	355.733	1273.96	179.293	9.86017	3.93835	36.6907	27.7766	10.7983	29.1076
LOC_Os01g42234	2.66851	4.95865	4.40002	11.2928	7.152	8.64123	7.91064	11.4698	10.3785	8.42591	22.1175	8.80191
LOC_Os08g33710	11.2252	15.6969	10.8809	15.6008	23.7414	13.1977	26.9118	18.4204	13.0973	35.7693	35.1233	36.7004
LOC_Os04g12560	1.13725	0.728034	0.949736	1.90194	3.56859	3.46445	1.34547	2.44193	1.71744	1.03034	1.82845	0.831589
LOC_Os07g28610	339.555	322.285	407.545	322.3	337.656	191.119	179.746	196.791	142.168	294.176	200.639	290.993
LOC_Os11g09710	0	0	0	8.98692	6.26851	34.3394	0.34533	0.544478	2.24632	1.7661	1.56541	1.08685
NewGene_2606	2.68208	3.51479	3.13231	1.23104	1.06077	1.27575	2.51185	2.48742	2.32133	2.78085	1.99902	2.52217
LOC_Os08g05690	0.659169	0.525896	0.394054	0.123994	0.128082	0.225588	0.555164	0.475896	0.734777	0.44758	0.692556	0.436726
LOC_Os03g63590	2.04941	2.29486	1.93556	15.2878	13.2114	20.4527	5.06391	4.68204	7.2938	12.5535	12.232	11.59
ChrUn.fgenesh.gene.18	0	0	0	0.640187	0	0	57.7318	31.254	20.8869	0	0	0
LOC_Os11g07950	2.9363	4.95052	3.13435	2.46397	1.73772	2.8872	10.2495	8.76384	6.39727	6.59016	17.5343	8.77111
LOC_Os03g29350	89.3581	108.918	70.7493	45.6041	48.9794	48.2981	100.753	80.7801	77.1285	86.7045	84.3944	88.2892
LOC_Os10g38030	34.6868	31.8121	31.4821	18.6463	15.5479	18.4294	27.7265	28.5711	27.2455	27.8281	28.2795	29.666
LOC_Os11g40470	0	0	0	1.41656	1.48457	0.722126	0	0	0	0	0	0
LOC_Os11g26790	0.10095	0	0.127484	0.851019	0.160933	0.634652	6.0056	32.1673	26.308	52.3815	74.8591	55.1717
LOC_Os08g04120	1.09941	1.12612	1.33366	1.91854	2.10198	4.95238	0.690786	0.685305	0.885458	0.781675	1.45828	1.06063
LOC_Os12g40860	0.511033	0.28615	0.26516	0.953257	0.80045	12.6883	0.290453	0.212441	0.372831	0.566872	0.581111	0.491303
LOC_Os03g13690	0	0	0	0	0	0	1.21436	2.46754	3.27839	3.60294	6.42338	5.72791
LOC_Os03g63330	37.9941	32.0743	50.0752	55.5989	48.6749	44.2835	28.9702	42.0209	33.5884	26.3761	21.5861	24.7484
LOC_Os06g07969	6.5199	6.24466	11.1992	32.5971	23.0497	43.6862	9.46231	17.2074	16.4847	11.7698	33.2361	17.0408
LOC_Os06g47470	2.46855	2.36071	3.09463	8.58333	4.50121	5.53071	3.08273	4.25045	7.54814	3.04599	21.6811	2.7693
LOC_Os09g18594	0	0.026474	0	44.9904	39.2474	25.1898	0	0	0	0	0.018567	0
LOC_Os03g48430	2.03177	1.06898	0.394578	12.4712	12.0821	10.5639	7.14177	3.61072	3.79548	13.3728	14.5596	13.5562
LOC_Os10g42750	0.088285	0.182629	0.147532	1.44236	0.594926	1.19963	0.288315	0.572358	0.664278	0.147496	1.28425	0.293969
LOC_Os11g04409	181.824	256.639	145.607	89.7069	93.0389	72.8559	197.469	137.551	139.737	123.144	190.037	121.869
LOC_Os04g39570	0.076802	0.059572	0.026414	0.454475	0.531644	2.47579	0.104715	0.157917	0.213312	0.071625	0.141383	0.170086
LOC_Os06g32580	4.08602	5.34319	5.58923	0.695387	0.386168	1.8543	1.80189	1.82932	3.5818	0.441249	0.864081	0.802141
LOC_Os03g15080	5.22346	11.4273	9.28175	30.1511	21.825	19.4871	8.99317	15.0288	10.2578	13.3557	18.2529	11.1747
LOC_Os02g37290	27.7611	64.1856	44.7694	159.96	116.377	88.9216	37.8336	56.205	48.2706	35.5125	46.7656	39.0246
LOC_Os04g40100	18.8549	28.9884	23.7796	21.192	15.9833	9.92315	61.8355	63.3753	42.7537	41.9377	31.9675	41.0316
LOC_Os06g39270	1.65169	3.10704	1.42362	9.06817	8.54003	6.43222	3.57174	1.6586	2.26177	5.29196	2.65758	5.44677
LOC_Os02g50940	6.00986	14.8081	6.03605	29.1818	20.3145	20.0514	16.0319	13.3125	8.5844	11.7735	14.2758	12.6434
LOC_Os11g29950	0.060167	0.08285	0.187952	0.345206	0.177624	0.225093	1.05092	0.820121	1.14264	0	0.06818	0.003417
LOC_Os05g07950	1.68792	0.821042	1.05601	2.26431	2.68465	3.99626	0.932648	0.833445	0.695074	0.540477	2.02592	0.79608
LOC_Os02g53410	4.50494	5.16783	4.27724	16.4272	9.20146	11.9913	4.49981	20.6742	9.39185	6.1533	40.6142	4.65893
LOC_Os02g36070	0	0	0	9.93778	0.792548	5.3236	0.168332	1.91171	2.87022	0.588662	3.61413	0.588486
LOC_Os03g14642	1.21018	2.44235	1.57655	0.541754	0.09831	0.12563	4.20974	0.922317	0.487472	5.57186	2.03846	4.03899
LOC_Os10g33080	0.178117	0.126721	0.096288	0.695023	0.663984	0.61363	0.128323	0.191245	0.019999	0.099467	0.026815	0.05163
LOC_Os11g10850	0.525215	1.78669	1.84846	12.2723	7.10904	6.01443	1.58358	0.84542	1.68788	0.207979	0.394273	0.05835
LOC_Os11g36160	0.316691	0.873297	1.02186	5.64767	4.92194	3.39073	0.449762	0.617951	0.919515	0	0	0
LOC_Os04g02050	7.44111	7.90485	8.26357	26.9941	20.339	20.7893	26.425	23.2465	17.6413	24.8158	17.2028	24.99
LOC_Os09g38620	2.85783	3.19877	3.05466	5.84581	4.30513	15.0886	3.79947	2.23239	4.1064	4.94026	7.42646	5.94583
LOC_Os04g02580	0.120649	0.106013	0.196634	2.31841	1.63017	4.31428	0.230962	0.12581	0.333116	0.152669	0	0.115577
LOC_Os02g10730	4.08933	6.12428	5.35749	12.767	10.8082	10.101	27.8446	17.588	11.4302	16.8636	16.5459	16.6852
LOC_Os03g03420	5.28062	5.86969	5.39059	15.7859	11.415	12.4644	5.18208	4.32901	9.54395	7.35814	9.49602	6.50438
LOC_Os01g50940	5.35678	17.4214	9.02348	14.7383	10.2222	7.84142	54.5296	30.0592	18.8826	12.4172	14.1504	12.6579
LOC_Os09g16950	0.55684	0.664137	0.660345	16.4319	10.4799	7.93694	0.414959	1.26496	0.51499	0.451634	0.566203	0.474652
LOC_Os07g41660	0.07951	0.378683	0.492615	3.3983	1.80483	9.00233	0.68383	1.38308	5.2565	1.08693	0.843766	1.16016
LOC_Os10g39140	90.0335	162.499	161.293	114.408	69.9382	71.1953	392.377	496.052	360.294	467.986	475.2	471.148
LOC_Os04g05580	0.056376	1.03022	0.181525	1.70351	7.1298	0.949286	0.119395	0.06467	0.067314	1.6016	0.468063	1.08892
LOC_Os04g56530	15.4094	14.6388	20.1348	12.9952	13.1302	21.4202	40.9852	35.4651	31.8855	32.0744	31.0846	32.5193
LOC_Os07g35310	1.093	1.86959	1.35942	4.66399	4.81755	3.51057	10.1598	5.52488	5.20421	7.12223	15.7144	9.36016
LOC_Os08g30730	87.6584	84.6124	80.9609	34.8542	36.8237	30.396	59.2458	53.6248	51.4958	51.4599	45.3698	55.2812
NewGene_1254	5.89016	7.9847	7.02228	0	0.143305	0.115561	5.11935	2.80085	2.42477	6.7284	7.75232	5.56023
LOC_Os04g05050	2.19326	16.1303	12.4375	35.0568	114.332	31.5172	15.6789	4.81107	35.0332	15.4263	6.39589	16.8473
LOC_Os03g52910	0.130238	0.511489	0.470811	8.33437	6.30917	4.37488	6.36876	8.55802	4.86256	8.19782	8.23602	6.79034
LOC_Os04g06590	0.902883	1.01852	1.4434	0.526148	0.355835	0.266374	0	0	0	2.86221	4.5103	3.48151
NewGene_2775	0.695356	0.711686	0.919045	0.526558	0.427194	0.662641	2.05368	5.29224	3.94738	3.74785	8.43445	3.18968
LOC_Os12g37970	4.91774	5.88866	5.31438	15.4173	12.7686	13.5202	8.91805	11.4137	16.1798	11.834	38.0582	9.8724
LOC_Os12g31480	10.9601	12.8098	12.8064	4.94436	5.62824	6.32559	9.38493	8.07953	9.54045	8.53724	8.61271	8.03303
LOC_Os01g04230	0.428515	0.774634	2.54295	3.06275	2.10169	16.8161	1.94356	0.439525	2.90163	1.69873	0.675065	1.14526
NewGene_24	0	0	0	2.1761	1.93323	2.55738	0	0	0	0	0	0
NewGene_26	0	0	0	7.51126	6.19754	9.25014	0	0	0	0	0	0
NewGene_29	0	0	0	2.71087	1.72815	2.52161	0.160892	0.277626	0.19091	0	0	0.17307
LOC_Os02g12600	4.44792	4.30372	3.86126	6.17687	5.85213	9.13029	2.27034	2.70888	2.43598	2.75679	4.14027	3.33869
LOC_Os01g19170	1.57282	2.50925	2.8135	5.02833	3.69026	5.49597	8.58909	4.58532	7.80517	4.54638	8.96997	4.9581
LOC_Os02g49850	1.75526	1.88761	2.12367	5.89607	5.15451	7.51718	1.76649	1.40162	2.42598	1.95505	1.62735	1.58313
LOC_Os03g54870	1.64116	1.54425	1.54171	0.851408	0.692683	0.753011	2.12823	1.42723	1.97148	1.88714	2.8001	1.91262
LOC_Os05g03460	1.62705	1.49907	1.00388	0.385309	0.349992	0.502937	1.3757	0.814732	1.14429	1.00871	1.19935	1.24203
LOC_Os12g42590	13.5576	11.4708	12.2385	0.202428	0.623168	0.410454	8.24912	7.39869	9.93499	5.44309	8.01133	7.06831
LOC_Os01g61970	30.1663	43.587	44.8607	68.7122	52.9501	66.0098	60.212	59.6765	68.3286	83.5133	103.21	87.2231
LOC_Os10g24980	4.00198	5.45655	4.93464	1.77446	1.29182	1.2635	4.51443	3.6555	2.56448	3.52843	2.97141	2.93432
LOC_Os06g50715	9.51207	11.3297	8.68799	17.5139	17.9018	17.5234	6.35329	3.6363	4.55352	19.4538	19.3529	18.8935
NewGene_3716	25.1171	19.8702	20.5206	0.575948	0.629062	0.360821	14.201	12.6036	14.1266	14.6741	10.8517	15.3222
LOC_Os10g32110	0.256178	0.358863	0.489441	2.19349	1.8877	2.0534	0.792278	0.366315	0.389271	0.491815	0.262535	0.240392
LOC_Os02g39080	3.02562	3.66957	2.10917	4.59692	4.04834	7.5747	3.44709	3.47495	3.84913	1.96204	2.28344	2.08815
LOC_Os03g15250	0.162167	0.16558	0.114802	0.700742	0.851023	0.842513	0.132003	0.440197	0.544629	0.345235	1.363	0.260074
LOC_Os01g42030	1.86913	3.20394	3.52456	5.15738	5.42692	5.35759	4.41386	5.63284	8.52598	5.83374	12.9882	6.63867
LOC_Os07g31110	6.08173	10.2099	4.01567	0.876315	0.853404	0.924613	8.97356	8.032	4.20528	4.4064	3.20275	3.94963
NewGene_2042	3.28121	2.69364	2.52205	0	0.269592	0.129219	2.71246	1.26287	1.3222	4.05846	3.82797	3.37283
NewGene_2044	0	0	0	4.77698	4.96249	3.04028	2.54109	3.82583	3.54287	0	0.109088	0.107794
LOC_Os01g04870	7.01658	6.68601	7.97355	2.12836	3.13642	3.30397	5.47126	5.06777	6.66048	5.3167	6.16884	4.53394
LOC_Os10g28200	179.375	155.769	152.926	86.2511	84.9066	65.573	101.155	91.1985	78.9491	123.272	61.6598	128.603
LOC_Os12g29160	1.95133	1.03825	14.4234	1.25257	1.61328	1.20291	3.76492	0.724833	1.46516	4.69634	2.52627	4.10186
LOC_Os01g53880	48.7362	72.156	65.3125	29.2567	32.1976	22.611	62.3224	68.6702	57.6113	48.5214	51.4506	50.1425
LOC_Os03g02430	17.3719	13.7588	14.8372	3.93477	5.91495	4.66214	9.78898	9.37806	10.3383	9.94839	7.5195	8.6944
LOC_Os02g30150	1.50033	1.42228	1.02862	0.424994	0.386724	0.748165	0.970598	0.798497	0.674168	0.689478	0.913096	0.623791
LOC_Os05g31750	111.691	129.263	96.5307	37.394	53.4121	36.4422	225.13	150.874	69.9581	163.824	120.494	173.219
LOC_Os04g51320	1.4683	2.47244	2.41234	2.32516	3.48556	4.22604	7.58327	11.0979	10.5825	4.22675	5.43497	5.59314
LOC_Os03g41438	4.38421	5.47696	4.48057	10.7974	10.7271	8.9063	4.31418	4.60238	3.46179	1.70609	1.68632	1.4666
LOC_Os05g31280	0	0.843852	1.20101	2.90581	3.68493	0.987645	0.794199	0.618799	12.1902	0.62502	0.37933	0.708786
LOC_Os04g48760	0.031368	0.055184	0	0.460354	0.485485	24.08	0	0.012928	0.053064	0	0.0131	0.036774
LOC_Os08g03310	86.4859	83.4743	127.397	49.507	52.1995	25.5929	99.4882	122.048	95.788	136.728	102.781	133.901
LOC_Os05g33590	2.69741	2.85318	2.33328	6.2939	5.83991	3.45808	2.20472	3.38145	2.71441	1.12163	2.1412	2.46809
LOC_Os11g19850	1.07567	0.915299	1.56656	0	0	0.054586	1.33374	1.23241	1.1424	0.935522	0.862609	0.815252
NewGene_1020	0	0	0	0	0	0	1.09901	1.69618	1.53548	0	0	0
NewGene_3876	0	0	0	0	0.123864	0.145989	2.33191	2.20435	2.06418	2.23232	2.66351	2.62982
NewGene_3877	9.30482	13.9363	23.8698	0.60178	0.940544	0.801527	1.53164	1.44787	0.663864	2.29218	2.02363	2.39273
NewGene_3878	0.534902	0.404002	0.747789	4.0381	3.13154	2.50411	0.576207	0.381908	1.17785	0.868367	0.749967	0.804823
LOC_Os01g06900	0	0	0	0.860394	1.33002	1.56934	0	0	0	0	0	0
LOC_Os11g40760	0	0	0	4.62281	5.66201	7.00555	0.025786	0	0.07632	0	0.025305	0.01558
LOC_Os01g52864	4.25434	3.99909	4.03773	11.7245	10.1014	10.8347	4.8104	4.36039	6.91879	5.84126	8.22729	5.30376
LOC_Os10g32990	10.1041	11.5401	10.1146	3.09739	3.20348	3.23751	9.23027	6.3573	4.44654	5.52742	5.67113	5.96869
LOC_Os01g71540	0.011321	0.060761	0	46.7147	43.2788	53.3875	25.8509	17.0832	16.7494	0	0	0
LOC_Os01g14100	5.90029	6.42232	5.28189	4.96023	3.63337	6.31183	8.76544	10.7421	10.6673	8.29863	13.4276	9.00435
LOC_Os11g31590	1.92283	3.42164	2.35673	9.3844	8.5356	11.7944	3.68629	1.74666	8.18272	3.41293	5.42389	2.50516
LOC_Os08g09010	0.715181	2.19269	1.36908	22.1505	12.6599	11.5344	2.03461	7.01289	16.3785	12.5039	157.314	13.6411
LOC_Os01g02370	0.880099	1.00293	0.930601	1.18282	1.22509	0.7673	0.893083	1.35308	0.929122	2.40022	1.95153	2.16692
LOC_Os09g32270	7.90884	8.698	7.92983	4.17876	4.26346	4.82892	10.3323	9.28244	10.8436	4.84713	5.72713	5.38214
LOC_Os06g04450	0.524274	0.738497	1.02055	1.44665	1.86411	2.36035	1.46274	0.965836	1.77906	0.612546	0.426852	0.656487
LOC_Os02g09250	1.40503	1.76842	2.46806	5.70053	2.44812	3.7292	5.09089	10.5463	9.30059	15.9222	24.2338	15.7989
LOC_Os04g14220	0	0	0	5.2676	6.5503	3.38033	0	0	0	0	0	0
LOC_Os08g42530	3.92485	4.01562	4.45017	5.08803	7.23543	10.4648	2.11679	1.7837	2.49082	2.47141	2.58615	2.90657
NewGene_2832	0.662928	1.31902	0.454969	4.79495	3.60726	6.41054	0.094248	0.790753	0.244612	0.551171	2.69768	0.823609
NewGene_2835	2.38626	5.19081	3.31208	0	0.277494	1.69677	0.10871	0.02847	0.084522	5.42365	4.10761	7.57741
LOC_Os03g07110	2.51626	2.63682	1.92555	4.15686	3.08837	6.1562	1.73253	2.08891	1.99444	1.65165	3.26787	1.43025
LOC_Os06g45360	2.941	3.28005	3.78923	12.3683	12.0742	13.6681	2.08355	2.05427	1.91423	2.46606	2.56925	2.51063
LOC_Os10g42820	2.27648	2.69155	2.84188	4.62681	4.14874	11.5587	2.05264	2.03256	4.24769	1.74398	3.13545	2.54815
LOC_Os01g02590	0	0	0	4.7477	3.43667	2.53772	0	0	0	0	0	0
LOC_Os11g35090	0.463821	0.390893	0.444906	0.827327	0.940409	9.37888	0.576051	0.648794	0.790123	0.791052	2.01744	1.00969
LOC_Os06g08830	10.1207	8.4052	9.45689	3.83728	6.51162	3.58642	6.58209	6.65192	3.4211	5.43097	2.56938	4.67048
LOC_Os11g42040	4.94688	6.66639	6.4996	6.14254	5.79849	7.74564	0	0	0	0.028273	0.224374	0
LOC_Os01g72650	0.283275	0.048608	0.159657	0.547898	0.423859	5.63839	0.421797	0	0.185992	0.043408	0	0.057615
LOC_Os01g50860	5.17672	4.03931	4.31352	12.8861	11.598	9.76737	4.28248	6.0554	6.2204	5.76853	5.2932	5.82178
LOC_Os01g45040	2.7857	2.60811	3.23338	0.08873	0	0.096528	3.31994	3.03676	3.04082	2.29524	2.73615	2.71181
NewGene_1564	3.13283	2.39173	2.70082	0.905498	0.925792	0.500794	0.54422	1.53817	0.612775	2.19722	1.12528	2.42005
NewGene_1561	0.373747	0.553706	0.365082	11.7051	12.4091	6.19518	4.94745	6.07517	5.81165	0.309337	0.790395	0.386482
LOC_Os10g38780	4.25027	4.66037	3.8878	52.1014	33.9434	34.5275	4.92581	4.4143	6.02719	6.51332	8.50643	6.98196
LOC_Os03g54130	0	0.21588	0.227332	3.21484	2.81778	5.41414	0.525939	0.530151	1.26961	0.074637	0.114779	0
LOC_Os08g08700	0.422076	0.394387	0.559169	5.42995	3.39165	2.36873	0.843792	2.13415	1.05526	2.15316	2.92581	2.0441
LOC_Os07g47550	0	0	0	0.356861	0.040907	0.289338	0.131025	0.766284	0.205196	0.650181	1.64097	0.965235
LOC_Os01g05540	0	0.031939	0	17.0717	11.2913	24.448	0.275705	0.577791	0.45607	0	0	0
LOC_Os06g44540	6.10657	7.25914	7.10288	1.26817	1.53251	4.33534	3.84951	1.9948	1.7347	4.63698	2.57555	4.93627
LOC_Os09g15480	0.299897	17.2294	22.0379	19.886	51.3514	8.13361	1.30448	6.69393	53.5449	1.15424	1.06412	1.9092
LOC_Os08g14900	3.79115	4.56365	3.92645	0	0.428664	0.154108	0	0	0	3.59718	3.54604	3.42512
LOC_Os08g10480	58.2158	78.8851	46.6768	119.856	92.4713	74.2351	97.6816	152.073	113.013	142.989	242.834	138.968
LOC_Os01g34660	2.29557	1.73096	1.52107	3.8424	4.16975	4.82437	3.35493	2.27924	1.62322	0.923882	1.6755	1.21633
LOC_Os01g36294	0	0	0	2.8557	3.52668	1.63777	0	0	0.094279	0.047666	0	0
LOC_Os08g15050	16.8358	18.5325	21.471	75.1392	58.6928	36.3238	25.8304	42.0332	33.6828	23.5255	28.2632	24.4559
LOC_Os08g40700	7.37502	4.46843	6.82573	1.88761	1.81309	2.01866	2.63902	2.28155	2.7001	2.96719	2.63282	3.55748
LOC_Os10g37180	805.246	692.418	924.673	431.198	512.125	306.942	637.982	706.967	478.982	571.49	368.208	584.518
LOC_Os08g28980	1.6762	1.03305	1.60224	4.74899	4.12997	5.07008	1.76439	1.21211	1.43186	1.52635	1.63694	2.00781
LOC_Os08g35870	1.25262	1.27584	0.975102	2.78007	2.64827	3.76248	0.993352	1.87668	1.73083	1.29232	2.15319	1.48955
LOC_Os03g29190	42.6448	58.9694	43.0355	40.3096	35.8972	48.303	17.8153	10.3763	19.7661	23.3715	139.559	23.9699
LOC_Os03g58290	5.05936	16.8474	11.1647	2.39139	2.67373	2.15859	49.5135	13.2659	10.6333	13.3204	13.1949	12.6064
LOC_Os04g29424	0.649593	0	0.891595	6.16758	5.46642	7.80564	5.62959	5.79965	6.8383	0.710707	0.691624	0.66936
LOC_Os05g42060	0.082234	0.016743	0	6.94327	7.1083	4.69185	0.100986	0.008708	0.829246	13.7779	11.3659	14.4173
LOC_Os03g12370	22.8272	32.785	34.0156	24.8224	19.0268	16.5032	54.809	66.7992	53.6335	52.3286	51.9069	52.9378
LOC_Os11g46900	0	0	0	2.48106	3.70568	1.59594	0.09995	0.49996	1.31756	0.387744	9.38518	0.502912
LOC_Os06g18960	0.194398	0.291739	0.34895	4.47668	2.60055	3.23686	0.371753	0.86253	1.92169	0.900214	13.2783	0.484594
LOC_Os02g57924	0	0	0	12.2123	12.4381	15.1296	4.01163	3.57559	3.60107	9.22818	12.2741	11.5952
LOC_Os07g35480	10.9799	14.9577	9.80903	9.31659	9.96137	45.3737	5.12987	0.997828	3.14798	4.57136	10.7632	3.86716
LOC_Os02g56340	0	0	0	3.32625	3.88156	2.79001	0	0	0	9.60177	6.0876	10.4195
LOC_Os01g16450	8.48398	9.34373	19.503	8.97202	8.79089	37.6541	16.7776	12.8133	23.6559	7.49103	9.49748	7.7703
LOC_Os11g04300	0.825692	0.94911	0.761923	0.050537	0.317499	0.012439	1.06167	0.751354	0.396982	1.70908	1.35738	2.0729
LOC_Os03g20740	0	0	0	5.5139	4.61663	5.46363	0	0	0	0	0	0
LOC_Os05g51670	9.76489	33.7717	23.9922	36.6028	23.9871	23.2113	56.4122	113.996	81.5912	61.7037	103.1	61.6221
LOC_Os03g16270	5.05058	3.88876	3.95715	0.262459	1.46398	1.35135	3.20523	2.24377	2.36322	1.49952	0.859076	1.55677
LOC_Os06g46799	104.612	88.0204	82.546	30.9829	35.4617	34.6949	135.266	45.4889	58.0509	46.3479	25.3466	42.9104
LOC_Os02g38840	1.87945	2.22234	3.48736	16.7387	11.0685	19.6737	2.3908	3.32081	5.53418	5.1083	21.3183	5.19659
LOC_Os04g33885	0	0	0	1.78349	1.09673	6.20914	0	0	0	0	0	0
LOC_Os06g13870	7.15455	16.9932	12.637	49.9336	40.186	27.0025	21.8645	30.4213	22.0043	17.1609	16.1521	16.3844
LOC_Os06g05440	0	0.149648	0	140.687	124.235	75.4131	0	0	0.128007	1.74897	2.41367	1.63483
LOC_Os06g49640	36.0239	43.6858	46.7848	143.875	115.014	65.7836	93.8019	129.644	96.7454	101.66	94.1464	106.246
LOC_Os07g29750	2.9287	2.77148	3.81341	21.2582	20.7926	22.646	5.2708	2.83379	13.5606	2.80372	1.06333	3.48375
LOC_Os07g13660	0.212638	0	0.035595	1.25574	1.87031	3.23938	0	0.109925	0	0.220698	0.24504	0.254147
LOC_Os11g07140	4.46778	2.71872	4.91384	0.032846	0.110575	0.057115	2.57789	1.9958	1.04834	6.05278	6.91073	6.54796
LOC_Os02g13020	0	0	0	7.9862	10.6089	6.65712	0	0	0	0	0	0
LOC_Os07g37620	10.9883	17.2189	14.534	7.25948	6.95336	13.7724	47.2923	58.1043	41.0073	51.6244	47.3588	52.9699
LOC_Os06g42850	3.07723	3.40832	3.71321	8.35642	6.71297	7.0915	5.73539	6.12963	6.13458	6.79422	9.06508	5.29003
LOC_Os01g66030	3.3134	2.79093	3.23189	0.590233	0.544208	1.58497	2.56603	2.58035	4.16603	2.73696	5.0054	2.67465
LOC_Os03g61360	1.00867	1.69043	1.24326	3.69663	3.0394	2.94567	5.0458	6.77959	7.80251	3.4856	18.9892	2.49863
LOC_Os04g32590	51.0472	37.9093	40.0121	16.2207	21.0043	11.5181	38.1822	34.5625	25.8811	38.0132	27.7193	39.3906
LOC_Os12g36910	33.0931	51.6185	40.5917	39.7784	35.2496	26.8018	56.6442	76.6566	63.8317	53.6792	69.7665	52.0903
LOC_Os03g45370	5.79558	10.8921	7.37166	24.9793	22.1823	14.1326	9.76963	9.33922	9.79155	7.46514	7.52967	7.31608
LOC_Os03g15720	12.9039	23.7588	21.1543	32.6985	22.5534	20.6966	33.1723	41.9912	36.0917	35.7538	49.4259	39.4938
LOC_Os03g18710	2.37514	2.22259	2.87832	1.97904	2.33654	1.7752	1.86199	1.57258	3.0328	0.899412	0.834561	0.881125
LOC_Os06g38930	0.05519	0.093756	0.216519	0.590069	0.505298	0.778427	0.324418	0.239897	0.545332	0.223258	0.242925	0.244247
LOC_Os01g26280	0	0	0	10.5471	8.48605	5.24209	1.24836	1.22615	1.3635	0	0	0.019891
LOC_Os03g08490	15.3386	20.9859	10.5838	46.5002	40.1103	32.7131	36.8019	37.357	40.6806	20.5464	112.587	19.6588
LOC_Os03g24040	4.24005	5.7811	5.60864	6.5729	4.92255	18.705	6.28513	8.5248	8.66822	10.7879	14.8728	9.13626
LOC_Os06g50080	41.6898	33.4483	31.8659	16.9385	16.3244	13.7329	18.612	12.4774	15.161	24.9849	18.7348	24.1421
LOC_Os06g10750	1.67198	2.53407	2.01399	9.23888	11.5483	8.26932	4.97977	4.30926	7.77525	2.27562	2.00039	3.10447
LOC_Os04g46180	8.8689	8.04325	7.57655	4.56966	5.08594	13.6568	4.84374	3.6056	5.48801	4.20012	3.9077	4.24003
LOC_Os07g40870	0.225786	9.21034	6.89674	3.48024	6.25394	3.24034	7.36617	1.64351	6.0359	0.311639	1.41841	0.367641
LOC_Os09g10840	1.40282	0.905721	1.94476	6.9334	3.39824	2.87133	2.32626	3.90024	5.55274	1.86212	14.01	2.03513
NewGene_1306	3.49469	6.28364	3.47772	0.513033	0.528844	1.1642	3.38809	0.530111	1.62573	3.64	6.05632	3.53614
LOC_Os07g49510	1.79741	2.35867	1.31887	0.603833	0.919685	1.93923	3.88995	3.58889	3.23685	3.8475	1.75569	3.93896
LOC_Os07g29760	3.71101	2.50019	5.49209	0.113337	0.135528	0.419215	3.64225	6.88223	5.03446	7.27458	5.81822	6.78521
LOC_Os01g72510	0	0.129195	0.197138	1.98482	0.92341	10.6168	0.201984	0.033276	0.090147	0	0.068257	0.04761
LOC_Os07g31599	12.2326	10.5888	10.9007	11.6678	7.39893	18.6227	14.6526	15.5341	13.2671	27.7186	29.5504	25.8834
LOC_Os04g02620	34.2088	28.7101	25.7605	26.2346	21.1072	17.2336	11.9722	7.71303	6.56756	15.217	7.98733	15.4671
LOC_Os09g26420	100.73	94.4404	100.741	408.487	379.107	280.302	163.868	142.743	165.881	86.203	71.163	86.5346
LOC_Os02g33780	0.285608	0.560193	0.290016	2.58828	1.81574	7.21359	0.123954	0.384497	0.666811	0.123442	0.352526	0.199692
LOC_Os09g25880	0.034514	0	0	12.7206	12.4585	16.3241	0	0	0	0	0	0
LOC_Os07g05390	8.30353	8.34415	10.9511	5.943	5.4527	4.76201	6.7696	12.1351	11.3361	9.87826	9.26798	8.56079
LOC_Os05g04610	6.3748	7.28712	8.08965	10.3349	11.1762	11.438	6.78646	3.69084	9.0733	5.01674	3.12047	4.00967
LOC_Os08g36480	48.5844	51.5939	59.4324	47.3703	39.9636	30.5378	30.4227	37.7322	31.4548	25.6755	24.7708	26.4103
LOC_Os07g34598	5.9662	4.7707	3.79947	1.88645	2.41409	6.72994	2.28613	2.88126	3.07403	2.14933	2.95269	2.09114
LOC_Os10g25110	2.37594	1.89584	1.91505	3.43116	3.66769	5.71845	1.00185	1.20071	2.12311	1.29187	2.00952	1.12976
LOC_Os03g13180	0.084784	0	0	1.08168	0.827099	1.1437	0.202253	0.285378	0.373418	0.251208	2.05497	0.367726
LOC_Os05g14740	0.101844	0.06394	0.052412	2.2401	2.15246	4.87261	0.842748	0.817112	1.73544	0.060497	0.047716	0.014835
LOC_Os06g12280	2.13589	4.5478	3.22158	6.92965	5.95125	16.1303	6.05377	2.68716	8.88239	4.7899	2.93872	5.19843
LOC_Os01g12640	1.86036	4.90506	2.23381	6.08295	7.27644	25.888	5.31939	1.00068	4.05767	1.82181	1.08828	1.76064
LOC_Os01g63870	18.6996	21.4652	14.3939	9.80561	13.2033	13.8744	12.8872	12.6769	7.7829	9.47058	5.46022	9.20578
LOC_Os11g31420	0	0	0	0.973652	1.18821	0.975392	0	0	0.135748	0	0	0
LOC_Os05g43940	0.309427	0.15998	0.29672	3.46192	0.796538	1.36971	1.95845	0.430159	0.513701	1.41486	0.817923	0.933657
LOC_Os12g25090	0	0.101947	0.27287	12.9927	4.24616	7.19979	0.207144	2.0768	9.64173	11.4547	227.339	10.7695
LOC_Os03g40930	2.19885	5.79809	2.2178	4.55807	2.65535	7.61959	14.9491	14.5145	12.5961	4.90971	4.25876	4.5008
LOC_Os12g03420	5.09756	7.53177	10.5812	6.84279	5.45877	4.96205	17.3423	20.8566	15.5046	25.0611	24.5203	25.3446
LOC_Os08g15600	0	0	0	13.3782	10.95	16.646	2.71767	1.63799	2.60238	0	0	0
LOC_Os12g11830	2.70297	3.38614	1.89104	0	0.035148	0.215313	1.36787	0.607734	0.75127	0.873082	0.977142	0.80041
LOC_Os02g45710	59.8812	70.7719	60.974	143.808	117.932	110.933	33.8421	27.1104	20.5398	11.3734	26.9969	10.9513
ChrSy.fgenesh.gene.14	0	0.063135	0	4.08711	4.88762	2.25272	0	0	0	0	0	0.018043
LOC_Os11g37960	1.95985	2.46831	3.17361	34.6391	11.791	47.6945	1.51018	6.7872	12.7167	5.36914	106.516	4.62742
LOC_Os05g08750	50.2996	48.4843	42.7083	11.2495	10.6505	10.5443	33.4061	19.0143	17.9753	32.7042	20.8326	35.9074
LOC_Os02g39660	0.27792	0.343128	0.160106	1.54881	0.762179	1.47091	0.152745	0.589303	0.303761	0.676919	1.0016	0.686975
LOC_Os05g09480	9.00497	9.55893	10.2492	4.20421	3.62508	7.39842	6.97032	4.83518	4.8268	5.56175	11.1064	5.56304
LOC_Os06g09240	3.50251	5.61918	4.83313	3.11231	3.98897	2.60308	8.8531	5.17704	10.5388	4.59702	4.30986	5.21993
LOC_Os02g01870	0	0	0.052406	6.06262	5.66242	7.87541	0	0.211145	0.167135	0.097923	0.036615	0.199561
LOC_Os01g05064	36.3482	32.0055	17.5958	62.4606	42.5993	43.4654	60.3932	30.5636	50.1198	55.2759	159.324	56.189
LOC_Os08g40270	0.473165	1.18734	1.09491	1.36576	0.470657	2.42551	3.95721	4.55942	1.99809	3.62133	7.1547	3.54941
LOC_Os03g43510	1.79356	3.51253	2.5708	4.20873	5.85356	19.8921	6.43995	1.3152	4.51734	2.88877	1.73962	2.78031
LOC_Os11g32870	6.37608	7.01488	3.76032	2.49425	2.18429	2.5573	6.54495	4.59141	4.32959	3.90728	4.8612	4.12111
LOC_Os01g04920	1.68268	2.23731	2.74204	6.16769	4.71582	12.385	1.54717	2.96318	4.33389	1.29263	1.07218	1.30635
LOC_Os08g03430	13.4104	12.126	13.1913	8.22717	6.00562	7.23723	12.9253	21.4634	15.6818	15.0832	17.1251	14.4779
LOC_Os06g36090	68.1087	75.8213	67.0905	23.1652	35.8618	23.9885	66.5648	45.8647	33.3477	58.2147	36.3225	58.771
LOC_Os05g44170	1.69553	1.50046	2.00323	6.86209	3.20434	10.9843	2.6478	2.11	3.27786	1.82741	13.9427	1.49446
LOC_Os07g48980	10.7916	5.65815	8.2275	13.6193	15.9301	19.5997	6.91835	5.11527	3.53628	3.26858	7.96876	3.72545
LOC_Os06g49450	9.02221	8.24596	7.95687	1.4732	1.95756	3.90979	7.1905	6.52011	8.1551	1.96089	1.17379	1.79894
LOC_Os06g29490	1.08847	0.799074	1.54307	0.392963	0.37077	0.614391	1.37971	1.4937	0.728185	1.16776	0.989156	1.62591
LOC_Os08g40850	48.8252	85.2761	78.741	15.1215	15.5458	19.4198	107.278	172.439	119.799	95.9781	73.4657	90.197
LOC_Os02g26370	12.6548	13.2325	10.466	17.324	12.0193	28.1289	19.9914	21.6671	27.653	9.31784	11.9399	11.0856
LOC_Os06g03676	1.52126	1.93637	1.95586	3.33888	3.36312	4.92729	1.66587	1.75316	1.56573	1.94849	3.594	1.34313
LOC_Os06g03670	5.81519	15.2572	10.7344	19.4678	12.9916	6.53592	46.3938	22.8592	18.0806	10.0304	9.17005	9.62189
LOC_Os01g19800	16.4444	28.4572	18.5026	7.83613	10.4216	6.76853	23.2412	18.0212	15.2964	17.2652	13.3405	16.8647
LOC_Os01g55500	0.808933	1.40769	1.11434	1.6981	1.9879	28.5383	2.95362	1.89925	1.68114	1.11483	1.35207	1.29075
LOC_Os07g20310	0	0	0	1.25904	0.982869	2.52288	2.33326	2.65575	4.42999	0.062075	0	0
LOC_Os12g01700	0.06757	0.059614	0.146994	0.668017	0.916374	12.2645	0.124426	0	0.017633	0.144321	0.125457	0.073678
LOC_Os01g09830	2.73658	3.34002	2.10609	16.8454	9.25464	15.3554	18.5735	14.8933	12.0818	15.829	25.4413	14.8794
LOC_Os12g24550	0.550739	0.732809	0.669591	0.888876	1.26746	9.16051	0.896187	0.592818	0.847769	0.831283	0.541222	0.742321
LOC_Os03g10250	3.26029	5.04882	4.2201	2.53225	1.79129	2.05378	8.30716	8.07092	5.0657	5.32408	5.6932	5.00782
LOC_Os11g06780	4.13896	4.54613	5.6813	5.80819	4.48125	3.44698	4.92969	8.00668	7.03375	13.8953	15.4061	14.0398
LOC_Os09g32330	72.9793	86.9546	64.4618	48.1394	42.907	44.0786	101.288	88.8851	66.4675	87.9992	101.49	85.9561
LOC_Os02g06779	0	0	0	4.88755	3.09786	2.83742	0	0	0	0	0	0
LOC_Os02g06770	0	0	0	13.7187	8.73831	7.33625	0	0	0	0	0	0
LOC_Os06g47820	4.23675	6.60629	4.39779	1.83705	3.00912	1.42348	3.24866	1.94857	2.79823	4.78222	2.82926	5.02667
LOC_Os09g04310	0.969971	0.899839	1.94046	7.59659	4.62737	8.75286	1.53602	2.72831	3.67094	1.83869	11.0659	2.54666
LOC_Os03g27880	1.73597	1.64951	1.47944	0.87303	0.583346	1.02395	0.912228	1.13977	1.6326	1.92271	1.52445	1.39508
LOC_Os10g41780	18.5099	16.0307	30.5904	62.0867	55.612	33.7755	22.6318	31.9797	29.4627	25.9897	22.5243	26.0186
LOC_Os03g02500	0.661273	0.645542	1.18087	0	0	0.023359	0.428824	0.86641	0.859653	0.905655	0.405219	0.563342
LOC_Os03g02600	14.9781	10.5675	12.0478	8.93827	8.01955	8.10943	13.5119	10.2701	11.7508	5.74218	6.90415	6.54203
LOC_Os12g07940	0.269563	0.262294	0.674626	7.30921	6.85297	9.76709	0.187764	0.183324	0.395939	0.193897	0.300487	0.102305
LOC_Os06g39600	20.3498	20.213	16.6097	13.8515	15.4501	18.831	32.9146	31.1532	25.7878	28.8912	27.1998	29.0833
LOC_Os07g12330	0.392729	0.758146	0.53157	2.26795	1.35142	2.90676	0.957085	1.19217	0.887198	0.963015	2.7003	1.01212
LOC_Os11g43520	33.3684	44.455	32.6689	5.5698	6.19601	4.91681	21.4183	19.4975	7.3562	19.8245	12.019	22.3397
LOC_Os06g04220	2.22219	4.44094	1.83802	18.6417	11.8324	12.3919	3.38096	7.01703	5.20913	4.11761	6.69197	4.08234
LOC_Os01g08010	1.01964	0.551576	0.766345	2.86523	2.93276	2.47876	0.811032	0.764177	1.04377	0.777397	1.06854	0.795159
LOC_Os02g26430	1.74527	3.04409	4.11505	14.8492	8.72299	7.47335	5.49997	12.6104	7.95831	6.68238	7.04549	7.07376
LOC_Os07g46520	1.51398	1.13657	1.24916	5.75034	3.42783	7.61486	0.535821	1.54083	2.02845	1.29057	2.322	1.14493
LOC_Os11g10400	2.12571	1.82657	1.75011	0.78046	1.26745	2.20603	0.789572	0.417829	0.712928	0.65374	0.981722	0.869404
LOC_Os09g19800	0	0.126129	0.173556	46.7737	20.1378	28.5397	1.42192	7.10375	36.707	5.02537	147.183	5.20395
LOC_Os06g01760	6.05623	12.9378	9.36327	25.8907	24.8382	33.3556	15.9458	9.22333	31.0008	15.4342	51.2293	13.0636
LOC_Os12g02420	1.27337	1.73399	2.33199	9.16281	6.23933	6.55715	3.34485	2.9735	4.32433	4.31304	8.96631	2.90709
LOC_Os01g07590	16.0515	21.6417	19.7967	15.5748	11.322	13.2183	16.7539	31.1699	22.5037	25.6206	27.2199	26.6633
LOC_Os02g02840	11.4777	17.3757	17.217	27.4558	23.6141	52.2064	26.8946	11.167	26.2588	17.6192	11.8984	19.1407
LOC_Os08g14200	0.06046	0	0.097968	0	0.055443	1.4597	3.13146	1.45606	1.8618	1.75806	1.75692	1.55148
LOC_Os10g40559	1.04475	1.41073	1.41502	2.8626	2.61161	3.66371	1.2826	1.17069	2.2669	1.77832	2.43976	2.41748
NewGene_841	6.50289	8.55362	8.14994	26.9634	23.7606	34.2486	7.27377	8.99502	10.959	8.16216	14.3608	7.25696
LOC_Os05g10620	0.534559	1.03446	2.23739	1.60815	0.696927	2.38705	1.16569	2.44707	2.48992	3.63036	6.5844	3.80266
LOC_Os10g40550	0.719752	0.574245	0.649697	5.23529	2.4708	5.41035	3.25603	3.08964	4.34486	1.90134	11.2516	2.6523
LOC_Os07g05420	0.348895	0.523339	1.29867	5.23022	4.07036	6.42137	2.23485	0.883736	2.71954	1.60318	0.6594	1.37036
LOC_Os12g34796	3.56208	4.83339	4.5023	0.350836	0	0.074521	4.1532	4.00438	3.90858	3.5792	3.0218	3.92005
LOC_Os05g02450	0.247617	0.307846	0.525243	1.44978	1.03019	4.92763	1.17286	2.20253	2.09394	2.13767	4.09501	2.1572
LOC_Os10g07080	0	0	0	1.07994	0.517734	2.57374	1.76011	2.18856	1.67057	1.46237	0.943375	0.884956
LOC_Os01g26970	1.51444	2.66463	1.11981	18.2288	19.881	10.2748	1.33346	1.28359	1.56457	3.08016	1.10753	0.953431
LOC_Os02g55710	0	0	0	13.3274	15.4662	6.81846	2.9184	1.86602	2.16718	0.168328	0	0.04989
LOC_Os01g25240	0.570809	0.355207	1.03657	0.702772	1.73322	1.74524	1.62589	2.38123	1.83443	0.402199	0.695157	0.440946
LOC_Os08g44830	0.786023	0.824681	1.28865	7.99654	4.52936	8.15095	0.713458	2.72489	8.16897	1.4235	27.6765	1.11983
LOC_Os03g10700	0	0	0	55.6914	45.0846	75.9131	0	0	0.03815	0	0	0.011157
LOC_Os01g36460	9.91855	10.3699	14.4808	9.05977	7.192	6.86408	6.04084	4.45563	11.7674	4.10871	2.62091	4.29432
LOC_Os07g44910	0.566083	1.56712	0.909316	1.10689	1.39225	0.918496	4.62156	1.75207	1.4272	2.53977	3.10303	2.18875
LOC_Os05g20100	0.031892	2.33197	1.81414	4.96957	2.12986	2.25825	0.818983	0.147022	1.06883	0.140172	1.14506	0.131161
LOC_Os08g38890	5.59025	10.2071	8.20354	6.08974	4.45206	8.05232	20.3282	16.3851	12.5549	12.245	11.9248	13.4213
LOC_Os04g33920	0.223502	0.309438	0	1.51115	2.21427	1.54083	2.00192	1.21186	2.21582	1.56601	0.521419	1.14671
LOC_Os02g52290	63.4547	60.0303	81.0361	172.918	126.389	169.897	80.1656	117.141	113.809	99.7774	132.315	96.7147
LOC_Os06g48800	0.50401	0.38311	1.0647	0.217176	0.36821	0.182159	1.10441	2.6019	1.5889	1.73663	2.18737	2.34719
LOC_Os01g26300	0	0	0	2.7959	1.16753	0.902472	0.338516	0.191512	0.236655	0	0	0
LOC_Os08g26840	5.68822	11.7648	6.23692	12.208	6.57818	6.5945	12.1523	19.6926	13.2454	15.6769	20.4531	16.3659
LOC_Os09g17610	8.94799	10.1396	10.1864	4.44273	4.92376	2.18036	3.35029	5.28461	3.71412	4.53207	4.77486	5.20947
LOC_Os03g16334	35.7892	34.6284	35.057	9.37008	7.8648	7.88631	26.5798	49.9036	36.6013	23.4607	21.4232	22.718
LOC_Os01g03020	54.5647	51.3178	46.8644	23.8938	28.7245	17.0534	35.2144	38.2169	38.3205	44.7859	31.6304	44.6639
LOC_Os08g39270	1.14163	0.876684	4.48069	11.4208	4.16354	30.6706	2.11319	2.85465	13.7009	1.31608	0.67366	1.4972
LOC_Os10g32400	90.6177	90.3844	74.2996	21.4814	10.3239	14.841	36.2795	48.7847	50.7602	72.6434	30.9571	74.0014
LOC_Os03g15020	51.7235	44.7436	35.534	8.5688	9.52856	23.4431	18.5172	9.08825	7.55343	15.9325	12.2012	15.0546
LOC_Os12g28750	2.18391	2.7912	1.98419	0.421578	0.40241	0.351205	2.27022	2.10517	0.902139	1.43111	1.98876	1.78879
LOC_Os01g49210	8.96629	10.8671	8.53656	10.0288	8.15351	13.5973	4.21839	3.67235	2.72379	3.12617	1.79222	2.20696
LOC_Os01g49219	0	0.064263	0	13.4563	15.7481	13.0548	0	0	0.153444	0	0	0
LOC_Os06g38210	0.04887	0.447675	0	842.033	671.487	457.893	0	0	0.738771	0	0	0.074573
LOC_Os08g39850	0.978092	1.75662	1.57329	7.2462	3.49889	5.2311	3.03785	13.5554	5.74808	5.31835	15.323	5.53163
LOC_Os06g45980	23.7338	20.7659	24.1409	8.92888	10.0297	10.6559	9.57107	12.8897	11.8307	18.5565	15.726	18.1096
LOC_Os11g32100	0.287824	0.243253	1.1739	6.4824	3.50655	20.0611	0.3367	0.72686	13.7628	0	0.143127	0.088144
LOC_Os03g08284	0.18867	0.080742	0.090475	23.1811	22.4888	18.3908	0	0.184234	0.035359	0	0.127599	0.056108
LOC_Os03g01550	0.506318	0.505159	0.703573	1.07812	1.04262	2.80133	0.3791	0.578703	1.15679	0.54136	0.424678	0.410713
LOC_Os04g31550	1.91899	2.92593	0.781848	5.32202	7.53435	3.12146	1.11548	1.17074	0.642217	2.91009	1.57402	3.37254
LOC_Os06g49380	0.152309	0.151931	0.15591	1.19184	1.38993	2.69799	0.123586	0.055271	0.152128	1.09153	1.14256	1.10129
LOC_Os05g48930	17.239	41.0887	21.2897	49.7103	38.8721	24.7668	89.7762	82.6619	63.8573	56.9822	58.4778	48.9469
LOC_Os05g40890	5.39105	8.78233	6.65127	7.2539	6.68046	6.42064	28.6791	16.9039	16.1606	8.99925	9.878	9.78719
LOC_Os06g01400	49.6783	44.8078	40.6282	15.4653	21.6682	13.6999	25.4674	24.8072	25.4105	34.7663	25.7445	34.8748
LOC_Os07g18050	24.8501	28.8455	25.3334	9.82068	7.79262	15.1132	22.4792	20.3194	24.913	17.9888	22.106	17.4558
LOC_Os02g36840	0.32543	0.587706	0.523317	2.52541	1.06894	2.08521	0.655863	0.953019	2.28822	1.00957	6.94311	0.690791
LOC_Os04g03740	23.8109	24.6224	15.5576	5.89785	9.56648	6.22709	14.7011	3.89323	8.35759	13.8347	7.9708	15.6574
NewGene_108	1.88013	1.13453	1.78606	0	0	0.107739	1.81492	2.6845	2.342	1.98215	1.51303	2.02353
LOC_Os11g43990	0	0	0	8.72052	8.00029	4.73885	0	0	0	0	0	0
NewGene_106	16.4838	19.3577	13.7901	2.3326	3.33602	3.36191	23.5504	19.8958	18.7499	26.4954	27.085	27.9521
LOC_Os01g46290	0.592608	1.78966	1.08401	1.58743	1.86452	2.99446	3.18209	0.611236	3.1854	0.98553	0.99151	0.523901
NewGene_1111	2.14024	2.19153	4.90025	0.282014	0.260762	0.158202	4.58201	6.33718	6.74211	3.32873	3.35884	5.44711
LOC_Os11g14050	0.74604	0.808491	0.944617	2.73791	1.60276	1.7992	1.06237	1.75084	4.45852	0.846145	11.0618	0.944336
LOC_Os11g25990	2.55676	2.10111	1.76308	0.966989	0.769413	0.532175	1.12664	0.907557	1.21331	1.42677	1.42867	1.11466
LOC_Os06g14324	16.0094	16.1158	26.7745	120.399	137.825	81.0694	22.5359	41.3193	27.8905	26.4962	25.8581	26.6891
LOC_Os06g48030	31.5706	59.8019	46.5182	18.9809	11.5058	30.5817	33.1427	30.9178	34.2343	20.1783	12.2515	20.6816
LOC_Os01g05180	1.93013	1.6675	1.84978	4.01727	3.80297	4.16319	1.53862	1.16324	1.44649	1.48368	3.7883	1.8241
LOC_Os12g43380	0	0.151628	0	161.469	91.8086	66.0429	0	0.221395	0.130036	0.063489	0.032083	0.089291
LOC_Os02g51119	2.93309	2.90409	3.81855	4.73129	4.84314	4.39443	1.02789	1.84202	2.11325	2.43021	3.38933	2.59458
LOC_Os10g10480	0.249688	0.578728	0.324643	1.60488	0.962565	1.98834	0.321914	0.338636	0.672357	0.332094	1.86848	0.424788
LOC_Os09g25960	1.17736	1.62959	1.39923	0.218863	0.131385	0.355872	2.13213	1.29722	1.2254	2.52173	2.48791	2.65337
LOC_Os05g45210	12.9768	22.9266	18.6679	9.85852	12.7657	16.9337	25.4078	17.8053	17.281	27.4736	24.9901	26.359
LOC_Os01g62370	3.71325	4.36205	2.86502	14.1814	9.07613	20.998	6.19963	8.28968	13.0477	6.60894	23.2654	5.98184
LOC_Os04g56840	1.19781	0.812685	0.745463	0.035346	0.236121	0.592868	0.229964	0.109353	1.10689	0.23047	0.37457	0.334492
LOC_Os01g10850	0.126749	1.98628	1.88461	6.94461	2.92078	25.2347	0.594901	1.05872	9.84641	0.535937	0.174996	0.344434
LOC_Os01g41800	9.84425	11.0848	9.73292	0.526195	0.16676	0.381993	19.2812	11.8823	12.8427	8.38737	9.73473	6.88339
LOC_Os01g03300	0.774268	1.55522	0.795978	0.183753	0.397558	0	1.03432	1.85686	1.26808	2.45813	2.02264	1.96142
LOC_Os01g50870	1.13023	2.13805	3.48957	8.40896	5.08497	6.41826	8.53283	5.57358	5.27269	6.49641	10.9868	6.77568
LOC_Os01g24090	32.2543	26.4529	25.0457	11.0539	15.5494	10.402	15.5857	19.2691	15.6684	22.1068	14.5429	22.9053
LOC_Os07g01600	48.1349	44.7804	43.0855	11.961	8.93998	15.2247	26.7744	18.685	19.6324	19.8821	12.2371	23.7469
LOC_Os07g05580	102.425	95.5588	78.4887	130.215	112.006	309.988	62.3644	72.7322	85.2846	81.8197	109.367	84.1473
LOC_Os06g25010	50.3257	99.9039	70.7902	10.02	8.82511	7.84135	98.3585	119.025	83.3045	144.815	140.193	142.675
LOC_Os06g12120	3.417	7.39784	5.07193	14.738	13.0665	8.58283	8.30909	12.1819	9.722	11.409	10.8902	11.3442
LOC_Os03g06670	2.63333	1.95355	3.75135	2.34026	6.96153	80.1766	4.84518	2.00696	0.970029	3.84863	1.99253	2.70322
LOC_Os03g53180	3.97949	3.92876	4.79279	0.124022	0.060637	0.094688	3.10474	2.59381	4.03306	1.81561	4.13864	2.39671
LOC_Os03g06674	0	0	0	1.70684	1.3697	2.47956	0	0	0	0	0	0.086451
LOC_Os11g29630	0	0.177014	0.274776	5.133	1.83778	2.27759	0.077885	0.507292	1.17656	0.111513	5.71284	0.117646
LOC_Os02g45690	21.6891	23.9861	27.8829	6.46662	6.9861	7.56419	27.4785	33.4048	24.6967	24.102	20.2567	24.2924
LOC_Os02g12380	0.158556	0.024117	0.457755	4.41977	2.88028	4.22066	0.221715	0.073903	0.591646	0.200334	2.57873	0.464457
NewGene_1310	5.46072	6.26087	4.69726	2.22004	3.16222	1.89379	0	0	0	8.62897	8.43715	7.25286
LOC_Os01g19480	0.905053	0.984317	0.911933	1.93757	2.60871	7.99616	1.92178	0.818878	2.08244	1.85639	0.73793	1.75559
LOC_Os12g12110	0	0	0	6.40338	6.94341	4.699	0	0	0	0	0	0
LOC_Os05g06650	2.5492	2.09641	2.02157	4.30449	2.63721	4.5823	1.66652	1.55651	1.72789	2.49869	3.90703	1.97742
LOC_Os12g12115	0	0.079751	0	15.9977	15.1976	9.43509	0	0	0	0	0	0
LOC_Os11g11810	1.78818	2.06599	2.38304	0.101467	0.182075	0.080024	1.08145	1.66664	2.04136	0.03866	0	0
LOC_Os02g42310	28.7337	39.1642	43.0845	57.3335	58.0412	40.109	73.6726	70.6834	74.739	95.1032	64.9092	90.11
LOC_Os09g31370	2.4906	3.0955	2.50215	6.38901	5.35154	6.99345	1.97199	2.04551	10.0883	3.56132	2.35777	3.64344
LOC_Os04g46660	1.57475	3.39738	1.8482	7.14294	9.34561	11.0737	10.9025	1.62377	5.054	8.3565	4.85373	8.98513
LOC_Os08g01910	0.121283	0	0.162685	2.49608	0.579086	2.25558	0.913454	0.691913	0.62539	1.1981	1.31315	1.63721
LOC_Os06g08790	0.36885	0.549558	0.4725	0.424201	0.64351	10.2295	0.278254	0.341163	0.36495	0.351982	0.660274	0.377624
LOC_Os01g58444	9.20494	11.6994	7.98004	4.48057	4.08714	5.58974	7.68909	7.98909	9.06485	9.32669	9.89133	8.83375
LOC_Os11g31800	3.15098	1.54553	2.24209	0	0	0.474943	0	0.121558	0	0	0.246931	0
NewGene_3221	18.9113	18.7166	19.0636	7.25972	7.4531	6.57924	16.1692	13.7132	12.9282	12.8587	15.2573	13.4119
NewGene_2573	0	0	0	5.19985	3.66164	5.72785	0	0	0	0	0	0
NewGene_2576	0.318951	0.916213	0.826658	3.40903	4.04983	4.37325	1.09387	1.93857	1.57801	1.39827	1.26491	1.39512
LOC_Os02g16940	0	0.044366	0.064334	4.75838	1.81693	1.98833	0	2.46071	3.00562	1.57094	5.56235	1.30532
LOC_Os06g40470	0.363034	0.328796	0.39235	0.027983	0.093076	0.035142	0.309392	0.445281	0.328985	0.441166	0.242763	0.265691
LOC_Os04g50870	2.73259	2.55305	2.02157	0.728153	0.702199	0.886144	1.70314	1.75372	2.72014	1.65788	2.60387	1.58493
LOC_Os06g31190	1.50332	1.84294	2.13252	1.99548	1.53311	4.79518	1.72127	1.67114	2.46029	0.723467	0.963679	1.08065
LOC_Os01g43895	30.5465	29.648	16.1517	49.6988	48.6457	37.4186	22.585	22.4555	21.3852	23.1092	20.5106	21.2934
LOC_Os01g43890	0.127426	0.281463	0.130861	2.37509	1.24492	1.46685	0.396655	0.843203	1.4602	0.455183	3.86471	0.695145
NewGene_3484	2.505	2.66284	3.47903	0.031613	0.039884	0.107553	2.91947	2.03907	3.29014	2.24116	2.80389	2.46268
LOC_Os08g36310	3.473	5.94622	3.25376	63.3518	41.4636	26.0914	6.56238	10.4033	12.2317	4.87045	12.1023	4.62376
LOC_Os12g42130	2.89319	2.63714	2.67734	1.04755	1.01473	2.04827	2.05841	1.88487	2.37066	1.69952	3.28935	1.88597
NewGene_1884	2.23481	5.97302	3.44172	7.86845	5.50702	6.55809	2.48888	1.79037	6.96605	2.70795	1.67173	3.25452
LOC_Os08g04430	10.7724	7.49909	20.0468	114.185	87.8485	52.3957	16.9786	33.0265	24.5748	42.0111	33.9922	37.7623
NewGene_2681	4.91799	3.51023	5.60318	0.05031	0.074395	0.051067	0.980896	3.13854	2.42832	0.123543	0.148699	0.312498
LOC_Os06g02800	0	0	0	1.60957	2.14706	1.46526	2.05406	2.14988	2.58443	0.125445	0	0.169387
LOC_Os04g51830	0.510523	1.04498	1.11393	0.739756	0.581486	0.603671	2.16254	0.892924	2.94277	1.83439	1.1139	1.39235
LOC_Os03g61030	28.7803	22.7445	30.3677	13.2054	17.9849	11.9977	20.8388	18.8816	23.1812	28.1916	15.8637	23.1221
LOC_Os05g34770	28.2411	28.2726	29.3844	61.9161	51.9022	90.5224	50.8484	57.8652	62.0752	56.4203	63.0922	57.2917
LOC_Os05g30640	0.618825	0.812449	0.687382	2.07081	1.7497	1.66668	0	0	0	0	0	0
LOC_Os09g28354	26.7799	60.329	37.9731	23.4318	19.1508	17.9067	68.1193	56.1301	44.6112	43.1063	62.4203	42.9647
LOC_Os06g28880	3.25388	2.30575	3.53979	7.1441	6.92638	4.98092	1.82063	2.31423	2.67705	1.40573	2.3188	0.875656
LOC_Os01g56450	3.18542	3.37569	2.60385	1.56428	1.38177	1.20717	5.94535	2.43217	1.62524	5.36962	5.52121	4.10691
LOC_Os09g10690	18.9797	18.2975	16.2226	4.47901	6.2425	4.22733	11.4389	10.0942	8.15842	13.2189	8.74796	12.8855
LOC_Os10g42420	27.5702	27.8278	26.8053	19.0309	17.7606	17.9199	40.9044	38.9394	34.7147	34.747	38.1328	37.792
LOC_Os07g44280	0.847406	1.54671	0.863112	6.20049	4.69327	4.47784	11.2343	1.78142	13.0821	2.45536	0.808666	2.52918
LOC_Os12g01570	0.705206	0.703303	1.32841	4.10454	2.38339	1.59915	1.02506	1.30028	2.01248	0.851348	0.888471	0.916314
LOC_Os06g46340	1.01444	3.87031	2.89211	6.54225	5.78199	10.988	6.93775	4.85504	8.24887	6.01325	6.81456	6.27691
NewGene_1180	0.72893	0.885957	0.758097	1.72747	1.67075	2.01707	2.02653	4.1723	3.40517	4.18088	11.7512	3.58648
LOC_Os07g03030	0.426568	0.2812	0.654354	4.91965	3.36878	3.93179	2.57411	3.20355	1.95428	1.42786	2.64658	1.40625
LOC_Os07g04560	0	0	0	6.37291	1.28135	4.27801	0	1.82904	2.17465	0.280519	1.86811	0.126227
LOC_Os07g08669	6.25654	5.41248	4.72026	11.73	12.5435	8.2331	6.9273	7.26065	6.3963	3.66711	5.30666	3.71223
LOC_Os06g38764	1.96587	2.10172	2.45108	15.4506	15.8013	10.7856	3.35527	6.16728	5.84087	6.46325	15.0325	8.11266
LOC_Os10g41420	10.9489	19.5213	11.6836	39.9833	35.2729	22.3927	22.0683	22.8855	12.1414	12.8071	15.6485	14.7826
LOC_Os06g04699	0	0	0	0.704808	0.759492	16.43	0	0	0	0	0	0
LOC_Os01g02060	1.9489	2.20221	1.88108	5.42377	3.18141	23.7783	1.31431	1.07342	3.51185	1.47391	0.706919	1.77768
LOC_Os06g04690	1.1247	1.91041	1.39684	11.4478	10.2433	17.6294	1.9103	1.40323	1.49508	1.32344	2.2025	1.56289
LOC_Os06g40020	0.293377	0.559908	0.369672	0	0	0	0.608549	0.677437	0.762029	0.736831	1.408	0.635417
LOC_Os02g40200	0	0	0	4.05136	3.65832	1.51722	0.318369	0.740623	0.542049	0.076362	0.115335	0
LOC_Os11g09395	2.04579	1.45026	1.87903	0.707424	0.283583	0.309701	0.984548	0.831046	1.97286	1.32534	1.69715	0.987311
LOC_Os04g57360	5.21205	8.75573	6.08445	16.7848	13.6169	13.5743	6.64196	7.40523	6.84247	6.98807	6.94593	6.59576
LOC_Os04g01470	0.212053	0.16688	0	20.1262	0.812971	6.2432	0.379099	1.41136	2.22037	0.25834	3.47453	0.309838
LOC_Os05g11780	13.5802	16.929	18.5693	51.5416	38.0697	95.4617	24.1426	26.9369	50.0458	26.5504	50.5118	28.2412
LOC_Os08g02540	4.15368	5.35032	3.003	6.03225	4.60153	10.9301	3.19721	2.4269	3.34816	2.84033	6.01342	2.52678
NewGene_476	0.854883	1.6278	1.36685	0	0.031581	0.086724	0.311093	0.072352	0.053202	0.578552	1.18432	0.871173
LOC_Os10g34290	0.403176	0.409015	0.26569	0.018565	0.027698	0.121386	0.131731	0.074861	0.267145	0.539731	0.836161	0.794866
LOC_Os01g72940	23.4669	33.6277	23.0953	19.0588	19.0752	17.3384	47.4744	48.2296	37.2118	45.4324	51.0714	43.5833
LOC_Os02g50240	36.4734	58.8751	65.762	133.015	136.678	158.601	83.9145	67.7326	101.616	70.9877	96.7059	73.7315
LOC_Os11g16960	0	0.152433	0	3.15395	2.12821	3.60914	0	0.202192	0.777134	0	4.84496	0.129228
LOC_Os01g70540	0.364311	0.682594	0.638622	1.46018	0.731029	0.984144	0.707674	1.20406	0.855299	1.25982	1.6179	1.1998
LOC_Os06g03810	9.67766	11.2339	6.17901	25.8782	20.6546	18.6691	7.22327	6.31848	5.99315	10.5882	20.9171	8.69759
LOC_Os03g12020	239.956	189.745	167.927	90.8566	116.113	75.5737	145.897	127.842	129.978	186.519	107.066	191.041
LOC_Os09g27050	24.8763	33.6506	30.5371	44.4339	41.4823	30.2768	67.9832	85.9061	73.1503	48.8889	47.5046	49.4181
LOC_Os11g14440	0.039775	0	0.073167	1.9243	2.50813	1.31534	0.018845	0	0	0.072393	0.017987	0.102573
LOC_Os09g08370	8.00108	12.276	9.89731	1.41007	0.73766	1.57046	1.66512	1.87597	2.25589	2.47048	4.59739	1.77011
LOC_Os01g61460	12.9367	24.9159	17.3876	35.1796	23.6281	22.2445	43.9614	48.3576	38.1482	30.9528	45.3128	31.1285
LOC_Os09g12720	1.22037	2.27445	2.24399	2.88243	2.39721	12.9146	2.01157	0.766065	5.78569	1.6939	0.770749	1.3639
LOC_Os06g21270	18.3832	11.1968	5.93796	13.1108	10.6956	13.9614	57.0772	7.4191	18.8725	52.6824	21.5465	47.8335
LOC_Os10g37210	27.4946	25.6727	24.9108	12.7503	13.7159	11.8595	18.9546	20.3386	21.7761	21.4205	28.5174	21.6384
LOC_Os01g12210	0.586233	0.405611	1.68798	13.2417	8.32982	6.02515	2.1345	6.72973	6.94032	6.90328	7.20939	8.64212
LOC_Os10g25040	2.4962	2.52791	3.12131	2.49084	0.952256	2.05614	4.43304	6.60412	4.9956	9.10982	7.83152	8.17109
LOC_Os12g05420	10.9903	16.0667	16.7471	31.0956	23.535	34.082	21.9482	32.2109	34.7885	32.9315	72.2811	31.8656
LOC_Os01g66890	3.43485	3.05071	3.50146	29.6049	25.3756	14.5103	5.10237	7.79393	6.12021	2.72563	3.55979	3.23875
LOC_Os04g03164	0	0	0	10.3185	3.0072	5.63796	0	0	0	0	0	0
LOC_Os06g47130	37.9569	28.9559	29.5645	15.8966	19.548	9.97828	19.6372	26.3071	15.4443	18.1948	13.3131	17.2069
LOC_Os01g25560	10.6885	16.9084	15.1456	54.379	39.0078	26.8327	26.7128	7.06058	45.1615	42.0131	69.3457	44.6975
LOC_Os03g28300	49.2277	47.5936	47.7114	34.2731	33.1069	19.2188	17.6384	25.238	26.8288	30.8703	49.5954	31.2298
LOC_Os04g01990	0.843227	0.638319	0.499885	1.25921	1.56044	3.09883	0.664732	0.386982	0.503059	0.943098	1.08034	0.824114
LOC_Os06g10880	2.40782	2.43413	2.67374	4.84477	5.3792	10.5818	3.50895	1.69019	5.48169	2.22686	1.47629	2.80093
LOC_Os06g04070	25.4295	57.0276	37.737	119.719	100.474	87.0093	54.5306	73.3377	67.7886	58.8997	102.413	57.2613
LOC_Os07g37130	2.23183	2.02833	2.1024	2.86311	2.36483	3.54748	3.31564	3.71411	5.018	4.14424	15.0028	3.7728
LOC_Os07g22580	0	0.060755	0.245753	0.641799	0.950814	18.2087	0.292282	0.032027	0.032472	0.188666	0.063827	0.080931
LOC_Os03g04710	11.9689	20.9513	15.8853	38.6253	36.4924	32.9984	28.5436	32.6994	30.364	24.1279	20.0225	23.0656
LOC_Os07g08300	24.0401	29.2179	29.4315	19.7162	16.8252	11.3141	30.9899	32.2207	29.5906	30.7363	31.4027	30.0739
LOC_Os02g49140	2.03523	2.28348	2.5836	5.13955	3.72156	6.60808	3.26641	1.35227	6.68314	1.72249	2.45131	1.87623
LOC_Os04g41640	54.9442	140.555	118.507	65.5704	58.2108	146.531	227.415	56.4169	86.2803	25.3516	23.5726	25.9823
LOC_Os12g05120	0	0	0.058071	2.14107	1.15956	15.8561	0.32037	0.079171	0.468816	0.118498	0.017225	0.151786
LOC_Os03g50280	5.3769	10.1624	9.70013	12.2958	4.74417	8.1884	20.2464	30.8806	26.1794	24.0216	25.9225	24.0702
LOC_Os02g53750	59.3657	88.4507	50.5184	31.9861	30.9525	21.3448	53.6454	45.7646	23.729	38.8255	47.278	42.437
LOC_Os12g16690	19.8661	17.7786	18.8747	6.26514	8.72392	11.6428	8.08311	6.47193	5.67737	12.2035	9.1656	12.306
LOC_Os07g02590	0.661958	0.713168	0.78257	2.07662	1.32316	3.19891	0.986051	1.08451	1.51801	0	0	0.499148
LOC_Os11g39540	2.2182	3.19853	3.68249	3.39797	2.21221	3.45307	8.90826	4.89348	9.35205	5.58992	5.9974	5.74179
LOC_Os12g29290	0.323246	0.552617	0.57264	1.33027	1.10211	1.40872	0.901086	0.770827	0.814931	0.453048	0.929772	0.52803
LOC_Os07g25800	0.263427	0.183718	0.551855	1.69054	1.36138	4.93171	0.267686	0	0.231343	0.605665	0.419062	0.58067
NewGene_730	3.87863	2.83445	2.67399	4.71647	6.38671	6.20397	2.24385	2.25103	1.98695	6.75752	8.43565	7.899
LOC_Os03g05049	15.2042	15.8972	12.9414	5.70407	4.10614	7.52056	13.3973	12.4586	11.2853	10.641	14.4413	9.72847
LOC_Os07g03025	0	0	0	1.34428	0.901522	1.5117	0.232477	0.713769	0.270005	0	0	0
LOC_Os09g28680	0	0	0	2.74726	0.954927	1.08805	0.600615	0.214901	0.293341	0.260812	1.70867	0.649952
LOC_Os08g43370	0.897999	1.24627	1.19533	6.3	4.64873	9.37744	0.974144	1.42057	4.35767	2.23636	7.02358	1.26054
LOC_Os04g04320	12.0082	11.0709	11.5246	4.60948	5.11002	7.97646	6.07974	8.93002	9.13359	9.28926	9.26302	10.5774
LOC_Os04g48270	38.0835	37.468	25.7095	13.1332	15.2182	13.9883	26.6197	22.0298	24.1705	38.0936	34.6816	38.8406
LOC_Os03g44230	8.27646	7.4759	6.69646	22.9998	21.048	14.1056	7.27276	8.24826	7.10091	7.38949	10.9662	6.91494
LOC_Os09g28530	4.43672	5.2801	3.45133	0.569737	1.61439	1.51471	0.854934	2.84086	2.84617	2.74173	1.81069	2.80175
LOC_Os05g38670	0.761837	0.697906	0.449848	1.13032	1.38668	2.75746	0.795955	0.511938	0.791573	0.450004	0.496963	0.50664
LOC_Os03g59670	1.65728	2.54454	3.00699	2.67886	2.32331	2.46283	9.24368	7.33571	4.4803	7.03367	6.48199	6.25669
LOC_Os09g39850	0.837923	1.39842	1.31275	5.59861	2.14664	5.02997	0.745248	0.829239	0.928925	1.37661	7.10199	1.75104
LOC_Os05g49800	229.767	195.643	213.533	113.046	128.877	144.229	89.9999	104.048	106.716	157.353	112.677	154.279
LOC_Os05g41480	33.4361	46.5915	50.703	79.162	59.0361	86.6269	92.6207	96.9238	91.7234	66.7029	79.9411	69.4467
LOC_Os06g22960	546.193	820.292	674.564	513.396	395.199	802.64	415.509	251.431	635.774	378.847	266.049	386.48
LOC_Os03g58630	15.876	14.4222	15.3783	36.1726	27.7572	43.7338	24.7113	22.5206	28.5028	17.177	38.1954	16.311
LOC_Os07g19550	10.7934	6.3435	11.1444	10.8322	12.1137	10.7303	7.20084	7.05772	5.04917	3.38143	3.54692	4.41807
LOC_Os11g26990	0.505155	2.42345	2.23669	4.04099	2.88181	16.0477	1.97459	1.13648	6.98071	0.526745	0.293142	0.698929
LOC_Os06g12370	0.208501	0.724913	0.779217	0.922097	0.78116	0.289862	3.03773	7.90958	6.23279	9.97649	7.87428	10.1092
LOC_Os07g06860	8.83844	8.21102	6.82108	1.58904	1.90074	1.35201	3.30884	3.6095	4.1926	2.28919	3.56667	2.75046
LOC_Os11g13670	9.47938	8.09819	11.7312	20.2103	15.4327	19.4798	11.2081	12.2556	14.6017	6.90984	4.24256	6.306
LOC_Os10g18490	21.2729	32.5584	26.1526	10.2293	9.93323	6.82985	19.9937	33.2955	24.7884	26.4685	22.679	30.4566
LOC_Os03g07190	7.62803	13.6297	13.6061	36.2846	32.9216	21.1525	22.2337	55.13	40.0996	34.2174	37.0252	33.3272
LOC_Os12g14220	0.957855	4.22838	0.913864	2.33788	6.50372	20.4177	2.49797	0.623378	5.05297	1.58045	0.671452	1.39931
LOC_Os10g08319	0.604471	0.937984	1.41607	1.46212	1.38183	3.16878	2.44357	1.14672	3.18633	1.44398	21.006	1.75619
LOC_Os12g14224	0.828723	1.66965	0.662566	1.15788	1.51567	1.35115	1.58818	0.238511	0.658844	0.155821	0.177662	0.478082
LOC_Os02g46680	0.24327	1.88925	4.07477	7.96946	1.93956	9.70719	3.15354	1.53637	14.1522	0.864014	0.723928	0.804778
LOC_Os12g26875	0	0	0	8.18767	6.28207	4.31073	0	0	0.075212	0	0	0
LOC_Os02g36000	0.443302	0.808652	0.427944	5.07825	3.6215	2.27884	0.467503	2.30974	3.41488	2.90365	9.32762	2.58273
LOC_Os06g29950	0.444745	0.263003	0.269952	0.682122	0.587072	1.3127	0.872797	1.23313	0.906161	0.760084	5.09278	0.476703
LOC_Os06g25605	0	0	0	4.19072	2.55014	6.74636	0	0	0	0	0	0
LOC_Os01g43750	0.382699	1.24013	1.89473	6.37568	5.93851	5.89136	1.35288	4.42263	5.64121	3.0503	7.47623	3.08825
LOC_Os01g44394	1.33928	1.93682	2.31737	2.78152	3.12938	14.4592	1.65349	1.9043	2.2804	4.28751	5.09641	4.98929
LOC_Os01g08770	5.53883	5.07091	6.36867	3.5881	3.00817	9.64159	2.10456	2.307	4.04058	4.49662	5.30192	4.02604
LOC_Os08g41780	2.11854	2.0008	2.80807	3.38526	4.9583	7.97731	9.25965	1.15923	3.7375	2.08147	2.15647	1.84841
LOC_Os12g32750	0.376758	0.2924	0.447764	0.528786	0.945588	0.430061	0.910641	0.74287	0.995401	0.167598	0.071765	0.254806
LOC_Os09g31506	0.744747	0.773536	1.90556	7.43198	6.15429	3.60826	1.5802	2.2086	1.27334	1.53686	1.33894	1.52228
LOC_Os02g01360	52.39	31.5395	27.3703	18.9056	20.7263	18.094	24.0122	29.2954	27.6535	27.5821	33.7148	24.6749
LOC_Os11g07922	65.3095	52.4083	55.5167	13.2315	18.9051	9.59119	40.6898	46.863	41.6926	25.9987	18.4248	28.7479
LOC_Os08g10400	0	0	0	4.5998	2.88318	10.9743	0	0	0	0	0	0
LOC_Os06g44010	30.8342	50.1143	32.1135	32.5743	22.2272	20.5703	111.961	67.9898	54.3564	40.7151	53.3729	40.1517
LOC_Os05g46000	2.2097	3.33015	2.65998	4.17538	2.91325	2.39152	2.88169	4.5103	3.84152	8.26643	6.75332	7.79226
LOC_Os09g14600	12.7787	15.0665	16.0126	63.1701	51.3999	32.7356	23.7044	34.7334	32.2082	19.0448	24.1635	20.8697
NewGene_2720	2.06761	2.39462	2.84113	0.734946	0.402499	0.427815	8.79322	10.282	8.17867	4.5958	4.67662	4.75007
LOC_Os05g09640	0.890031	3.37354	2.97624	5.18055	4.43195	8.84707	1.90303	1.30784	9.61096	1.15176	0.87512	0.504565
LOC_Os02g55560	36.7279	43.81	48.4888	18.3746	16.0458	12.2539	63.8567	88.4323	61.5322	56.9196	51.0553	57.7781
LOC_Os09g19380	3.13669	3.32286	5.40357	0	0	0	0	0.800927	0.510281	3.94788	4.84414	4.44704
LOC_Os03g05900	0.129056	0.294501	0.19381	2.81048	2.61049	1.48932	0.838627	1.38501	1.64497	0.760837	1.20923	0.649098
LOC_Os04g55610	25.5529	20.9684	14.139	17.3921	14.178	15.143	9.10726	8.31252	9.41983	13.3646	34.6618	11.1893
LOC_Os11g05380	103.218	210.202	156.428	36.2606	25.6938	20.7545	285.621	317.544	203.952	127.833	128.844	139.066
LOC_Os04g51970	4.80823	9.56193	6.9477	4.65825	3.73786	4.96745	14.3935	13.9729	10.6324	12.7507	14.4261	12.8779
LOC_Os11g43800	3.37701	3.05426	2.93711	0.783075	1.57043	2.98642	3.55812	3.42159	3.73629	6.79425	8.33237	6.65999
LOC_Os05g27820	0.309217	0.924532	1.39463	7.78327	4.00307	39.002	0.372816	0.318228	4.40792	0.568881	0.588077	0.566776
LOC_Os04g21580	0	0	0	2.32942	1.70476	3.48988	0	0	0	0	0	0
LOC_Os01g39890	2.46471	2.45796	3.44664	8.11899	6.28732	10.3887	9.53342	7.28127	10.4352	3.9995	13.377	3.51219
LOC_Os01g31980	1.09145	1.15163	1.10162	9.51449	6.86008	8.75066	2.38849	4.60682	6.16367	3.61275	9.98361	3.34921
LOC_Os11g04380	0.465219	0.49866	1.44446	2.25777	0.877836	3.03381	0.920422	0.166254	2.19542	0.436433	0.370816	0.428421
LOC_Os03g62700	28.2658	39.8204	31.7508	16.3708	15.8748	22.3419	46.0594	42.2584	39.5544	32.19	31.3818	33.938
LOC_Os03g63074	14.3841	13.2184	12.8442	4.50758	5.5842	5.65807	7.64573	6.3082	6.49616	10.4235	7.25845	9.77268
LOC_Os07g13370	0	0	0	4.06172	3.12414	6.12786	0	0	0	0	0	0
LOC_Os07g48710	1.28401	4.13253	4.06973	2.33775	1.57709	4.59168	8.92291	7.91647	4.63156	3.24034	3.05598	4.91279
LOC_Os02g57070	0.620625	1.21428	0.516793	3.39783	1.80493	9.67575	0.871333	0.774048	1.00946	1.90012	3.27492	1.22431
LOC_Os04g09604	1.2063	2.02981	1.81056	52.4992	33.6955	21.0201	1.18273	2.97504	2.25355	1.26042	1.34643	1.15637
LOC_Os05g46690	0	0.129373	0.177059	0.385823	0.272142	0.225693	0	0.039757	0.009251	1.19294	1.57711	0.802056
LOC_Os09g10600	31.9844	30.4473	23.2667	9.8793	14.2455	23.2285	14.544	10.6976	23.7806	21.5074	11.1399	21.5415
LOC_Os04g37650	0.124279	0.228505	0.159553	0.052803	0.079885	1.57181	1.2257	1.49625	0.859326	2.37108	1.57086	3.00648
LOC_Os06g37490	7.71508	8.08727	10.0468	0.180307	0.282006	0.120017	3.4991	2.66254	8.81506	0	0	0
LOC_Os06g08890	0	0	0	1.82243	2.15668	2.54737	0	0	0	0	0	0
LOC_Os05g23393	3.31829	2.27319	2.2605	7.20664	4.44067	13.7584	3.63145	3.71024	6.84164	4.55034	7.40497	3.62092
LOC_Os06g04710	7.74704	7.34338	5.88277	12.9797	11.8292	21.6398	7.17977	6.24369	7.48604	7.58045	8.21176	7.22558
LOC_Os09g24330	16.4334	35.1653	26.2101	11.7452	8.02296	8.33456	42.1206	46.7041	34.0191	33.3356	39.2784	34.2587
LOC_Os02g53510	3.23234	3.50158	4.90251	7.7049	3.59761	4.02156	5.50206	11.2328	8.54988	7.63487	9.084	8.53185
LOC_Os07g09814	0.644747	0.240501	0.030697	3.96924	2.85759	5.1492	0.305096	0.221892	0.571506	0.11054	0.159254	0.277201
LOC_Os05g24500	2.90093	3.12505	3.38716	0.682991	0.232787	0.706991	0.835355	1.639	1.91967	1.54038	1.84935	1.65036
LOC_Os09g11170	4.72943	4.80471	3.47097	1.18557	0.948769	1.26192	4.29705	2.8917	1.74005	3.24491	3.77031	2.87924
LOC_Os11g47910	0.814719	1.07391	1.67292	2.80674	3.02884	2.0356	3.66074	2.33927	3.06225	4.71524	4.94397	4.3902
LOC_Os06g01290	0.660464	0.485186	0.531745	6.973	8.40331	6.45674	0.315366	0.159977	0	0.511604	0.398372	0.809086
LOC_Os12g02330	54.8043	44.1305	45.9882	180.391	183.673	110.488	59.0638	51.6745	31.8336	85.0872	63.5118	83.4372
LOC_Os07g18240	0.957974	1.43428	3.56391	1.47425	0.972422	0.974091	1.00454	1.89761	1.94506	4.71552	4.54293	4.29271
NewGene_538	3.49653	3.71877	0.651376	1.28702	0.353392	1.10322	3.7986	1.08667	1.4843	3.58951	2.64425	4.79493
LOC_Os02g38574	1.75403	1.69845	1.73138	6.70966	5.37204	6.14987	0.790477	1.60764	1.09277	1.04736	1.95616	1.29775
LOC_Os04g33390	8.84387	18.1062	13.1375	23.7714	21.0259	23.7438	51.7842	32.254	26.3556	32.554	55.7012	28.9099
LOC_Os06g40180	0.358709	0.983849	0.92868	0.593539	1.38651	2.57074	3.1291	1.12496	0.507932	2.23929	2.09019	2.1863
LOC_Os01g66610	21.7081	23.5412	16.9663	10.141	11.177	7.76072	21.2962	13.7124	7.99823	16.9238	12.9388	15.8684
NewGene_1474	0.602579	0.61812	0.96751	2.60731	2.12135	1.14729	2.2452	3.55287	2.01803	3.65489	4.74654	3.20925
LOC_Os06g09130	0	0.015886	0	4.62727	3.87595	5.39006	0	0	0	0	0.033377	0
LOC_Os07g36570	1.79776	7.40261	4.26325	2.22175	1.25404	0.737735	3.77426	9.00131	7.29101	8.06366	13.1395	6.86704
LOC_Os03g03500	0.378205	1.34435	0.815987	5.30472	4.34301	3.5497	2.04624	0.379279	1.29245	1.24996	0.743888	0.972439
LOC_Os03g14450	8.68327	8.74412	11.5652	60.4368	37.0223	78.9711	15.5189	24.7134	36.0136	20.592	31.0568	18.8588
LOC_Os02g11070	53.1224	161.73	105.081	105.31	73.4262	55.1528	302.617	319.574	234.624	208.661	220.457	211.7
LOC_Os11g12530	4.11442	3.58039	4.33888	12.8309	11.1046	11.0111	8.55755	9.28056	8.89162	8.35459	10.6281	8.15882
LOC_Os04g44210	2.96688	3.26841	3.10843	4.86032	6.75995	5.29674	3.70395	3.85492	4.55109	1.9078	3.06998	2.26209
LOC_Os05g05560	2.45715	3.65509	3.77348	6.80589	5.585	17.0668	2.88103	3.84364	4.09548	3.87445	5.80762	4.83358
LOC_Os02g22570	0	0	0	0.519307	1.03182	0.700126	0	0	0	0	0	0
LOC_Os04g42110	2.39882	2.75165	2.6372	6.51625	4.99195	8.99269	2.10286	2.16301	2.40892	2.29552	3.91663	2.79233
LOC_Os08g39780	3.12681	2.84372	3.48746	0.212591	1.35095	0.359716	1.6045	0.701122	1.03815	2.39842	1.80977	2.488
LOC_Os04g58390	3.07595	4.73022	3.76015	37.228	32.4943	25.6182	22.5112	21.8154	18.974	8.4766	7.94227	7.24081
LOC_Os02g42160	0.748367	1.25042	1.61445	7.01068	6.16031	2.82038	1.97389	3.23247	2.85912	0	0	0
LOC_Os05g44770	10.3636	27.1591	21.0377	40.4316	23.9801	21.917	43.521	68.1405	56.4874	46.7761	124.742	49.5334
LOC_Os10g04130	0	0	0	8.6269	6.26466	13.884	0	0	0	0	0	0
LOC_Os03g51650	79.822	118.383	83.3704	86.5922	61.4603	58.2092	222.368	280.864	204.612	197.658	173.805	198.211
LOC_Os01g16240	16.4535	22.9784	13.9133	38.9067	24.0408	73.2682	31.4503	38.3844	49.9453	26.4411	17.4201	26.1254
LOC_Os02g28030	10.8549	9.12352	9.36471	0	0.187139	0.318199	5.43284	2.51198	2.63291	9.315	8.69515	9.79797
LOC_Os08g36630	1.0749	2.84235	3.06044	6.63521	4.67971	11.0289	8.02632	3.22009	4.33379	2.96713	3.89635	2.58437
LOC_Os05g14980	2.73164	2.40614	3.11359	5.30875	7.20781	3.98428	4.7291	3.38507	3.70811	2.16662	1.99995	1.91624
LOC_Os01g49720	0.911552	1.64565	2.76657	7.44285	4.38732	15.2007	6.2369	5.75258	5.92231	5.54834	10.9923	5.1389
LOC_Os01g58150	4.83302	6.23008	3.29577	14.0437	12.1472	10.2112	28.7053	12.2339	11.6437	9.2236	13.5202	10.0383
LOC_Os01g26070	0	0	0	3.23795	4.6246	4.2393	0	0	0	0	0	0.014425
LOC_Os10g33780	13.3317	13.4422	14.2707	16.9569	16.9581	47.5967	8.52852	4.54365	11.3712	7.21303	4.95655	5.20317
LOC_Os03g42690	0.453735	0.671276	0.58005	0	0	0.011231	0.25564	0.307027	0.337812	0.287843	0.313886	0.361202
LOC_Os04g52590	1.38961	1.58395	1.45214	3.10515	2.12596	6.32249	1.03149	0.774509	2.40688	0.306877	2.81355	0.329268
NewGene_463	0	0	0	0.656251	1.12894	0.922011	0	0	0.178002	0	0	0
LOC_Os11g12330	9.06837	20.1987	18.4062	11.0321	9.89581	7.71324	24.2064	29.3784	24.6137	32.5509	34.5528	31.8661
LOC_Os08g41810	79.6033	64.3462	67.215	90.0191	77.3955	265.845	41.3148	35.6037	55.7426	48.6097	70.0844	50.4426
LOC_Os01g11700	1.28716	0.624099	1.98069	2.06482	2.71975	1.03304	10.7931	2.58832	5.15881	4.97822	2.88861	5.01291
LOC_Os09g16760	13.0907	12.9472	12.1544	5.88911	4.22195	6.21163	9.48959	8.62576	8.31686	12.8493	11.8524	12.2397
LOC_Os01g42370	0.01196	0.078706	0.098278	1.31246	0.715152	0.674517	0.228639	1.36976	1.49093	0.022179	0.80669	0.077058
LOC_Os05g41780	174.971	224.5	235.077	441.531	388.757	334.096	266.315	255.262	192.469	130.744	138.152	116.09
LOC_Os08g37580	13.0694	12.5075	12.9003	14.9621	14.9167	22.2586	6.15133	7.25786	9.47928	6.98439	6.53127	8.18904
LOC_Os09g02420	0	0	0.163079	16.7949	9.01188	21.3094	0	0	0	0	0	0
LOC_Os07g23880	10.7733	9.64574	9.96202	14.8213	15.0377	34.5349	17.1185	16.7222	20.5137	10.2363	11.5584	8.37635
LOC_Os03g15440	0.099599	0.123957	0.270082	0.634003	0.672988	1.83251	0.295802	0.083895	0.788612	0.482101	0.066649	0.171138
LOC_Os11g44330	0.200926	0.026715	0.149275	0.590064	0.931644	1.0794	0.093283	0.018525	0.07699	0.055719	0.14886	0.090776
LOC_Os10g28120	18.4638	22.0526	30.1492	28.5632	18.4426	22.6998	5.85815	8.04936	11.5863	6.36501	49.5927	6.89582
LOC_Os05g42190	2.48833	5.40516	5.97364	10.0927	12.9121	10.3162	12.4039	6.02551	12.6778	6.10987	9.16919	7.24209
LOC_Os03g55540	193.179	263.256	199.498	536.71	466.678	308.228	233.608	166.622	128.751	77.8987	129.061	79.6692
LOC_Os02g27310	0.215202	0.419135	0.509271	2.31691	1.94192	1.9809	1.11784	2.97424	2.70162	1.39395	1.86772	1.81155
LOC_Os04g53800	55.021	47.0554	41.6679	5.52419	6.04729	8.50377	51.9942	30.7935	14.7098	37.8147	25.586	36.4298
LOC_Os09g27920	5.2123	4.88735	2.35427	0	0.053929	0.124255	2.77851	0.923872	2.46534	2.35939	3.20991	3.03231
LOC_Os02g13300	16.5646	25.2698	20.8342	10.4271	10.3671	11.9438	27.9503	32.9514	25.084	31.05	34.6	31.7357
LOC_Os01g19880	5.61738	3.47249	3.31912	11.6422	10.7968	6.937	1.29556	0.835016	1.21993	0.675636	2.02619	1.01457
LOC_Os05g39790	2.32169	1.77622	2.1015	0.344505	0.218266	0.314338	2.03488	2.0667	2.77659	0.953896	1.98823	1.25936
LOC_Os11g19149	0	0	0	10.3146	7.56608	23.2863	0	0	0	0	0	0
LOC_Os06g05600	0.936001	1.07868	0.986976	2.91678	2.57024	4.32046	1.41382	1.94848	2.03659	2.221	4.26582	1.85116
LOC_Os07g44670	12.8781	12.4595	14.976	0.101915	0.641895	0.540339	9.26183	7.32891	6.73154	10.4252	11.2488	10.2789
LOC_Os03g55389	38.8607	43.249	49.1673	5.72876	6.04247	7.81336	42.2664	46.7404	50.3522	46.0726	35.2928	48.5181
LOC_Os01g06790	0.827568	1.4809	1.72127	0.971104	1.07877	0.626048	2.27164	3.6827	3.61896	3.0077	3.04841	3.33326
LOC_Os01g73970	52.476	55.8512	66.5866	46.1223	37.7455	33.9649	65.0377	87.7445	72.8121	82.7023	60.3799	79.6163
LOC_Os01g57540	0.128837	0.368863	0.24166	4.12027	3.10284	6.14205	0.747026	0.78177	1.62606	0.590461	0.594322	0.458865
LOC_Os11g30210	1.02541	0.549027	1.35145	2.67251	2.99208	2.37726	1.17705	2.01416	2.24803	2.89215	2.28497	3.09731
LOC_Os03g13320	0.953344	0.950293	0.724916	0	0	0	0	0	0	1.01081	0.772549	0.855456
LOC_Os11g07130	1.3589	2.72918	2.07224	0.163881	0.178461	0.109925	3.25795	3.14366	2.92383	3.13091	5.0828	2.8752
LOC_Os03g58930	0.640699	1.40315	0.921345	3.42413	2.04739	7.83086	2.29197	1.58359	4.17576	7.01966	5.32343	8.18813
LOC_Os10g13694	0	0	0	19.4295	22.7725	18.1963	0	0	0	0	0	0
LOC_Os08g22604	0.156251	0	0.730671	2.8525	1.65299	12.7643	0.285807	0.246039	4.07361	0.393364	0.476184	0.553127
LOC_Os01g03310	168.115	160.838	148.136	57.8752	102.887	39.7656	115.856	197.885	117.145	252.384	197.218	250.576
LOC_Os10g18510	2.21677	3.32671	3.00011	0.044836	0	0.041225	2.25768	2.634	2.25435	2.9006	2.00752	2.73095
LOC_Os11g22310	1.7941	2.31542	1.99429	0.025049	0.136006	0.058923	2.41023	1.97323	1.74224	1.86673	1.31604	1.4895
LOC_Os12g06250	6.34715	5.80847	5.4406	9.56784	8.38572	7.96948	1.94009	3.69911	3.37074	4.00987	5.58887	5.48629
LOC_Os04g12960	0.471234	0.942896	2.57277	0.181831	0	0.127175	1.86187	5.9012	3.79527	10.1721	9.48333	9.85539
LOC_Os01g69140	0.666156	3.05929	0.575373	11.2127	7.15828	6.71692	2.99009	2.87615	3.37433	1.65861	4.71562	1.43593
LOC_Os04g49440	8.35483	5.13093	5.69602	1.43613	2.51505	2.19115	5.07025	3.68206	4.38061	5.78667	4.23215	5.965
LOC_Os03g43860	0.311123	0.898001	1.38309	2.92579	2.33203	30.0074	1.16771	0.660412	2.28061	1.80102	1.30391	1.53129
LOC_Os02g02770	22.6073	25.4932	18.9081	10.7099	13.0574	10.3984	19.5573	19.5706	20.751	24.3959	17.0073	24.9724
LOC_Os01g03549	4.38026	5.67074	9.34174	16.2519	14.3242	12.1181	7.103	13.7037	10.4302	9.17044	8.09521	9.23935
LOC_Os12g12600	1.71973	0.585252	0.500718	5.25809	4.52386	21.0069	0.385112	0.33974	0.415758	0.663122	0.494795	0.432293
LOC_Os03g07780	0.365157	0.409539	0.343059	0	0	0	0.059724	0.109798	0.019053	0.207449	0.051729	0.052607
LOC_Os11g09590	0.379312	0.156553	0.08733	56.6851	52.545	57.6392	0	0.088058	0	0.100485	0.317796	0.365207
LOC_Os02g42406	30.2051	25.3597	26.6873	15.7786	15.7705	13.2319	19.0184	23.1453	25.8712	11.3593	9.28437	12.0512
LOC_Os12g17120	2.96312	3.67218	3.54432	3.19323	2.14062	5.3883	1.68804	2.67319	3.43185	0	0	0
LOC_Os01g32460	62.5803	34.0065	48.7723	20.9621	17.8823	12.7966	17.7444	7.32864	4.65931	30.9327	25.2244	33.0012
LOC_Os10g02380	8.83467	6.83135	6.5278	29.0869	16.955	24.8901	7.50841	8.21203	4.76765	7.7621	4.26795	6.46812
NewGene_1486	0	0	0	1.54222	1.16469	2.03341	0.265083	1.04861	0.954154	0	0	0
LOC_Os11g34820	0	0	0	18.5379	18.2574	19.9297	0	0	0	0	0	0
LOC_Os06g30620	17.1534	10.2911	11.3546	0.295568	0.774466	0.931893	3.67362	5.51546	5.06632	0	0	0
NewGene_3398	0.011253	0.32103	0.185628	1.41741	1.81011	2.28061	0.087296	0.335861	0.501638	0.03291	0.146501	0.231137
LOC_Os05g08410	1.18468	0.90541	0.251344	3.32033	4.56073	8.87566	1.68865	1.36223	4.37964	1.43754	3.89204	1.42995
NewGene_1738	0	0	0	1.16588	0.542952	0.997065	1.9518	1.51971	1.57426	0.109696	0	0
LOC_Os02g09510	6.43643	6.87551	7.20845	26.0517	17.9948	15.445	12.117	10.6183	15.1174	18.7824	17.5433	19.7325
NewGene_3647	0	0	0.164481	0.056809	0	0	3.35459	3.4636	2.14884	6.6572	7.41929	8.02708
LOC_Os08g41590	0	0	0	5.20451	3.89732	2.86044	0	0	0	0	0	0
LOC_Os12g03370	0.48546	1.25283	0.925991	10.5274	6.03081	5.29263	0.351236	2.73362	2.3313	1.32904	5.14426	0.825695
LOC_Os01g36390	0.353629	0.327958	0.311501	0.689605	1.75823	23.921	0.573842	0.44571	0.729277	0.414559	0.411947	0.604705
LOC_Os11g45280	3.22748	3.47272	5.77751	20.9091	18.7374	13.2127	2.86264	6.84276	7.22297	4.84283	6.94769	5.1082
LOC_Os02g55790	0	0.22216	0	2.485	2.17011	2.07122	0.481727	0.637196	0.939735	0	0.077698	0.049888
LOC_Os02g50540	0	0	0	29.2397	28.6824	37.2248	0	0	0	0	0	0.009433
LOC_Os04g55420	0.775849	0.92101	0.935512	3.06913	2.35553	2.23048	1.26237	1.45751	1.49314	1.02069	1.47866	1.34972
LOC_Os02g14570	0.18482	0.162499	0	1.93498	0.898473	0.895775	0.448975	0.672918	1.6942	0.184796	4.73562	0.342703
LOC_Os05g50310	4.73945	4.26602	6.86912	4.1093	3.7109	5.63423	2.78677	3.38788	0.86063	2.05326	1.72154	2.81328
LOC_Os02g51490	2.90695	3.08447	2.44079	4.67585	3.60563	7.39121	1.91087	2.16231	2.16069	2.09726	3.75479	2.0948
LOC_Os05g45120	9.85378	8.11417	11.5057	0.057804	0.116317	0.394519	9.26496	4.19559	5.08098	0	0.060384	0
LOC_Os09g14019	0	0	0	7.27307	7.61897	8.48084	0.931698	1.21604	2.84494	0.069821	0.01809	0.093079
NewGene_2118	0	0	0	0	0	0	0.225535	0.248842	0.295894	2.12582	1.98964	2.17598
LOC_Os06g43350	5.61203	8.44197	5.79571	0.360739	0.995083	0.829048	10.2389	7.80201	3.67207	5.99766	4.73866	7.52845
NewGene_2116	18.3111	19.5249	20.4647	13.2205	10.9663	8.89435	8.92243	10.8498	8.22176	3.86965	5.21	4.51964
NewGene_2112	3.9591	2.98402	2.5051	0.175482	0.322588	0.426042	3.66498	1.78455	2.8888	2.34757	2.54869	3.44112
LOC_Os12g40300	6.58662	5.1464	6.95062	0.743365	0.990687	1.50872	5.66095	7.19339	7.57083	5.72757	12.0103	6.28113
LOC_Os08g27170	0.26719	0.621569	0.852336	2.73754	1.34421	1.71979	0.255854	0.908528	0.961902	2.96964	5.81418	2.37265
LOC_Os09g22410	63.4721	69.8741	58.7722	1.21641	2.73256	2.22943	54.7567	52.9482	46.5378	63.0524	55.9025	55.3618
LOC_Os08g15840	7.03476	7.99335	8.85895	21.7075	13.0741	22.0515	8.91308	11.7603	17.5672	7.54784	32.0832	6.43008
LOC_Os11g40674	0	0	0	0.423128	0	0.071429	2.40708	2.3196	3.14984	2.156	2.78369	2.59798
LOC_Os04g52361	0.923405	1.0829	0	35.1279	31.6349	127.028	0.463976	0.354906	0.03201	0.033918	0.863929	0.3322
LOC_Os04g31140	2.73386	2.48484	3.26288	11.1398	8.09466	10.1552	0	0	0.094552	2.79535	3.02666	2.74324
LOC_Os01g38610	26.8332	18.9792	13.5615	2.75799	5.88692	4.19266	11.0221	8.76568	3.34118	12.0293	7.07719	13.8426
LOC_Os04g59420	1.08132	2.18016	2.93075	2.932	2.40656	3.63265	2.57818	1.18878	5.9561	1.16894	1.12656	0.924581
LOC_Os07g44820	6.23087	8.34863	9.18634	25.6928	25.9982	22.4304	24.809	22.2726	26.8099	13.9313	14.9231	15.0548
LOC_Os04g36730	3.08438	1.97822	2.61282	7.16804	7.23379	9.47906	2.32458	3.59011	3.1677	3.01127	6.68798	3.32673
LOC_Os06g50450	7.92645	8.25413	11.7923	0.162499	0.321536	0.307455	4.27622	9.72978	9.31183	0.079849	0.185234	0.088456
LOC_Os08g23210	0	0	0	1.45002	1.24501	1.20379	0.04475	0.050676	0	0	0	0
LOC_Os07g44330	7.01922	6.5858	8.38113	23.3631	21.8675	18.6738	9.97205	12.8042	11.4712	8.32822	18.1226	10.31
LOC_Os06g38294	17.1319	14.0864	18.9368	12.3758	11.2971	8.21776	14.9243	21.9027	16.158	23.1717	24.9581	24.7366
LOC_Os07g47970	0	0	0	5.36658	4.09796	13.2205	0	0	0	0	0	0
LOC_Os11g07060	3.15919	3.07515	3.23929	1.65635	2.09095	2.11293	0.194614	0.20648	0.464718	2.89236	5.11922	2.66777
LOC_Os02g13100	75.7923	72.9141	62.0309	35.9511	36.5828	28.8453	63.3891	45.8197	37.6027	49.8433	56.5791	47.4046
LOC_Os06g49070	29.6276	23.384	34.2497	12.5774	17.9177	10.825	22.7819	30.4187	20.0589	22.6127	13.8896	22.6112
LOC_Os06g45900	1.49126	1.07729	2.09691	3.34523	3.14094	2.44684	1.30421	2.4668	2.37576	1.53095	1.57056	1.22702
LOC_Os09g36976	3.56437	4.24714	5.32514	13.8907	10.2488	17.307	9.51108	9.54319	15.35	9.64662	9.2954	9.16554
LOC_Os10g35010	70.9814	64.059	63.1137	28.5441	41.0825	33.1776	38.7874	36.4086	47.7474	56.2959	37.4726	53.8123
LOC_Os07g03458	0.042501	0.192106	0.071667	91.7393	18.9609	51.1649	0.123852	0.910283	3.5088	0.540901	27.6176	1.00101
LOC_Os09g20220	0	0	0.78743	4.9584	2.955	7.5101	0	2.23952	2.59804	11.0788	26.1489	10.4283
LOC_Os01g62460	19.4719	27.057	30.0466	28.2715	23.5621	23.3403	62.5654	93.5019	71.1102	81.4692	75.2418	82.8848
LOC_Os07g09190	5.19582	11.4638	11.2112	22.9755	5.72689	14.4017	43.7555	17.1192	15.3149	17.8379	47.5637	17.4791
LOC_Os06g48300	2.10586	1.23354	1.59187	2.11006	1.81231	3.85537	1.73706	8.32209	2.77198	4.96519	7.12005	5.16748
LOC_Os03g08200	1.85152	1.76879	1.31977	0	0.238505	0.25655	0.805921	0.767441	0.674527	1.32652	1.28087	0.799179
LOC_Os07g37890	15.1662	23.7364	18.4213	15.2933	13.5177	16.7502	25.1585	31.7464	25.4603	26.7049	39.1947	27.7065
LOC_Os03g15600	24.9741	40.4628	32.1573	12.5712	12.9239	13.0756	48.5013	50.7583	45.5779	26.0794	28.7797	27.3356
LOC_Os09g25470	17.3199	15.5587	18.511	0	0.776342	1.09112	7.20208	7.38623	7.13557	9.74458	14.5393	10.7271
LOC_Os09g20480	4.38288	6.17504	6.52993	10.9327	7.03371	4.75536	9.23685	14.7904	11.2857	11.3571	19.9418	12.9622
LOC_Os03g13600	85.1541	123.459	87.2841	24.2967	27.3916	27.3771	59.2539	29.5392	24.416	58.7586	41.978	59.6775
LOC_Os01g27210	6.58763	7.23688	4.43314	42.438	21.8163	43.1081	25.3764	34.6519	32.7251	19.827	34.9563	16.6525
LOC_Os01g24490	0.142987	0.351311	0.182659	2.79969	1.99435	2.56716	0.28224	0.791786	1.5034	0.197111	2.28132	0.382026
LOC_Os05g48010	7.7968	10.4948	7.48517	28.6701	22.4142	19.5449	10.3438	10.0257	13.4147	23.3243	45.3782	19.9139
LOC_Os02g30114	0	0	0	0.979652	2.22217	3.36443	0	0	0.038057	0	0	0
LOC_Os04g44530	17.6994	24.6806	27.2534	17.6734	15.7635	14.6488	67.7666	91.6118	73.2927	58.6344	48.1371	59.0854
LOC_Os09g21680	0.956585	1.20253	0.797261	0.064885	0.045579	0.058682	1.05671	0.74197	1.35824	0.99917	1.92573	1.34745
LOC_Os07g41460	0.52773	1.72504	3.10315	5.83577	3.91413	3.11164	1.4776	1.87901	1.68227	2.07897	1.90746	1.49964
LOC_Os03g55830	1.26167	1.75625	1.84921	3.6727	2.02482	10.2076	2.49321	1.25264	5.91859	1.39128	0.813749	1.01711
LOC_Os03g52820	0.194461	0.219113	0.24554	0.507387	0.674192	0.557289	0.15613	0.313718	0.101839	0.19211	0.219389	0.106889
LOC_Os06g11210	0.823437	1.10528	1.48499	54.5724	20.3151	30.487	5.71848	7.76359	20.3108	4.50548	95.6668	4.64468
LOC_Os01g61150	1.07926	0.921549	1.372	3.70633	2.28939	3.9341	1.87902	1.3639	2.59003	1.19625	2.23505	1.5093
LOC_Os01g64380	5.61204	8.60636	3.43828	6.60786	3.88785	24.9212	36.0237	3.88828	10.6842	49.3889	16.7326	49.1764
LOC_Os10g37500	8.28789	10.0378	6.19057	19.6846	14.9885	12.325	16.4077	15.6577	13.1303	15.5226	27.8522	15.7307
LOC_Os05g16824	7.86317	11.221	10.8232	6.71741	6.42925	7.59458	15.0291	13.5423	11.5026	15.3973	17.2494	14.9841
LOC_Os01g47300	0.100078	0	0.051534	0.144549	0	0.053436	0.325848	1.44529	0.460437	1.50431	2.11705	1.73046
LOC_Os01g38100	6.16195	6.74323	6.27343	0.897788	0.900492	0.91689	2.66905	2.82896	3.18526	0.238506	0.397186	0.659216
LOC_Os01g17000	5.0107	4.26144	4.94641	2.58416	2.97338	6.73504	2.64671	1.75683	2.44007	3.19917	3.06941	3.3065
LOC_Os08g06170	0.140844	0.244421	0.160012	4.14342	1.91924	2.83085	0.49895	0.900273	1.00246	0.548546	1.67636	0.986627
LOC_Os02g34740	0	0	0	1.34259	1.08709	2.02984	0	0	0	0	0	0
LOC_Os10g35810	91.4153	82.418	101.222	41.964	49.3396	30.3904	65.046	63.04	45.6225	65.9407	38.7671	66.5644
LOC_Os01g66200	48.7417	56.9216	64.8914	22.3729	31.543	33.2377	39.7413	21.4197	43.9915	37.7195	22.8	36.6129
LOC_Os08g34790	1.89076	9.59823	4.8018	36.2513	22.0473	17.5434	14.5897	11.8441	8.19853	14.3942	24.6892	13.36
LOC_Os04g04980	2.0347	2.32908	2.97671	0.354	0	0.219491	1.67378	1.11935	0.258336	1.36939	0.541036	1.58218
LOC_Os01g48680	61.5864	58.595	49.8655	20.1539	23.5843	20.7326	58.0923	43.8595	44.7681	54.7476	45.4316	57.6534
LOC_Os05g41990	1.83716	15.1271	30.8812	16.7844	10.1062	14.1948	7.0763	6.47787	31.458	2.78023	1.61199	2.71954
LOC_Os05g06300	1.77354	1.34988	1.64901	2.9886	3.50886	5.54456	3.69298	1.24461	2.50652	0.133271	0.060126	0.026932
LOC_Os04g52580	6.47378	6.63145	5.39072	3.6902	3.99187	3.4792	5.99198	2.77673	4.21425	6.71266	6.87213	8.45865
LOC_Os02g42640	0	0	0.080505	0.037356	0	0.042454	0.480967	0.871314	0.884988	1.36391	1.45948	1.8904
LOC_Os07g48050	0	0	0.244631	0	0	0	0.063719	4.22172	1.93328	5.91263	8.1415	6.72227
LOC_Os10g09290	0	0	0	6.84797	4.04969	7.43255	0	0.255437	1.44535	0	0	0
LOC_Os11g11890	4.83966	5.23977	8.02037	1.86486	1.45202	1.66166	4.46862	4.51414	4.44325	2.43723	4.53107	2.33198
LOC_Os05g29735	7.75566	8.23484	9.70319	5.40941	3.495	4.88734	5.90339	10.9791	9.01017	9.24732	14.1828	10.0598
LOC_Os07g03860	1.16067	2.00075	2.58787	1.10277	0.920506	0.817018	0.672428	2.02195	2.46417	4.06237	7.50866	4.19646
LOC_Os03g57990	0.714798	4.3964	3.99725	8.7701	5.59314	3.27567	2.7187	0.93846	5.81112	1.74456	1.98033	1.86023
LOC_Os11g13490	0	0	0	1.40405	0.79176	1.51724	0	0	0	2.17521	2.31482	2.72873
LOC_Os12g28015	0	0	0	12.9827	8.5551	4.72515	0	0	0.042592	0	0	0
LOC_Os09g11480	33.923	34.2495	36.7235	87.8175	76.3931	51.104	16.8204	26.7646	32.7766	28.7321	52.5858	27.821
LOC_Os01g46820	4.63358	4.27616	4.51415	1.8357	2.43883	2.21896	1.70044	1.94053	1.91975	2.44248	2.98393	3.42401
NewGene_3403	1.00812	0.993128	0.987455	5.44164	5.54366	4.6442	0.660737	0.638385	0.400975	0.643176	0.472963	0.723751
LOC_Os01g02240	0.091264	0.33623	0.465143	0	0	0.009008	0	0	0	0.291166	0.663219	0.489243
LOC_Os06g20760	0	0	0	4.34234	3.33521	3.16556	0	0	0	0	0	0
LOC_Os03g04220	0.575885	2.07991	3.02799	15.8263	10.6346	96.2563	1.76351	2.99832	16.9593	1.37292	0.583995	1.43786
LOC_Os03g05570	2.44223	4.26677	3.31381	9.3861	7.49509	6.11734	5.29082	3.72447	5.61247	3.9266	16.0424	4.40019
LOC_Os04g55220	1.08055	2.8438	2.93997	7.53221	6.87076	17.7264	1.56355	2.92256	10.3212	2.10665	8.44127	2.21333
LOC_Os02g58530	1.3454	1.53033	1.61581	0.59089	0.709293	1.57789	0.584887	0.448409	0.734337	0.962448	1.14346	0.750052
LOC_Os04g15600	1.89273	4.16667	3.41742	1.13094	1.19444	0.482966	4.33501	10.0972	6.99611	4.85548	4.96512	4.90501
LOC_Os01g48950	7.89411	12.9325	10.1287	7.07187	6.63663	3.60601	4.20356	7.94199	7.89608	13.6598	14.478	14.2976
LOC_Os02g58000	10.6941	9.87662	9.97314	4.56857	2.777	5.84133	10.4818	2.97508	4.26735	5.72508	4.18678	6.37716
LOC_Os03g48600	3.09367	3.40516	5.44743	7.61633	4.39721	16.0389	4.12105	1.83894	13.924	2.5101	1.56922	3.00394
LOC_Os03g43650	12.0109	13.0687	12.4065	5.16003	6.8519	6.24033	14.8783	6.24277	6.38068	9.3489	6.15131	10.164
LOC_Os05g34260	17.5935	15.4566	15.7258	48.2958	58.008	61.636	15.4939	11.617	15.4792	14.3142	15.3372	13.5248
LOC_Os05g39610	41.7722	78.1086	46.0663	44.8155	42.4033	34.5194	78.5208	88.8186	68.6342	63.3699	66.0296	63.1327
LOC_Os09g37080	4.25304	9.48577	4.39635	17.1725	16.0115	12.413	9.10928	8.25605	4.42005	4.71323	6.22997	4.3578
LOC_Os05g30970	12.5716	29.2103	21.9988	7.46586	5.99678	8.36326	20.6154	29.0246	22.3724	21.8747	20.3938	20.5452
LOC_Os07g18158	10.6844	9.49685	7.40159	7.96209	11.9965	6.14213	0.992024	0.288058	0.460057	2.50837	2.83227	4.00468
LOC_Os02g37856	2.209	1.77383	2.14294	2.67806	3.49886	6.6794	1.54132	1.57812	2.04406	1.34375	2.21105	2.1808
LOC_Os03g63620	0	0	0.071456	3.02483	0.752387	2.82264	0	0	0.526837	0.935553	8.34387	1.1116
LOC_Os11g27264	0	0.043124	0	10.3453	10.9191	5.40697	0	0	0	0	0	0
LOC_Os06g06560	1.91911	1.53191	2.62805	3.36707	4.15743	8.91128	3.26113	4.75845	3.88896	3.18746	2.58136	3.08124
LOC_Os02g07690	25.6276	32.1296	33.4386	52.4467	36.14	33.1296	63.8429	117.409	76.4877	55.7276	95.8248	51.3968
LOC_Os02g47130	0.381953	0.35497	0.512982	0.689224	1.09407	22.7053	0.580621	0.155366	0.470226	0.490003	0.319273	0.420577
LOC_Os03g57560	0.398981	0.206649	0.453294	3.28673	3.46974	3.26497	0.137958	0.254086	0.156278	2.89999	2.63927	2.4299
LOC_Os03g49260	0.160188	0.288879	0.227818	0.533419	0.62848	3.0885	0.197879	0.217056	0.321941	0.238182	0.718984	0.115633
LOC_Os04g11040	1.26623	0.613417	0.443616	15.3194	9.98918	9.75487	2.01801	7.47772	19.3616	4.65296	59.0245	2.25391
NewGene_3983	0	0	0	3.68046	4.68333	4.60391	0	0	0	0	0	0
LOC_Os11g45820	0	0	0	12.5068	11.3958	9.47809	0	0	0.090305	0	0	0
LOC_Os03g06330	7.49378	9.55452	8.89523	11.6313	9.07265	12.3584	26.3295	20.8554	16.2578	23.2408	24.7563	22.8779
LOC_Os11g43404	0.02166	0	0	2.70758	2.21142	4.49382	16.5624	9.57471	13.8222	8.42899	10.7569	8.15179
LOC_Os09g31031	0.553647	0.727669	2.39776	3.05439	3.79057	6.4925	0.706789	1.87584	4.0972	1.16236	0.689908	1.2295
LOC_Os02g09320	2.12929	3.77942	2.21371	0.033255	0.239648	0.069724	0.791531	1.10243	1.41211	2.59252	1.49229	2.07546
LOC_Os02g17710	0.564854	0.751745	1.01007	1.72271	1.41572	1.45253	0.941486	1.07441	1.25478	0.586079	0.618841	0.413843
LOC_Os06g46920	0.471167	0	0.248315	0.685269	0.658709	1.97047	0.95316	1.82474	1.30189	7.87669	8.74515	7.58214
LOC_Os03g61970	9.33732	11.1662	11.3949	30.2353	16.4237	61.7007	9.72887	11.4797	18.5327	9.94868	9.56843	9.65474
LOC_Os04g52640	3.08412	4.21882	3.70082	29.4062	26.0851	20.0281	2.27599	2.65321	4.57494	3.40734	13.7755	3.1856
LOC_Os03g26360	0	0	0	5.0779	5.26786	7.30843	0.544528	0.992566	0.619796	0	0.09875	0.019815
LOC_Os11g08330	1.45989	1.66674	1.82381	3.46177	4.16434	10.1166	2.41183	2.63662	2.65315	2.4486	2.08795	1.91743
LOC_Os01g15970	0.932277	3.6214	2.10373	8.56109	7.85458	9.77626	3.02232	1.64218	7.64293	3.52073	7.14433	2.65039
LOC_Os03g22870	8.39112	8.03751	8.13217	22.7368	21.4046	15.2986	7.75185	8.33129	8.96327	9.33686	10.9479	7.31435
LOC_Os01g72490	2.92707	1.7416	3.22362	3.85907	2.70395	9.63857	6.06885	6.51251	6.04067	9.70987	11.0703	8.41184
LOC_Os02g02920	21.1268	22.7892	21.716	16.4415	17.1604	16.311	29.5694	27.8218	26.2032	34.4973	39.7559	34.2304
LOC_Os04g59200	0	0	0	22.0343	19.3381	10.6076	0	0	0	0	0	0
NewGene_968	21.1767	15.7123	14.6047	0.497825	0.653401	0.905284	14.2386	12.2017	12.5385	10.0182	7.09485	8.6463
LOC_Os09g30340	16.4831	0	69.8113	0	13.0128	0	0	0	0	6.82743	2.32772	15.0363
LOC_Os01g66600	51.4444	39.4912	40.1034	19.7189	26.9119	17.4036	29.8668	23.9993	30.902	33.684	20.9291	34.4866
LOC_Os11g32780	0	0	0	1.52049	0.849455	1.26645	0	0	0	0	0	0
LOC_Os12g32590	3.05396	1.85339	2.48055	1.06377	1.4558	1.12975	0.891703	1.06931	1.29616	1.21941	1.76926	1.73743
LOC_Os06g03890	7.36697	9.58847	7.63581	1.30012	1.11879	0.959019	5.44167	6.88806	3.55759	5.76426	2.99907	5.88309
LOC_Os01g08860	0	0.343745	0.06414	33.9341	24.6043	33.8089	0.033933	0.255893	0.127008	1.05162	0.69731	0.691615
LOC_Os09g19229	0	0	0	27.6222	21.6125	10.8032	0	0	0	0	0.241707	0
LOC_Os03g22120	33.1032	43.9734	33.5083	26.5986	26.8987	23.6855	61.0241	77.8633	61.911	37.5712	33.6959	37.406
LOC_Os04g33060	4.7074	5.66328	5.00958	24.9261	25.6907	28.231	10.3518	8.73045	10.6911	7.80293	7.86869	8.73753
LOC_Os02g14430	4.03853	6.23355	6.42546	0.238247	0.587568	1.82116	4.56428	7.04973	5.36947	15.0404	11.627	16.2903
LOC_Os03g62230	0.135656	0.040819	0.020445	2.46138	0.422768	1.38237	0.464836	0.499497	0.999729	2.0466	7.59019	2.08994
LOC_Os06g43780	0.186164	1.3462	0.332962	3.88421	2.08183	2.06948	1.33575	2.72143	2.64273	2.01484	5.4087	2.33027
LOC_Os01g64410	0.53286	0.646413	0.054799	2.13834	2.49549	3.93471	1.87349	0.480894	1.31774	1.10976	0.713989	1.6879
LOC_Os10g37290	5.75532	9.79089	5.69346	2.38472	3.96719	3.20279	2.97714	1.9667	2.85456	5.02479	8.34849	3.67352
LOC_Os05g22894	24.5493	23.0165	24.3245	13.204	15.2837	9.87995	19.0237	20.5501	16.9201	18.5157	16.4606	16.5817
LOC_Os07g40300	21.7016	22.763	24.2816	6.83066	6.19691	6.844	6.77178	8.05876	8.30451	10.2208	17.1695	11.3244
LOC_Os05g50500	0.039626	0.866501	2.39318	3.99049	4.39547	1.39256	0.046548	0.40016	6.57724	0.460458	0.09136	0.531997
LOC_Os11g41710	3.10942	2.13698	3.96829	16.4082	23.3608	9.6194	7.71328	11.0158	1.78539	4.78619	2.8055	5.52674
LOC_Os02g52150	55.5772	76.9193	59.3594	24.252	23.0256	15.8345	37.2494	45.5314	33.2895	38.3055	50.6913	41.365
LOC_Os08g27030	35.3982	30.0196	28.5197	10.8373	15.5187	11.3954	32.3368	32.1124	32.493	31.998	27.1043	33.0208
LOC_Os07g34190	0.478241	0.309273	0.248413	0.090156	0.257789	0.054263	16.4854	1.70436	1.48629	1.91494	1.4871	2.00124
LOC_Os03g12280	19.7199	20.8585	16.5512	0	0.850056	0.52812	0	0	0	24.6456	35.5336	22.2234
LOC_Os05g43820	0.743109	1.33497	1.46155	4.84803	2.85342	11.2984	1.9229	0.468584	6.28383	0.246238	0.194954	0.603946
LOC_Os11g25454	1.02711	0.986763	0.715294	8.42202	5.99661	7.37445	0.602664	1.27535	2.42461	1.5808	7.81331	1.60045
LOC_Os03g63540	9.92457	12.8973	6.74132	14.0995	20.6055	13.6632	34.0969	4.635	20.8399	29.5599	13.5586	31.7235
LOC_Os01g09370	96.1321	91.9477	87.2454	27.3372	30.2022	27.1354	44.6435	41.115	31.1704	77.7826	63.9602	81.3755
LOC_Os07g46430	19.8204	19.2417	24.5251	12.2493	9.55233	10.9017	17.9659	18.7542	16.5698	18.7208	23.3288	18.4743
LOC_Os10g36160	0.519456	0.970538	1.1649	18.8174	2.93616	42.7807	0.265478	0.27449	0.227591	0.125813	0.487953	0.062186
LOC_Os10g22570	4.53103	4.2187	3.87434	6.81377	5.89471	5.55513	2.29457	1.81982	2.85493	2.91291	5.93137	2.56925
LOC_Os10g34150	0	0.249173	0	1.28505	1.284	1.30173	0	0	0	0	0	0.038539
LOC_Os04g59580	16.301	16.2475	16.4778	7.92002	6.94512	8.13751	14.1357	18.2834	17.2561	19.3294	18.6184	19.1546
LOC_Os10g33530	1.19261	3.31446	2.98643	7.16915	7.41485	14.6994	25.9629	1.3119	9.5301	41.404	14.9657	40.8801
LOC_Os07g42885	0.379914	1.186	0.528807	1.01827	0.732221	1.46707	0.034381	0.133186	0.157203	0.695904	0.853612	0.639991
LOC_Os07g22570	0	0	0	1.41469	2.20598	1.27837	0	0.078798	0.080573	0	0	0
LOC_Os05g45875	3.42166	2.92624	2.86532	0.655676	0.550859	2.17583	1.31191	1.28845	1.76676	0.46286	1.14986	0.390946
LOC_Os01g37210	0	0.062327	0	4.27069	4.72857	5.83645	0	0	0	0	0	0
LOC_Os02g53200	12.4959	13.438	8.16315	25.3686	17.4931	84.5149	21.6533	7.24052	28.7936	16.403	11.8184	17.441
LOC_Os04g17100	24.9435	35.1566	28.0917	78.2105	73.6993	68.7472	97.7887	68.7723	53.5641	58.2496	52.9298	57.0467
LOC_Os03g57200	1.14832	0.687828	0.848723	4.79383	4.61811	9.96744	1.96229	4.4357	3.41645	12.6825	22.9413	16.2177
LOC_Os10g12300	0	0	0	30.0567	24.3394	19.7438	0	0	0	0	0	0.053081
LOC_Os04g51300	216.512	185.67	200.175	80.9547	105.362	57.0382	151.608	166.811	104.87	152.878	101.178	151.809
LOC_Os04g39650	0.020187	0.133877	0.104587	0.484761	0.605709	4.01878	0.137196	0	0.262142	0.204532	0.225009	0.057067
LOC_Os11g10770	5.16698	11.673	6.66225	1.25275	1.20624	2.13838	12.8351	12.6282	11.4494	8.73723	7.62131	6.29596
LOC_Os06g14050	5.51724	6.79812	8.29594	7.69113	4.40478	3.98086	13.6518	28.7696	21.2513	23.8076	23.4418	22.5268
LOC_Os06g38480	0	0	0	5.08066	4.63707	7.79991	0	0	0	0	0	0
LOC_Os03g04020	177.878	180.716	136.286	56.7413	60.0228	45.8236	142.508	74.739	72.6885	113.448	88.2809	118.557
LOC_Os06g39750	2.9607	32.0459	11.8291	29.7932	64.1248	42.6036	4.84345	7.42895	27.115	14.6565	12.4777	12.7907
LOC_Os04g09920	0.470934	0.336676	0.504746	63.0517	21.5275	36.3018	3.58919	15.944	41.5996	8.82751	167.872	9.36663
LOC_Os01g11350	0.437883	0.466134	0.549472	7.11969	1.20591	11.3429	0.26218	1.13174	5.98562	0.427004	0.310925	0.331778
LOC_Os01g66100	2.52948	1.75646	1.67236	2.29082	2.24514	4.31488	1.01252	1.32959	0.677576	1.07819	0.503837	0.775643
LOC_Os04g05700	0	0	0	0.476596	0.498013	0.700247	0	0	0	0	0	0
LOC_Os08g08160	1.88915	3.24783	2.94884	1.60167	1.72912	1.14876	3.67746	3.35872	2.77513	2.68614	2.12186	2.31508
LOC_Os01g26370	0	0	0	3.50125	3.60239	4.17996	0	0	0	0	0	0
LOC_Os04g02850	15.4233	14.5565	14.8129	6.72006	6.68229	4.12624	10.2878	14.4127	12.7482	13.1963	9.12105	14.5774
NewGene_224	3.39441	3.75867	2.47364	0.621283	0.689924	0.608269	1.59011	1.82215	1.79937	2.5884	3.4991	2.70613
NewGene_229	0.866404	0.80921	0.949749	2.68112	1.52853	1.1261	0.543403	0.562143	0.553714	0.832541	0.404794	0.990166
LOC_Os11g14390	0	0.077971	0.063643	1.07138	2.42127	2.26137	0.099821	0	0	0.18451	0.180799	0.18605
LOC_Os01g27390	0.327136	1.26838	0.808503	8.17046	2.82874	4.93328	0.699117	1.42759	5.00813	0.722357	16.5436	1.01205
LOC_Os08g33830	62.6269	64.0942	70.3164	36.4547	33.0649	35.963	49.6648	54.0246	44.9388	61.4878	54.7461	57.0897
LOC_Os01g62900	1.01458	0.989225	2.23808	3.19773	1.81584	21.9438	3.02274	4.79952	8.78491	2.61019	1.97627	2.85605
LOC_Os05g46750	4.616	8.78908	4.98484	2.18077	2.25751	1.59177	15.793	7.46725	5.1522	2.07409	2.53555	3.00993
LOC_Os08g42020	1.45234	1.71432	2.5348	2.4157	2.90173	2.5655	0.824935	1.11192	1.46307	1.80418	2.67543	1.29107
LOC_Os10g35100	0	0	0	30.1723	26.8772	62.545	0	0	0.036735	0.035752	0	0
LOC_Os02g49640	2.80203	2.05094	2.66234	0.589524	0.309631	0.345745	2.33135	2.69199	3.48618	2.89333	4.30982	3.11406
LOC_Os03g54240	0	0	0	7.4783	8.22068	7.80773	0.38179	0.727715	4.06122	0	0	0
LOC_Os08g30910	0.228881	0.291955	0.522618	1.62314	1.31816	1.12161	0.29445	0.239345	0.103066	0.329455	0.281799	0.32582
LOC_Os02g47400	1.10193	0.83835	0.999435	2.2094	2.10859	4.43776	1.04323	0.921838	1.13885	0.454197	0.669693	0.487433
LOC_Os11g07912	0.869774	2.23238	1.96393	3.096	1.32675	12.4644	1.13092	1.03835	5.89178	0.509515	0.987888	0.560756
LOC_Os11g48030	5.80424	5.69417	3.88886	11.9665	7.93365	14.6836	7.10498	6.78435	8.25719	8.2342	11.3557	8.44933
LOC_Os05g02720	1.33459	2.37011	1.94691	0.335958	0.209662	1.03215	1.17999	0.611502	0.477302	2.19065	1.38349	1.40767
LOC_Os11g06234	0.64377	0.456388	0.488471	2.3066	1.3541	1.76854	1.03796	0.57066	0.939348	0.43431	1.64896	0.349035
LOC_Os03g03164	17.0878	30.3394	19.8531	19.6071	32.0261	14.8824	96.542	14.591	28.7111	63.6617	30.3032	60.6149
LOC_Os04g38530	19.2459	24.1222	21.0216	13.7624	9.94526	9.41925	15.3404	13.1273	11.0287	14.4694	20.4702	13.0445
LOC_Os06g12040	1.74926	1.7882	1.58619	5.20297	5.47494	4.79921	1.10583	1.48812	1.38539	1.90214	1.78213	1.8783
NewGene_1217	0.198774	0.476693	0.423336	2.43876	3.09659	2.45497	5.00904	4.22494	3.34342	0.42681	1.03843	0.261225
NewGene_1215	0	0	0	4.17095	3.71755	8.68728	0	0	0	0	0	0
NewGene_1212	0.477161	0.902501	0.578098	0.568666	0.371914	0.318037	4.55434	2.81596	2.80846	4.31662	3.27468	3.92617
NewGene_1210	4.13821	4.02158	3.51905	12.6153	10.8851	10.3715	0	0	0	4.26741	5.0283	2.44729
LOC_Os11g44780	0.663568	0.66298	0.73293	0.026783	0.115379	0.070404	0.290887	0.389759	0.53121	1.01574	1.43197	1.11814
LOC_Os09g31230	2.06844	2.49809	2.96822	7.71715	5.40986	11.607	0.91583	2.19026	8.57155	0.850382	0.628673	0.817077
LOC_Os11g09690	1.01241	1.07479	1.17131	1.20233	1.67277	1.8429	1.86648	2.30934	2.60026	2.67617	3.54597	2.73915
LOC_Os03g53640	53.825	47.277	46.5948	20.4928	21.0029	16.9476	34.9862	31.7382	32.4042	43.5999	29.9375	41.952
LOC_Os11g35540	0.931056	1.31186	0.626782	6.74011	6.32068	2.6062	0.467519	0.47648	0.244034	0.274955	0.255031	0.24081
LOC_Os06g30470	1.23956	0.779983	0.601351	2.37839	1.96985	2.81507	1.33102	1.62698	2.37313	0.380577	0.625788	0.659355
LOC_Os08g35740	53.1134	84.013	70.3752	41.3447	34.6319	41.44	165.385	117.539	100.003	123.442	138.632	115.61
LOC_Os03g45960	0.675965	0.121645	0.12553	19.357	5.48173	19.9157	0.636678	5.36902	8.78617	6.47181	119.71	5.37985
LOC_Os11g13510	0	0	0	0.023382	0	0	0	0	0	0.83551	0.938613	0.519792
LOC_Os08g41700	0.672445	1.25297	0.924843	1.23223	1.60503	3.28167	1.55237	0.548286	1.15397	0.518977	0.873403	0.73083
LOC_Os04g14760	6.36969	5.80391	5.31056	13.6578	11.1818	14.1186	4.80852	8.61976	7.32452	4.99329	6.50108	4.50277
LOC_Os08g01100	0.671787	0.871077	1.41827	1.09822	1.58397	44.5655	1.14769	0.658375	0.906144	1.348	0.535768	1.12643
LOC_Os02g41650	311.86	373.046	314.142	152.065	208.774	166.312	375.752	217.008	158.75	305.032	238.467	291.227
LOC_Os05g32760	0.131631	0.604617	0.736608	2.15305	2.40598	17.3083	0.27291	0.275424	2.38447	0.474992	0.336015	0.472151
LOC_Os11g14570	20.6959	22.015	15.2103	10.9093	11.9584	8.78563	15.4434	10.1017	7.58686	8.30219	5.77049	7.64776
NewGene_3617	11.4301	10.3836	9.4148	0.114232	0.108821	0.304869	6.1631	8.09006	8.74693	7.52603	6.90563	8.00935
LOC_Os03g62030	9.98405	12.6441	12.9975	20.5082	17.4941	15.7378	13.8048	17.8949	17.2091	18.3394	31.2563	21.6243
LOC_Os02g43870	7.52909	10.2652	7.98649	15.9083	22.6237	18.2582	12.5083	4.48992	22.1391	10.9048	5.83243	10.9355
LOC_Os02g51750	11.0722	11.4692	11.4177	34.9826	28.5448	45.2217	26.9538	25.5678	23.5503	22.7412	56.2378	22.2639
LOC_Os05g09020	112.793	92.7127	123.764	76.541	73.4369	54.0733	66.6901	62.1136	59.5152	47.6608	48.6946	50.2334
LOC_Os07g08150	0	0.043801	0	0.490609	0.703113	0.751349	0.149082	1.10119	0.096298	0.988797	1.01063	0.988261
LOC_Os02g18540	3.99428	5.55737	3.8845	1.91893	1.91851	0.714082	4.24542	2.73576	0.838187	0.535854	0.73356	1.40625
LOC_Os04g15920	1.50658	2.07177	2.90055	7.17099	4.66013	5.60981	7.70378	5.30248	4.71839	5.89867	7.2177	4.59359
LOC_Os06g08570	7.54551	7.50456	3.81218	17.1826	13.6607	8.8127	3.78416	2.47669	4.85795	7.20524	4.55246	3.33451
LOC_Os05g31230	40.038	38.3218	37.6413	26.3244	31.314	30.5536	22.8846	24.3625	27.4813	20.4784	20.9398	19.359
LOC_Os05g34030	0.221722	0.322704	0.653642	9.602	9.6469	10.9646	0.791112	4.29155	10.3269	1.92286	32.6391	1.38101
LOC_Os10g39800	32.0845	31.9131	29.8698	14.0533	18.7222	10.4676	24.6058	24.7607	21.9755	24.7638	15.0407	28.2952
LOC_Os05g30720	5.82398	4.72126	5.78902	3.10605	3.76052	4.67135	0	0	0	0	0	0
LOC_Os06g29650	0	0	0	2.71675	2.8146	2.56337	1.69477	1.4526	1.66881	3.11555	2.87933	3.0681
LOC_Os11g33050	0.216143	0.966684	0.879753	8.48485	3.45364	9.99075	1.25526	1.93608	2.72059	1.37003	3.87278	1.89182
LOC_Os09g07460	8.91252	9.23109	5.78564	34.0288	20.1786	34.9819	20.4789	10.803	23.0581	16.1135	49.3634	14.1432
LOC_Os09g36740	0	0.13636	0.246592	0.589132	0.875486	20.4147	0.207561	0.138122	0.143123	0.246124	0.286833	0.190277
LOC_Os01g09080	0.160572	0.534132	0.554282	6.20676	3.43353	2.73127	1.06162	2.40077	5.64672	2.05809	40.2719	1.82601
LOC_Os03g26910	1.89889	2.65373	1.2157	4.0179	5.54971	5.40077	5.43339	3.15667	4.34655	3.22304	8.57202	3.59609
LOC_Os02g57340	1.51211	1.45472	1.49312	1.85948	2.04487	2.16072	1.05495	0.868428	1.4329	2.85729	2.82301	2.05354
LOC_Os02g03640	0	0.051904	0	0.817209	0.024656	0	22.5794	24.0177	31.0973	0.118844	0.387481	0.179285
LOC_Os12g05990	0.204245	0.646133	0.504556	4.74922	2.208	2.47799	0.715388	0.302112	1.39094	0.127827	0.718544	0.061626
LOC_Os02g54350	3.25589	2.89414	2.6152	0.885356	0.76532	1.166	1.27487	2.05076	1.28333	1.89605	1.6767	1.54183
LOC_Os05g33560	13.7704	17.5506	12.0817	0.996165	0.303783	0.479001	14.4236	16.5123	22.927	23.3553	49.5441	24.1199
LOC_Os05g51050	0.071017	0.301198	0.044455	2.64173	2.26718	4.66439	0.369166	0.137045	0	3.17781	5.31947	3.11238
LOC_Os01g21250	44.4293	99.9602	67.9216	118.37	61.3498	67.9669	253.385	349.393	238.528	418.923	486.98	445.807
LOC_Os02g46030	0	0.03845	0	0.110608	0	0.056055	0	0.998964	0.214403	0.851186	0.56755	0.751592
LOC_Os05g24580	1.78404	1.71906	2.06398	0.031925	0	0	2.64408	2.39335	3.63286	0.138905	0.188093	0.079628
LOC_Os07g38250	0.060909	0.109156	0.108433	1.59184	0.759721	1.42472	0.057417	0.403249	0.426043	0.083485	1.08923	0.108958
LOC_Os08g02360	0.10536	0	0	1.34706	0.931605	4.20582	0	0	0.122149	0	0.235596	0.055674
LOC_Os04g33640	16.7704	35.8015	24.0272	11.7878	12.3896	8.61839	66.9381	56.267	42.3704	49.4188	44.6801	47.1651
LOC_Os03g37411	0.172382	0.679592	0.654936	6.51454	5.3501	3.55457	1.04298	2.92229	2.58303	1.65343	3.72823	1.71064
[truncated: 7,556 more rows]
