# Supplementary material for: Pyramiding Breeding of Low-Glutelin-Content Indica Rice with Good Quality and Resistance
Source: Plants (Basel). 2023 Nov 3;12(21):3763. doi: 10.3390/plants12213763 (PMC10647759; doi:10.3390/plants12213763)
Supplement: Supplementary file 1 [file plants-12-03763-s001.zip › Table S5.xlsx]

## Sheet: Supplemental Table S5
Table S5. The DEGs in NTXZ and YSXSM.
#ID	YS-1_Count	YS-2_Count	YS-3_Count	NTXZ-1_Count	NTXZ-2_Count	NTXZ-3_Count	YS-1_FPKM	YS-2_FPKM	YS-3_FPKM	NTXZ-1_FPKM	NTXZ-2_FPKM	NTXZ-3_FPKM	FDR	log2FC	regulated
LOC_Os02g42190	0	0	0	365	1437	1087	0	0	0	4.38488	15.2545	11.7071	1.01e-20	12.5448	up
NewGene_97	0	0	0	723	884	968	0	0	0	8.05975	8.7008	9.6619	3.64e-23	12.4217	up
LOC_Os05g03320	0	0	0	701	431	533	0	0	0	9.4841	5.14001	6.45649	1.07e-19	11.8283	up
LOC_Os05g30720	0	0	0	384	353	427	0	0	0	5.82398	4.72126	5.78902	1.03e-18	11.2888	up
NewGene_94	0	0	0	360	376	395	0	0	0	5.41688	4.98602	5.3139	9.61e-19	11.2437	up
LOC_Os10g39510	0	0	0	359	500	229	0	0	0	6.37637	7.8345	3.64282	3.15e-17	11.1871	up
LOC_Os01g21130	0	0	0	292	456	346	0	0	0	12.6933	17.4892	13.4702	2.67e-18	11.1814	up
NewGene_2131	0	0	0	297	321	271	0	0	0	9.37492	8.94273	7.6737	2.18e-17	10.8992	up
LOC_Os06g40680	0	0	0	182	164	253	0	0	0	1.57805	1.25296	1.96008	4.49e-15	10.3252	up
LOC_Os06g24230	0	0	0	174	243	182	0	0	0	3.15154	3.88538	2.9497	2.26e-15	10.3183	up
LOC_Os03g39890	0	0	0	162	183	194	0	0	0	4.37673	4.37448	4.68508	4.76e-15	10.1702	up
NewGene_3380	0	0	0	187	152	193	0	0	0	4.57481	3.29171	4.23816	1.16e-14	10.1645	up
LOC_Os06g30620	0	0	0	216	147	160	0	0	0	17.1534	10.2911	11.3546	3.53e-14	10.1544	up
LOC_Os08g30110	0	0	0	156	188	172	0	0	0	1.82202	1.94356	1.80253	7.76e-15	10.107	up
LOC_Os11g10570	0	0	0	126	165	144	0	0	0	1.52179	1.75548	1.55611	5.6e-14	9.85736	up
LOC_Os09g12060	0	0	0	132	125	173	0	0	0	5.86709	4.92059	6.89051	1.1e-13	9.84711	up
NewGene_176	0	0	0	149	124	126	0	0	0	3.03255	2.54453	2.05468	2.72e-13	9.75367	up
LOC_Os05g30730	0	0	0	135	104	132	0	0	0	11.2864	7.64131	9.90993	6.83e-13	9.64742	up
NewGene_143	0	0	0	82	130	124	0	0	0	2.55373	3.5295	3.46984	1.52e-12	9.47423	up
LOC_Os11g37610	0	0	0	111	95	82	0	0	0	4.83538	3.64422	3.18455	1.18e-11	9.28549	up
LOC_Os11g36160	0	0	0	38	118	136	0	0	0	0.316691	0.873297	1.02186	2.84e-10	9.24334	up
LOC_Os06g06590	0	0	0	90	118	72	0	0	0	1.93771	2.23929	1.384	1.82e-11	9.22778	up
LOC_Os11g40390	0	0	0	70	100	103	0	0	0	0.495385	0.629288	0.65985	1.19e-11	9.17814	up
LOC_Os02g42160	0	0	0	51	96	122	0	0	0	0.748367	1.25042	1.61445	8.03e-11	9.14122	up
LOC_Os12g19580	0	0	0	69	111	85	0	0	0	1.2888	1.82024	1.41216	2.02e-11	9.13459	up
LOC_Os05g45120	0	1	0	152	142	198	0	0.060384	0	9.85378	8.11417	11.5057	7.81e-12	9.08015	up
LOC_Os05g46640	0	0	0	76	87	73	0	0	0	2.7714	2.78858	2.38117	4.88e-11	8.98266	up
LOC_Os06g37490	0	0	0	63	75	92	0	0	0	7.71508	8.08727	10.0468	7.66e-11	8.93594	up
LOC_Os12g18260	0	0	0	50	84	85	0	0	0	1.33119	1.98833	2.0539	2e-10	8.85321	up
LOC_Os05g46680	0	0	0	74	56	78	0	0	0	4.04892	2.68551	3.78017	3.37e-10	8.81092	up
LOC_Os12g17120	0	0	0	55	77	73	0	0	0	2.96312	3.67218	3.54432	2.21e-10	8.76731	up
LOC_Os06g48870	0	0	0	53	47	85	0	0	0	1.09063	0.845865	1.56465	2e-09	8.62668	up
NewGene_2997	2	0	0	218	254	191	0.049117	0	0	8.19637	8.42879	6.44193	4.36e-14	8.61933	up
NewGene_3305	0	0	0	70	58	51	0	0	0	2.73699	1.99767	1.78191	1.67e-09	8.60066	up
LOC_Os12g14330	0	0	0	46	70	64	0	0	0	0.412717	0.55617	0.522787	9.99e-10	8.57644	up
LOC_Os02g33944	0	0	2	175	183	277	0	0	0.016245	2.69033	2.48555	3.83079	1.86e-13	8.57409	up
LOC_Os08g30120	0	4	0	350	404	399	0	0.034128	0	3.20342	3.26313	3.2752	3.65e-26	8.41929	up
NewGene_65	0	0	0	60	57	41	0	0	0	1.43507	1.19776	0.880318	6.38e-09	8.41706	up
LOC_Os03g40060	0	0	0	48	39	70	0	0	0	2.22335	1.61915	2.93644	9.22e-09	8.39445	up
LOC_Os11g36830	0	0	3	265	268	266	0	0	0.028002	3.77559	3.3672	3.39351	5.28e-19	8.33089	up
LOC_Os11g11920	4	0	0	315	355	375	0.023886	0	0	2.41548	2.3992	2.5735	5.67e-25	8.26767	up
LOC_Os05g30640	0	0	0	38	56	47	0	0	0	0.618825	0.812449	0.687382	1.14e-08	8.22705	up
LOC_Os06g28870	0	0	0	35	38	65	0	0	0	1.63766	1.58575	2.73881	3.49e-08	8.19574	up
LOC_Os05g03390	0	0	13	770	776	1015	0	0	0.094759	9.74095	8.89756	11.8514	2.25e-05	8.10302	up
LOC_Os11g39710	0	0	0	32	51	44	0	0	0	0.75618	1.07455	0.93636	3.64e-08	8.07211	up
LOC_Os02g43780	7	0	2	568	635	799	0.071283	0	0.016877	7.31607	7.22157	9.22431	7.85e-45	8.02773	up
NewGene_117	0	3	0	166	233	223	0	0.036233	0	2.56932	3.41955	3.06062	4.19e-17	7.93367	up
LOC_Os11g11694	0	0	3	196	162	213	0	0	0.018477	1.84959	1.3476	1.80708	7.66e-16	7.8585	up
LOC_Os11g40160	0	1	0	69	69	56	0	0.01239	0	0.907845	0.805812	0.657906	3.79e-08	7.74597	up
LOC_Os02g56830	0	11	0	537	540	845	0	0.131684	0	7.29594	6.4744	10.2825	0.000213587	7.63097	up
LOC_Os09g12050	0	5	0	242	259	308	0	0.099862	0	6.06306	5.72591	6.91217	1.92e-23	7.58007	up
LOC_Os05g30700	11	6	10	1316	1238	1665	0.165762	0.096556	0.112517	22.9699	19.0691	26.0156	3.1e-96	7.53811	up
LOC_Os11g11810	6	0	0	251	329	374	0.03866	0	0	1.78818	2.06599	2.38304	1.9e-24	7.51214	up
LOC_Os03g62810	12	6	25	1958	2063	2132	0.148219	0.065928	0.213331	26.4004	24.5397	25.7359	1.54e-124	7.4385	up
LOC_Os11g37759	17	45	42	4807	4557	4761	0.115488	0.353448	0.220009	38.7748	32.152	34.8165	1.17e-153	7.36096	up
LOC_Os11g37774	0	4	0	164	187	158	0	0.036677	0	1.6498	1.6608	1.42427	4.21e-17	7.23724	up
NewGene_2322	0	0	4	169	127	134	0	0	0.099319	6.44201	4.25154	4.57839	2.05e-14	7.06507	up
LOC_Os03g17410	36	60	85	6204	7331	6074	0.30874	0.520355	0.522822	58.5537	61.0444	51.3221	8.6e-225	7.03781	up
LOC_Os11g38330	66	104	83	7866	9339	8921	0.507137	0.803633	0.451945	66.4206	69.5067	67.5105	7.33e-274	6.9305	up
NewGene_2333	2	0	0	67	95	47	0.042456	0	0	1.93267	2.42178	1.21387	8.2e-08	6.92638	up
LOC_Os11g39940	22	52	27	3144	3270	3517	0.274809	0.685372	0.247082	44.6543	40.9776	44.722	2.38e-102	6.85586	up
NewGene_2134	14	13	25	1561	1799	1622	0.144301	0.10222	0.159164	17.9791	18.7153	16.7097	3.1e-151	6.84496	up
LOC_Os06g06580	5	0	7	366	350	377	0.12627	0	0.114967	10.1896	8.60388	9.38339	7.85e-38	6.77918	up
LOC_Os06g39460	0	7	3	308	273	332	0	0.070366	0.018878	3.79373	2.96554	3.65792	3.99e-30	6.7771	up
NewGene_3355	16	7	3	784	790	759	0.199886	0.094407	0.028141	11.5286	10.6112	10.0974	3.36e-41	6.67735	up
LOC_Os03g32330	3	8	0	266	319	373	0.044571	0.105896	0	4.29039	4.5388	5.38527	3.44e-28	6.65423	up
NewGene_972	0	10	2	223	435	376	0	0.100167	0.011141	2.22637	4.09862	3.37187	2.24e-20	6.64404	up
LOC_Os03g41662	0	2	0	45	58	67	0	0.110261	0	2.67565	3.02673	3.55572	1.78e-07	6.64257	up
NewGene_2743	0	4	0	116	114	104	0	0.031142	0	1.21754	1.01534	1.09369	8.15e-13	6.63026	up
LOC_Os05g45150	0	4	0	87	105	134	0	0.08465	0	1.96976	2.1016	2.72961	2.3e-12	6.57642	up
NewGene_3352	31	46	62	3594	4091	3282	0.717772	1.21382	1.22311	106.051	106.689	86.8987	4.08e-192	6.57388	up
LOC_Os11g13680	5	16	2	566	651	645	0.168399	0.526692	0.027015	21.1029	21.422	21.5351	8.28e-34	6.54608	up
LOC_Os09g19150	6	3	11	505	484	533	0.068433	0.031604	0.087848	7.41379	6.24017	6.5121	1.02e-55	6.52141	up
LOC_Os06g50780	0	10	0	211	249	312	0	0.086517	0	2.05441	2.14224	2.72172	0.00146016	6.45074	up
LOC_Os06g23870	229	423	301	20958	23234	24424	3.0288	5.92555	2.81348	304.668	296.574	319.63	1.18e-147	6.40707	up
LOC_Os06g50450	9	21	14	813	960	1351	0.079849	0.185234	0.088456	7.92645	8.25413	11.7923	1.29e-71	6.38769	up
LOC_Os02g57860	0	15	0	353	319	427	0	0.269096	0	6.88655	5.48397	7.45392	0.00565475	6.38508	up
LOC_Os11g42040	4	31	0	633	967	929	0.028273	0.224374	0	4.94688	6.66639	6.4996	0.000228027	6.3262	up
LOC_Os08g14700	0	13	6	362	405	478	0	0.205059	0.066546	6.19365	6.11523	7.33148	8.45e-27	6.29332	up
NewGene_3664	8	0	5	226	305	330	0.05206	0	0.091867	3.88658	4.50348	4.82945	2.08e-28	6.27681	up
LOC_Os09g19160	0	2	9	185	296	203	0	0.019363	0.083258	2.81927	3.99012	2.78044	1.98e-21	6.26345	up
LOC_Os11g15670	0	8	0	148	197	160	0	0.08328	0	1.67588	1.9766	1.62237	1.87e-10	6.18524	up
NewGene_3354	5	0	10	279	288	303	0.040017	0	0.07106	3.57621	3.29855	3.62319	2.31e-30	6.1414	up
NewGene_1636	0	5	6	156	256	236	0	0.124295	0.094515	4.41299	6.26841	5.83229	2.2e-25	6.14044	up
LOC_Os05g17990	0	0	3	36	82	48	0	0	0.017524	0.473061	0.946252	0.559072	3.86e-07	6.07783	up
NewGene_1857	3	0	4	123	110	136	0.152148	0	0.122846	6.73511	5.30084	6.66872	9.39e-17	5.98961	up
LOC_Os03g60030	0	4	7	121	230	206	0	0.054563	0.080863	2.3524	3.94998	3.57539	2.86e-20	5.93215	up
LOC_Os05g06620	0	8	0	106	191	129	0	0.61824	0	9.26571	14.7195	10.1058	2.32e-08	5.92355	up
LOC_Os03g56360	5	17	8	513	517	448	0.048086	0.17211	0.05556	5.7744	5.13363	4.51487	1.88e-43	5.87535	up
LOC_Os05g46845	0	23	9	402	570	585	0	1.32573	0.363849	25.4834	31.8876	33.1757	8.2e-14	5.85427	up
NewGene_2126	2	3	11	189	287	279	0.017469	0.032519	0.311802	7.31674	10.064	8.12068	2.57e-29	5.8371	up
LOC_Os11g11940	0	10	0	159	136	195	0	0.079656	0	1.3631	1.02731	1.50445	2.7e-07	5.82009	up
LOC_Os05g45170	0	2	4	53	106	121	0	0.056799	0.061166	1.63548	2.89664	3.37188	1.23e-11	5.80766	up
LOC_Os10g24954	0	11	7	238	334	248	0	0.102398	0.045883	2.43225	3.01669	2.26899	1.06e-22	5.77692	up
LOC_Os11g08020	64	91	87	2662	4004	3035	0.879854	1.25967	0.845426	39.7874	52.8119	40.6098	7.6e-156	5.56328	up
LOC_Os02g16995	2	4	14	195	281	235	0.044356	0.0951	0.240248	5.10743	6.49259	5.50846	1.19e-25	5.44825	up
LOC_Os11g11950	0	6	5	100	125	167	0	0.060514	0.03406	1.29994	1.4302	1.93665	4.54e-16	5.41957	up
LOC_Os10g05340	0	0	14	120	149	173	0	0	0.197703	2.75449	3.04093	3.57282	3.49e-06	5.41455	up
LOC_Os05g45140	4	28	6	432	418	498	0.115016	0.916629	0.138944	15.3206	13.0779	15.7918	3.26e-16	5.3718	up
LOC_Os06g50630	0	10	3	95	188	175	0	0.081675	0.018342	0.922723	1.61168	1.52796	4.14e-11	5.36174	up
LOC_Os11g36200	33	49	42	948	1825	1513	0.240943	0.354823	0.209719	7.56254	12.7811	10.7931	4.04e-76	5.33168	up
NewGene_2545	9	11	8	242	365	326	0.226821	0.120475	0.067877	3.18496	4.17673	3.77795	1.02e-42	5.28727	up
LOC_Os01g22560	24	13	27	1168	276	413	0.630635	0.320648	0.504305	33.466	6.95608	10.5802	7.09e-15	5.18789	up
LOC_Os10g05980	190	72	305	105	8141	9197	5.0794	1.94134	5.79451	3.03647	208.78	239.332	0.00110989	5.15333	up
NewGene_1158	0	16	5	183	225	221	0	0.434115	0.080372	5.57162	6.05153	6.0366	4.71e-10	5.15112	up
LOC_Os03g57720	13	7	7	227	278	294	0.783841	0.405803	0.288523	15.7792	17.0426	18.2785	1.14e-34	5.10916	up
LOC_Os02g04720	4	0	5	53	111	81	0.256293	0	0.243483	4.60277	8.51393	6.23018	3.96e-10	5.00806	up
LOC_Os10g05970	298	151	494	200	10997	14784	7.25648	3.7159	8.54935	5.2729	256.944	350.488	0.000886327	4.99501	up
LOC_Os11g31800	0	12	0	135	75	108	0	0.246931	0	3.15098	1.54553	2.24209	0.000381071	4.9513	up
LOC_Os11g36190	14	22	18	359	485	541	0.094309	0.153358	0.089189	2.77241	3.30003	3.73515	7e-56	4.9166	up
LOC_Os05g06630	91	95	133	2589	2660	2538	1.02683	1.07557	1.06147	31.8172	28.8371	27.9217	1.03e-180	4.87359	up
LOC_Os10g04180	22	19	22	372	526	551	0.169173	0.147182	0.117162	3.11308	3.88686	4.13793	7.52e-60	4.75479	up
NewGene_2788	11	17	4	187	265	296	0.128776	0.208746	0.029332	2.86923	3.40336	3.98473	2.17e-18	4.72808	up
NewGene_1314	2	0	8	39	87	81	0.032234	0	0.096394	0.738845	1.53576	1.49559	6.77e-07	4.67492	up
LOC_Os03g35886	5	0	3	48	40	76	0.025694	0	0.009194	0.333123	0.240823	0.472873	1.42e-06	4.58268	up
NewGene_2681	10	12	36	346	295	441	0.123543	0.148699	0.312498	4.91799	3.51023	5.60318	7.16e-24	4.54213	up
LOC_Os05g48140	8	0	0	51	60	64	0.058093	0	0	0.400936	0.416855	0.446213	0.0015274	4.53166	up
LOC_Os06g27990	0	3	6	56	49	58	0	0.038374	0.076879	1.12164	0.862115	1.04892	8.91e-08	4.49816	up
LOC_Os03g55200	8	12	7	142	244	138	0.100215	0.15877	0.0581	2.03312	3.07993	1.7668	4.33e-19	4.49748	up
LOC_Os05g06300	14	7	4	165	142	171	0.133271	0.060126	0.026932	1.77354	1.34988	1.64901	2.59e-14	4.45255	up
LOC_Os09g08190	12	0	2	58	114	92	0.278718	0	0.033906	1.49631	2.61478	2.13451	0.000154315	4.33855	up
LOC_Os05g01330	10	16	5	154	153	237	0.465529	0.791384	0.159892	8.34736	7.29849	11.4697	3.35e-15	4.33395	up
LOC_Os05g48700	6	0	11	82	134	61	0.084747	0	0.1275	1.45221	2.0943	0.96031	1.48e-06	4.32146	up
LOC_Os01g22570	25	24	16	654	184	204	0.854783	0.862014	0.40353	25.2703	6.24297	7.04548	7.62e-10	4.28195	up
LOC_Os03g48320	26	83	68	1120	955	720	0.204088	0.656895	0.380222	9.56635	7.19495	5.50749	1.2e-23	4.27433	up
LOC_Os03g13640	11	3	8	93	114	145	0.485438	0.125062	0.264633	4.7119	5.10455	6.62567	1.11e-13	4.22266	up
NewGene_3854	6	0	3	56	50	37	0.104988	0	0.03571	1.18884	0.862051	0.681775	2.47e-05	4.21889	up
LOC_Os12g18020	0	6	14	80	113	55	0	0.054683	0.089521	0.801107	0.99284	0.490175	2.1e-05	3.99479	up
LOC_Os11g43140	2	27	10	151	198	166	0.012003	0.161295	0.042004	0.977869	1.13821	0.964445	2.36e-07	3.96784	up
LOC_Os01g38100	24	40	93	563	699	641	0.238506	0.397186	0.659216	6.16195	6.74323	6.27343	1.15e-24	3.92022	up
LOC_Os11g38610	7	14	4	135	119	50	0.04768	0.106516	0.022546	1.15968	0.901722	0.383184	9.2e-07	3.8351	up
LOC_Os01g63540	18	63	37	36	1211	226	0.243573	0.856769	0.354628	0.527945	15.7343	2.96944	0.000447855	3.80731	up
LOC_Os05g24580	6	8	5	67	73	86	0.138905	0.188093	0.079628	1.78404	1.71906	2.06398	1.05e-11	3.80402	up
LOC_Os11g42030	0	12	2	34	66	65	0	0.125038	0.007375	0.371815	0.645312	0.65079	0.00211095	3.76126	up
LOC_Os11g31770	38	45	117	492	731	748	0.314617	0.367118	0.693831	4.3715	5.76164	5.9687	2e-22	3.60523	up
LOC_Os01g54190	426	487	631	4489	5968	5104	7.37892	8.51696	7.7655	84.5137	99.1464	86.0388	1.63e-189	3.58584	up
LOC_Os02g57305	4	9	8	50	98	62	0.08248	0.191023	0.127264	1.23975	2.15485	1.38235	6.4e-09	3.562	up
LOC_Os05g31620	282	302	416	2953	4138	2568	8.01042	8.67159	8.40544	91.2458	112.826	71.0435	5.67e-59	3.52884	up
LOC_Os05g06540	31	20	26	266	256	227	0.495644	0.325457	0.292372	4.70942	4.00699	3.60615	1.96e-22	3.52307	up
LOC_Os10g03740	3	11	3	52	59	55	0.031264	0.173073	0.022207	0.879798	0.889736	0.821259	4.8e-06	3.51067	up
LOC_Os04g16874	117	32	197	2210	352	393	2.04307	0.558553	2.43417	41.8965	5.8751	6.65928	0.00714804	3.50265	up
LOC_Os02g50000	50	59	36	82	1064	250	1.09515	1.29531	0.564425	1.95995	22.5051	5.35575	9.14e-05	3.39308	up
LOC_Os11g42070	10	76	5	243	275	289	0.066304	0.510233	0.019022	1.76142	1.75774	1.87122	0.000818191	3.33017	up
LOC_Os12g36810	23	21	25	34	208	372	0.329718	0.300751	0.253222	0.537516	2.94922	5.35239	4.95e-05	3.32885	up
LOC_Os04g27190	44	38	37	144	442	441	0.45293	0.446275	0.274572	1.73134	4.90818	5.24656	2.21e-11	3.28546	up
LOC_Os10g25620	8	0	22	62	80	88	0.12771	0	0.270649	1.15911	1.32545	1.47925	0.00244783	3.27887	up
LOC_Os04g28620	588	579	858	9496	1867	3693	8.77529	8.72629	9.09398	153.979	26.7006	53.6075	9.72e-08	3.23849	up
LOC_Os06g39708	49	22	91	681	83	356	0.880102	0.398751	1.17465	13.4779	1.43509	6.29933	0.000229267	3.16915	up
LOC_Os11g37920	87	43	113	677	614	473	1.52021	0.758151	1.40184	12.8543	10.2745	8.03019	2.18e-15	3.13979	up
LOC_Os11g42100	14	18	2	67	108	95	0.20945	0.266737	0.020506	1.0784	1.53706	1.37908	0.000222627	3.12659	up
LOC_Os11g36110	7	12	15	54	93	102	0.057197	0.093984	0.083061	0.480263	0.727396	0.804835	1.77e-09	3.12102	up
LOC_Os10g35660	4	11	11	41	71	78	0.107288	0.322467	0.23011	1.40142	2.12833	2.37841	4.19e-07	3.11931	up
LOC_Os09g35020	65	79	127	408	913	641	1.93424	2.37012	2.68462	13.2543	26.2066	18.6711	1.9e-21	3.10854	up
LOC_Os04g16734	72	43	100	1113	132	137	1.22478	0.729546	1.20693	20.6629	2.15658	2.26435	0.00149562	3.07344	up
LOC_Os06g50590	10	8	5	64	42	59	1.01784	0.766365	0.333023	7.46436	4.30396	6.1502	8.29e-06	3.06694	up
LOC_Os07g49000	18	23	25	107	165	189	0.192793	0.243972	0.188363	1.25322	1.70343	1.97737	7.42e-16	3.03877	up
NewGene_2099	23	24	3	88	131	156	0.41945	0.441791	0.038707	1.72436	2.38043	2.79036	0.00030912	3.02964	up
LOC_Os03g61160	170	148	229	1065	1774	665	3.59162	3.10164	3.37244	24.6673	37.0823	13.7392	4.09e-14	2.92983	up
NewGene_3866	140	236	242	1173	1516	1141	3.96358	6.4851	4.60635	18.4308	20.3843	16.6759	2.86e-36	2.89099	up
LOC_Os02g28110	39	35	63	206	264	381	0.67249	0.598901	0.770347	3.84793	4.35111	6.3872	3.87e-17	2.88991	up
LOC_Os02g18410	140	71	144	200	798	1315	3.2149	1.65171	2.35318	5.00338	17.6011	29.4635	8.84e-06	2.88758	up
LOC_Os06g32580	21	40	52	173	257	265	0.441249	0.864081	0.802141	4.08602	5.34319	5.58923	6.32e-17	2.88626	up
NewGene_3877	180	157	262	674	1147	1926	2.29218	2.02363	2.39273	9.30482	13.9363	23.8698	2.42e-14	2.87858	up
LOC_Os03g32470	279	245	380	1745	1823	1889	5.19615	4.83479	5.23023	37.3586	33.0665	37.1262	6.91e-66	2.85372	up
LOC_Os03g26530	652	483	936	5898	2742	3383	9.02744	6.74698	9.20246	88.6486	36.3572	45.5157	2.89e-12	2.85036	up
LOC_Os11g35274	12	10	12	47	52	110	0.134563	0.113165	0.09248	0.580535	0.56164	1.22026	6.44e-06	2.84098	up
LOC_Os10g42210	12	31	20	118	104	153	0.214184	0.593467	0.264413	2.42225	1.88305	2.81992	1.39e-08	2.82366	up
LOC_Os05g46470	78	31	99	395	433	388	3.19862	1.26848	2.88788	17.7478	17.1857	15.6079	3.29e-11	2.81368	up
LOC_Os11g11770	11	41	13	94	153	150	0.098906	0.367536	0.077829	0.924053	1.32632	1.32116	2.59e-05	2.81104	up
LOC_Os03g55140	8	18	17	88	80	81	0.118001	0.294266	0.191838	1.52679	1.21232	1.29649	1.09e-08	2.80737	up
LOC_Os11g27570	187	134	214	784	1059	1287	2.7829	2.00987	2.26319	12.7211	15.1649	18.702	1.28e-27	2.78026	up
LOC_Os05g41990	137	79	188	83	774	1558	2.78023	1.61199	2.71954	1.83716	15.1271	30.8812	0.00160799	2.77815	up
NewGene_952	10	9	17	54	69	82	0.824186	0.752671	1.01098	4.9202	5.62878	6.81184	3.21e-08	2.76853	up
LOC_Os07g39990	41	72	48	338	309	261	2.30245	4.08941	1.8997	20.7418	16.764	14.3658	1.8e-13	2.74344	up
LOC_Os11g31940	5	47	30	26	210	234	0.08504	0.994053	0.440039	0.585043	4.27127	4.83063	0.00971996	2.73507	up
LOC_Os06g44300	24	11	35	100	88	195	0.294724	0.133587	0.305735	1.34378	1.04402	2.3537	5.34e-06	2.71716	up
LOC_Os10g05690	6	16	13	33	114	47	0.078113	0.203717	0.118781	0.465153	1.419	0.593291	0.00047322	2.69371	up
LOC_Os12g28880	16	18	28	108	113	110	0.564529	0.614823	0.690133	4.14375	3.82874	3.7779	8.67e-13	2.68664	up
LOC_Os04g48200	15	29	30	94	74	222	0.225079	0.442291	0.316327	1.54143	1.07048	3.25716	1.66e-05	2.65445	up
LOC_Os03g47530	157	80	184	707	735	747	2.77176	1.40923	2.29995	13.5395	12.4337	12.8123	1.37e-15	2.63405	up
LOC_Os11g09820	26	27	43	161	160	171	0.289693	0.300548	0.344076	1.97162	1.72847	1.86749	9.81e-17	2.62734	up
LOC_Os10g01080	121	80	236	529	505	1180	2.61624	1.73249	3.62093	12.4293	10.4562	24.8272	4.48e-08	2.62643	up
LOC_Os10g04450	29	15	33	98	101	189	0.617561	0.313473	0.497117	2.26165	2.06844	3.93661	7.85e-07	2.57278	up
LOC_Os06g43370	69	70	168	508	594	365	1.17609	1.19727	2.04194	9.448	9.74136	6.06481	2.1e-11	2.57053	up
LOC_Os02g38370	7	3	17	35	57	38	0.062626	0.023623	0.110829	0.346615	0.508713	0.346363	0.00115743	2.56659	up
LOC_Os03g06610	8	21	24	81	140	36	0.185471	0.526635	0.433481	2.24683	3.41527	0.886597	0.000714447	2.56135	up
LOC_Os10g21236	48	19	47	387	78	58	1.76597	0.714943	1.24925	15.7385	2.78267	2.10227	0.0097218	2.53993	up
LOC_Os06g25294	44	71	92	267	401	327	1.36798	2.22755	2.01198	8.99966	11.9469	9.8674	9.7e-20	2.52869	up
LOC_Os12g41690	37	33	52	46	469	101	0.769071	0.698806	0.774446	1.03076	9.44401	2.06162	0.00450669	2.52565	up
LOC_Os10g42220	11	23	3	49	69	71	0.450373	0.988284	0.080655	2.32554	2.89318	3.01144	0.00494811	2.51228	up
LOC_Os06g35165	52	72	85	317	362	312	1.16302	1.62545	1.36128	7.76421	7.80401	6.83049	2.68e-26	2.50736	up
LOC_Os04g41680	196	181	263	964	1260	782	4.9226	4.58186	4.68612	26.3467	30.3823	19.1186	3.62e-23	2.48723	up
LOC_Os03g18400	42	63	110	257	370	351	1.16507	1.76196	2.17037	7.75232	9.8611	9.48638	9.54e-15	2.46985	up
LOC_Os11g29960	3	17	9	42	43	47	0.039969	0.240353	0.087644	0.649283	0.591238	0.65642	0.00223328	2.44464	up
LOC_Os09g08120	21	23	14	75	112	85	0.42275	0.462283	0.195923	1.66497	2.20304	1.69713	9.83e-07	2.43133	up
LOC_Os06g02900	127	71	232	117	1117	731	1.83274	1.03134	2.38061	1.83216	15.4787	10.2783	0.00184764	2.42011	up
NewGene_388	18	38	35	110	162	136	0.589851	1.2848	0.842153	4.06268	5.29427	4.49614	6.52e-10	2.41576	up
LOC_Os09g18020	231	171	241	608	1053	1257	1.73302	1.29098	1.28268	4.95855	7.58264	9.1817	8e-15	2.39342	up
LOC_Os07g33898	426	204	361	1745	1044	1605	14.5592	7.01511	8.76879	64.767	34.1791	53.3259	1.12e-08	2.39308	up
LOC_Os02g47390	712	478	1049	1962	4503	3410	5.99726	4.06936	6.28089	17.9554	36.367	27.9491	2.65e-12	2.38119	up
LOC_Os05g27110	1110	1103	1753	4871	6175	5994	10.0175	10.052	11.2411	47.754	53.417	52.614	2.98e-64	2.36561	up
LOC_Os01g01660	74	53	125	122	119	855	1.68832	1.21243	2.04577	3.04974	2.61633	19.1878	0.00728723	2.36261	up
LOC_Os02g18540	18	24	65	120	189	130	0.535854	0.73356	1.40625	3.99428	5.55737	3.8845	5.67e-06	2.35336	up
LOC_Os11g20370	36	13	26	119	144	65	2.03851	0.71092	1.03579	7.48264	8.00543	3.65146	0.000338179	2.35188	up
NewGene_2071	30	67	44	158	304	151	1.04137	2.42259	1.04754	6.03889	10.5767	5.16498	2.07e-06	2.34538	up
LOC_Os06g50930	414	782	580	2312	3665	1663	8.89174	16.9747	8.85732	54.1332	75.7787	34.832	5.6e-10	2.34095	up
LOC_Os02g01540	11	19	34	92	64	104	0.284577	0.527099	0.658587	2.76409	1.70819	2.81458	2.18e-05	2.33631	up
LOC_Os09g35010	1043	851	1607	3341	7369	4056	29.5998	24.3667	32.3898	102.923	200.322	111.866	4.36e-13	2.32278	up
LOC_Os09g28440	2	14	16	46	42	40	0.050676	0.357278	0.284258	1.25279	1.0022	0.983285	0.00565856	2.31985	up
LOC_Os11g42390	26	47	12	121	139	113	0.511151	0.93526	0.163165	2.61528	2.66318	2.19496	0.000485871	2.31903	up
LOC_Os06g49450	142	83	192	567	593	560	1.96089	1.17379	1.79894	9.02221	8.24596	7.95687	2.19e-13	2.31283	up
LOC_Os05g16460	22	6	18	70	60	63	0.902996	0.218999	0.531493	3.16749	2.4112	2.56599	0.000744309	2.31018	up
LOC_Os03g57950	12	14	19	79	46	55	0.193913	0.229464	0.214809	1.40049	0.708357	0.857443	9.36e-05	2.29234	up
NewGene_2590	15	21	27	44	140	75	0.286242	0.438876	0.39744	0.990596	2.86201	1.51761	0.000161962	2.27027	up
LOC_Os05g47490	29	68	34	186	153	196	0.197373	0.470144	0.16333	1.38322	1.0029	1.30084	4.82e-06	2.26714	up
NewGene_3138	14	19	17	63	57	83	0.37238	0.543311	0.324608	1.91862	1.53918	2.26623	4.27e-06	2.26631	up
NewGene_3897	32	27	42	107	155	147	0.594376	0.605042	0.790178	3.2595	4.23884	3.58517	1.18e-11	2.26153	up
LOC_Os06g28240	9	26	9	75	46	57	0.668299	1.97419	0.459597	6.29838	3.37854	4.27612	0.00359665	2.2603	up
LOC_Os03g38470	4	23	45	66	114	93	0.093916	0.572972	0.806778	1.79349	2.73633	2.27165	0.00517906	2.25977	up
LOC_Os07g36870	16	28	40	106	98	125	0.293195	0.513936	0.513002	2.09346	1.71147	2.21089	7.81e-08	2.25677	up
LOC_Os06g32590	31	20	41	101	126	142	3.80048	2.41035	3.55236	13.5628	14.9098	16.9834	6.47e-09	2.25546	up
LOC_Os10g08026	140	120	262	607	871	571	2.68574	2.32993	3.57627	12.6875	16.0516	10.6781	2.07e-13	2.25461	up
LOC_Os11g45120	10	13	11	37	51	50	0.531978	0.703951	0.429413	2.27394	2.7607	2.74483	5.47e-05	2.25133	up
LOC_Os05g45875	27	66	30	172	167	159	0.46286	1.14986	0.390946	3.42166	2.92624	2.86532	1.25e-05	2.2488	up
LOC_Os03g61720	869	736	1236	5265	2661	2975	12.4886	10.676	12.6245	82.195	36.6519	41.5737	5.42e-09	2.24699	up
LOC_Os09g14500	103	110	136	392	655	351	0.596052	0.641437	0.557143	2.4631	3.63394	1.97501	4.92e-13	2.24248	up
LOC_Os11g38140	12	60	43	139	161	147	0.161388	0.836244	0.422823	2.09091	2.14619	1.9786	0.000228286	2.2336	up
LOC_Os04g54600	14	5	16	47	47	42	0.34071	0.113508	0.27204	1.24414	1.08456	0.989663	0.00109135	2.22063	up
LOC_Os04g04950	113	51	141	391	376	409	1.27062	0.581765	1.12726	4.80175	4.07417	4.49738	4.05e-08	2.21291	up
LOC_Os03g59550	45	42	44	163	142	210	1.23017	1.16759	0.865963	4.88802	3.77563	5.65976	6.73e-10	2.21113	up
LOC_Os06g49390	64	16	50	214	167	126	0.364716	0.091581	0.202182	1.33813	0.919082	0.705583	0.000933162	2.20923	up
NewGene_2116	247	291	377	1122	1222	1172	3.86965	5.21	4.51964	18.3111	19.5249	20.4647	1.73e-53	2.20425	up
LOC_Os09g17660	30	58	54	42	296	231	1.06903	2.1187	1.38772	1.65512	10.3924	8.25233	0.00357904	2.20113	up
LOC_Os09g11400	10	22	25	52	95	70	0.095876	0.22354	0.18222	0.573741	0.931984	0.703638	3.44e-05	2.18722	up
LOC_Os05g51110	122	264	166	656	751	718	1.06739	2.34419	1.03705	6.26266	6.32785	6.13886	2e-10	2.18088	up
LOC_Os08g43020	95	53	167	132	633	446	3.44648	1.90719	4.30247	5.18046	21.9869	15.7155	0.000660096	2.18033	up
LOC_Os05g41370	83	137	80	186	575	437	0.952902	1.59208	0.655967	2.32483	6.36346	4.90302	1.61e-05	2.17407	up
LOC_Os11g32490	17	9	36	42	94	94	0.240097	0.129252	0.364642	0.657535	1.30704	1.3197	0.00133262	2.16424	up
LOC_Os04g20210	10	15	18	37	52	72	0.036381	0.05598	0.045851	0.151109	0.186603	0.263123	0.000127084	2.15268	up
LOC_Os09g29100	12	14	39	49	111	74	0.174981	0.207054	0.402536	0.785387	1.57147	1.05797	0.000704743	2.14209	up
LOC_Os11g42800	501	466	866	2216	2398	2028	6.93923	6.50839	8.51774	33.3277	31.8168	27.2953	8e-23	2.14165	up
LOC_Os07g37220	149	128	121	518	457	525	1.97833	1.71706	1.13708	7.47324	5.81231	6.78512	8.15e-13	2.13936	up
LOC_Os10g42460	13	11	11	45	50	36	0.169308	0.145094	0.09925	0.66862	0.663165	0.473985	0.000392114	2.13869	up
NewGene_1283	202	227	287	862	1180	591	4.62218	5.3585	5.36009	20.8942	25.5846	12.8326	5.19e-12	2.13585	up
LOC_Os12g14110	142	193	223	623	634	777	3.91575	5.40863	4.387	18.7551	16.8375	20.9589	7e-27	2.12532	up
LOC_Os04g41640	592	545	854	1181	3423	2844	25.3516	23.5726	25.9823	54.9442	140.555	118.507	4.87e-09	2.12491	up
LOC_Os03g59190	17	25	10	46	64	88	0.107791	0.165366	0.046353	0.332069	0.407679	0.56374	0.00145297	2.11072	up
NewGene_1723	20	31	27	141	70	62	0.23366	0.371181	0.268365	2.03964	0.822863	0.752354	0.000960209	2.10148	up
LOC_Os07g01110	42	45	65	68	374	118	0.596266	0.641753	0.646118	1.04733	5.08624	1.62604	0.00318325	2.09079	up
LOC_Os03g58350	39	27	37	30	198	162	0.940252	0.670779	0.632044	0.80068	4.67817	3.88058	0.00740456	2.08886	up
LOC_Os03g29864	330	386	473	1311	1332	1585	2.06557	2.43861	2.10376	8.91821	7.99461	9.65217	1.11e-41	2.08684	up
LOC_Os05g06510	616	520	851	2315	2245	2425	9.80201	8.34697	9.62071	39.8901	34.1253	37.4034	5.53e-28	2.07913	up
LOC_Os07g18162	68	71	128	334	355	225	1.56802	1.67196	2.11436	8.45622	7.93612	5.10877	4.63e-09	2.06841	up
LOC_Os02g45710	524	1231	710	2539	3402	2888	11.3734	26.9969	10.9513	59.8812	70.7719	60.974	8.38e-09	2.06758	up
LOC_Os02g52040	999	672	1374	1858	6003	3065	21.5522	14.6412	21.0591	43.5462	124.122	64.3143	1.98e-06	2.06643	up
LOC_Os05g39830	50	38	73	157	150	251	1.26456	0.985033	1.32532	4.39443	3.68569	6.27669	1.63e-07	2.0544	up
LOC_Os01g29804	58	61	86	212	337	162	1.31042	1.39422	1.39132	5.24656	7.34182	3.5718	1e-07	2.04856	up
LOC_Os08g09420	17	14	28	74	66	60	0.259404	0.212111	0.305082	1.24919	0.989072	0.9088	4.05e-05	2.04528	up
LOC_Os01g49210	102	58	101	267	367	284	3.12617	1.79222	2.20696	8.96629	10.8671	8.53656	2.42e-09	2.04501	up
LOC_Os08g35310	13	17	21	44	59	72	0.334141	0.448888	0.391	1.25303	1.50301	1.86776	3.87e-05	2.02722	up
LOC_Os01g16370	15	13	12	41	48	50	0.11454	0.102323	0.066323	0.355925	0.363639	0.38886	0.0002908	2.0195	up
LOC_Os05g44600	20	31	51	41	170	137	0.388636	0.61763	0.713207	0.876231	3.20669	2.63005	0.00246953	2.01765	up
LOC_Os04g08370	94	41	99	86	461	285	0.91019	0.395636	0.680593	0.90369	4.27812	2.6803	0.0038007	2.01637	up
LOC_Os09g25250	28	26	40	102	113	99	0.256867	0.24613	0.267612	1.03489	1.01891	0.90213	2.1e-08	2.0015	up
LOC_Os12g16650	61	39	90	202	200	227	0.534826	0.349444	0.564278	1.94162	1.70525	1.96402	1.74e-08	1.99965	up
LOC_Os11g41730	23	8	31	49	74	85	0.189041	0.067651	0.186166	0.452565	0.599081	0.699195	0.00211556	1.99832	up
LOC_Os06g20920	96	61	155	388	246	372	2.06506	1.31599	2.39615	9.18916	5.13381	7.89715	3.46e-06	1.98948	up
LOC_Os09g24580	214	586	324	1369	1398	984	12.2724	33.8812	13.1813	85.1843	76.7742	54.8322	7.15e-06	1.98852	up
LOC_Os05g07010	82	101	112	205	515	281	2.05364	2.55168	1.99245	5.41476	11.8538	6.84244	4.32e-07	1.9834	up
LOC_Os09g31430	175	291	236	620	585	1147	2.64263	4.42811	2.53027	10.1633	8.46223	16.8422	8.91e-08	1.97836	up
LOC_Os07g37156	48	28	37	92	144	151	1.31776	0.778278	0.717653	2.74315	3.79467	4.04296	9.79e-06	1.97764	up
LOC_Os05g44190	31	11	53	70	147	93	0.228049	0.083083	0.277968	0.565593	1.05307	0.675133	0.00337437	1.97598	up
LOC_Os03g60750	126	239	228	655	706	575	2.46965	4.62925	3.1279	13.4952	12.7385	10.629	3.32e-12	1.97519	up
LOC_Os04g48350	204	172	312	382	1239	685	5.39527	4.57276	5.8656	10.9658	31.3931	17.6031	6.36e-06	1.9736	up
LOC_Os03g27003	331	473	443	1229	1432	1477	4.27508	6.05227	4.04557	17.3089	18.0943	18.9289	5.68e-28	1.97307	up
LOC_Os08g36760	566	330	917	2047	1719	1990	6.31873	3.71439	7.27783	24.8346	18.3999	21.6089	2.72e-08	1.96247	up
LOC_Os10g41330	412	378	500	1367	1468	1381	9.68611	8.97795	8.35322	34.9662	33.1249	31.6026	9.64e-34	1.95844	up
LOC_Os11g35540	32	29	39	98	156	74	0.274955	0.255031	0.24081	0.931056	1.31186	0.626782	3.54e-05	1.95558	up
LOC_Os05g30490	43	35	52	145	153	123	1.5145	1.23456	1.3045	5.57769	5.19713	4.24629	1.68e-08	1.95179	up
LOC_Os05g36320	452	413	515	1493	1949	1068	20.5106	18.9569	16.6028	73.6616	84.8794	47.1679	9.69e-12	1.95124	up
LOC_Os04g27430	1989	1393	2919	3330	9572	7832	39.133	27.6732	40.8036	71.1537	180.46	149.834	7.57e-07	1.9478	up
LOC_Os06g22919	1538	1318	2125	4169	7187	4790	11.3307	14.1417	15.6442	33.2438	50.6293	34.3904	8.19e-17	1.94059	up
NewGene_3756	94	86	161	284	522	271	3.1996	2.95501	3.91921	10.5874	17.1619	9.02933	2.07e-07	1.92149	up
LOC_Os05g38490	14	17	14	56	50	37	0.225676	0.277508	0.152964	0.986849	0.784609	0.584816	0.00138677	1.91723	up
LOC_Os12g16490	48	50	34	117	163	151	0.370583	0.393319	0.184072	0.985726	1.21201	1.14329	3.01e-06	1.90705	up
LOC_Os11g41410	76	83	100	228	318	274	1.42837	1.56703	1.32751	4.64382	5.73509	5.0003	3.08e-17	1.90566	up
LOC_Os08g17160	207	95	263	360	986	460	5.6578	2.60414	5.11312	10.7204	25.8947	12.2565	0.00027373	1.90507	up
LOC_Os03g30120	32	30	68	83	154	166	0.993918	0.933329	1.5083	2.78669	4.58915	5.03187	3.49e-05	1.9005	up
LOC_Os09g26940	41	23	67	113	93	197	0.59916	0.344321	0.701002	1.82933	1.32179	2.85157	0.000720703	1.89973	up
LOC_Os03g52410	134	239	181	474	930	358	5.97437	10.8013	5.74263	23.0275	39.8889	15.5604	3.2e-05	1.89457	up
LOC_Os01g09220	1803	1764	2649	3855	8911	6895	27.3955	27.0623	28.5886	63.5971	129.705	101.839	1.37e-11	1.89272	up
LOC_Os08g40910	54	22	33	82	139	136	1.59251	0.636136	0.691494	2.63806	3.95855	3.92516	0.000920339	1.89099	up
LOC_Os09g08370	163	298	163	486	846	672	2.47048	4.59739	1.77011	8.00108	12.276	9.89731	1.28e-06	1.88317	up
LOC_Os01g49280	47	28	44	117	156	99	0.798219	0.472691	0.530347	2.1879	2.55806	1.65666	2.4e-05	1.87623	up
LOC_Os04g51840	14	30	25	59	89	65	0.17874	0.387455	0.220612	0.817981	1.09291	0.79938	0.000199363	1.87307	up
LOC_Os08g19670	405	272	563	1237	1409	1092	11.1026	7.53068	10.9804	36.8674	37.0581	29.1257	3.5e-11	1.86066	up
LOC_Os05g47540	4701	4572	6315	11980	14903	20905	61.4252	57.2457	55.4955	168.498	175.659	252.943	1.71e-18	1.85688	up
LOC_Os05g39490	46	23	37	87	118	125	0.558597	0.281127	0.315822	1.14463	1.37646	1.48378	8.46e-05	1.85045	up
LOC_Os02g37700	197	96	332	479	443	931	3.58425	1.7643	4.29747	9.48029	7.74765	16.5183	0.000318555	1.84915	up
LOC_Os01g27140	85	127	147	241	257	590	3.06409	4.64926	3.77694	9.47439	8.91086	20.7803	3.95e-05	1.84762	up
LOC_Os02g43640	98	62	160	133	358	483	2.17689	1.38635	2.53462	3.21788	7.65317	10.4803	0.00103187	1.84501	up
LOC_Os05g11910	457	372	621	826	1298	2296	7.95046	6.53081	7.67291	15.5972	21.6366	38.8459	2.07e-06	1.83845	up
LOC_Os01g08060	30	20	27	46	75	118	0.637215	0.420331	0.402912	1.06796	1.54614	2.48068	0.00155273	1.83714	up
LOC_Os09g27650	33	52	87	67	149	297	0.329403	0.528867	0.643459	0.772829	1.43846	2.99996	0.00542083	1.83677	up
LOC_Os01g19880	19	56	40	142	100	94	0.675636	2.02619	1.01457	5.61738	3.47249	3.31912	0.0017005	1.83237	up
LOC_Os02g34390	56	20	85	177	209	80	1.6968	0.58689	1.81295	5.80259	6.05115	2.33934	0.00975253	1.82959	up
LOC_Os07g07150	140	91	91	283	350	367	2.69055	1.75466	1.23749	5.91431	6.44386	6.8678	1.11e-06	1.82855	up
LOC_Os03g05750	1424	1499	2072	3763	6182	5009	25.4178	27.01	26.2751	72.9335	105.714	86.9215	2.29e-26	1.82569	up
LOC_Os11g42170	50	28	88	101	236	152	1.95639	1.09178	2.44455	4.26478	8.85423	5.75406	0.000754137	1.82007	up
LOC_Os05g16430	226	308	251	583	865	934	2.29781	3.15197	1.80821	6.43582	8.41925	9.22816	2.68e-12	1.81734	up
LOC_Os05g46760	224	366	364	611	1292	959	4.38302	7.2496	5.07539	13.0113	24.3003	18.2938	2.84e-09	1.81667	up
LOC_Os12g01860	27	72	75	132	212	164	0.218258	0.604258	0.442394	1.19709	1.69084	1.32554	5.68e-05	1.81484	up
LOC_Os06g47770	121	102	185	259	485	456	1.35432	1.15008	1.46977	3.14626	5.21056	4.97164	7.18e-09	1.80113	up
LOC_Os06g46910	12	25	27	56	65	64	0.141536	0.302097	0.225368	0.725969	0.755063	0.749338	0.000257381	1.80036	up
LOC_Os07g10910	85	100	124	247	290	367	0.731397	0.870712	0.756819	2.31242	2.39352	3.07889	9.7e-14	1.79795	up
LOC_Os11g42490	320	150	545	1073	791	981	4.84255	2.29583	5.86561	17.6688	11.4858	14.4585	9.8e-05	1.79756	up
LOC_Os12g19180	18	47	37	114	106	71	0.218603	0.575211	0.320336	1.50583	1.23227	0.834265	0.00145025	1.79091	up
LOC_Os05g01610	94	41	121	193	234	316	0.944511	0.416735	0.867322	2.11278	2.26567	3.10247	0.000137895	1.7896	up
LOC_Os12g04870	21	27	28	67	80	74	1.08754	1.38266	1.02144	3.74578	3.95568	3.69339	9.07e-06	1.78732	up
NewGene_2456	19	18	37	61	86	64	0.336398	0.32046	0.480614	1.21565	1.51574	1.1528	0.000158538	1.78663	up
LOC_Os03g31570	426	524	824	1602	1961	1467	6.20556	7.70325	8.52353	25.3398	27.37	20.7735	2.07e-16	1.78633	up
LOC_Os06g28630	28	24	30	51	47	145	0.902611	0.797995	0.702244	1.80101	1.48699	4.63553	0.0098776	1.78632	up
LOC_Os05g06920	405	170	513	1064	1011	1033	5.32966	2.25989	4.80322	15.2188	12.7622	13.2293	1.8e-05	1.78508	up
LOC_Os01g02270	45	28	60	127	146	108	0.356264	0.221135	0.336817	1.09544	1.11166	0.833909	1.87e-05	1.78342	up
LOC_Os03g31706	291	332	374	979	1012	877	6.08204	6.99988	5.54413	22.2048	20.2506	17.8071	9.06e-22	1.77873	up
NewGene_3694	16	17	26	71	43	51	0.675205	0.747433	0.79726	3.33508	1.78622	2.12537	0.00221216	1.77786	up
LOC_Os06g47800	2331	1114	2973	5869	6792	5607	21.9853	10.6005	19.9114	60.095	61.3583	51.3981	6.52e-07	1.77253	up
LOC_Os04g41810	248	192	344	288	1010	1001	3.67534	2.87489	3.62323	4.6331	14.3687	14.4522	0.00033767	1.76591	up
LOC_Os03g16270	32	18	47	98	86	86	1.49952	0.859076	1.55677	5.05058	3.88876	3.95715	0.000409832	1.75979	up
LOC_Os03g22620	4920	3251	7028	10966	17064	15138	36.4353	24.3032	36.9737	88.1789	121.06	108.975	7.74e-11	1.75894	up
NewGene_1146	41	15	49	75	74	150	1.4618	0.406512	0.950085	2.50347	2.27383	4.62327	0.00800893	1.75684	up
LOC_Os05g50360	53	93	34	199	157	169	1.45263	2.55449	0.653277	5.9257	4.12197	4.49141	0.00243841	1.75615	up
LOC_Os05g27650	9	13	32	53	50	42	0.049818	0.079383	0.135541	0.349779	0.288833	0.248723	0.00872276	1.75575	up
LOC_Os09g31230	90	70	129	202	292	323	0.850382	0.628673	0.817077	2.06844	2.49809	2.96822	5.6e-09	1.7484	up
LOC_Os06g50090	17	22	32	66	73	58	2.13466	2.78394	2.9259	9.33468	9.09874	7.25827	0.000124465	1.74766	up
LOC_Os07g44830	44	47	49	98	179	125	0.561167	0.611908	0.445916	1.37288	2.22783	1.57557	3e-06	1.74378	up
LOC_Os02g56140	95	73	195	217	390	393	1.66836	1.30138	2.44371	4.15069	6.58461	6.74092	2.03e-05	1.73775	up
LOC_Os08g05610	59	34	76	214	105	139	1.15921	0.677016	1.0645	4.60496	1.99075	2.6816	0.0018776	1.7373	up
LOC_Os07g19210	12	14	40	43	79	56	0.261833	0.319457	0.642268	1.05635	1.71352	1.21725	0.00795028	1.73617	up
LOC_Os07g09050	17	16	53	63	60	106	0.222205	0.181186	0.453651	0.846292	0.699434	1.18448	0.00830011	1.73465	up
LOC_Os11g02630	160	78	223	572	324	341	2.09384	1.0277	2.0733	8.13091	4.06599	4.33822	0.00084049	1.73267	up
LOC_Os11g43590	108	65	167	268	329	339	1.09499	0.661653	1.20646	2.9517	3.19921	3.36381	1.16e-06	1.73128	up
LOC_Os08g28700	29	38	57	54	166	125	0.631476	0.840629	0.884115	1.26822	3.49486	2.65942	0.00159246	1.7158	up
LOC_Os01g71670	646	622	796	2512	1691	1375	13.3278	12.9688	11.6788	56.3446	33.4587	27.5981	6.5e-07	1.7153	up
LOC_Os06g40760	17	26	39	43	77	105	0.687786	1.10623	1.16184	1.93389	3.09525	4.30403	0.00214718	1.71459	up
LOC_Os01g36460	221	140	325	492	582	801	4.10871	2.62091	4.29432	9.91855	10.3699	14.4808	5.33e-07	1.71145	up
NewGene_1135	100	147	136	361	381	296	1.79324	2.85655	1.4071	8.51021	7.08848	5.24976	2.27e-09	1.69286	up
LOC_Os06g30560	45	39	30	94	139	87	0.461374	0.402143	0.215437	1.06008	1.38407	0.874479	0.000577031	1.68813	up
LOC_Os07g49140	95	58	130	114	344	321	0.823806	0.503441	0.802937	1.07966	2.87252	2.71874	0.00146876	1.6833	up
LOC_Os06g03180	18	24	21	51	77	44	0.151659	0.206409	0.125142	0.479201	0.641276	0.366544	0.00184372	1.68278	up
LOC_Os03g15020	2026	1537	2696	6059	5941	4652	15.9325	12.2012	15.0546	51.7235	44.7436	35.534	4.71e-11	1.68258	up
LOC_Os10g41310	114	194	221	308	614	505	1.07708	1.85857	1.48662	3.17899	5.58714	4.66307	1.89e-07	1.67826	up
LOC_Os07g48280	877	875	1204	1980	3357	2677	9.26267	9.19172	8.93511	22.9509	33.4729	27.8458	8e-19	1.67716	up
LOC_Os07g36590	1609	1863	2302	3781	7515	4371	15.3979	18.0026	15.6505	39.2955	68.9194	40.6763	1.63e-10	1.67538	up
LOC_Os05g31680	1545	1048	2172	4073	4237	4295	25.0417	17.1526	25.0089	71.694	65.7886	67.6703	3.27e-11	1.67278	up
LOC_Os02g43300	248	268	248	625	701	753	2.89508	3.16022	2.05642	7.93881	7.86002	8.55976	5.15e-15	1.67102	up
LOC_Os11g42190	75	132	139	229	417	281	0.545214	0.968833	0.719844	1.81034	2.91707	1.99358	7.53e-07	1.67013	up
LOC_Os12g11830	25	28	32	71	101	56	0.873082	0.977142	0.80041	2.70297	3.38614	1.89104	0.000443631	1.66942	up
LOC_Os10g04429	124	56	127	253	349	215	1.95708	0.881099	1.42166	4.32807	5.2644	3.29214	0.000304697	1.65017	up
LOC_Os07g05510	36	29	41	74	101	107	1.22413	1.00211	1.00725	2.7666	3.35875	3.61865	1.44e-05	1.64718	up
LOC_Os03g02670	1496	983	2155	4294	3599	4037	27.0254	17.6742	27.725	83.5677	61.6954	71.0383	2.6e-08	1.64664	up
LOC_Os05g48180	28	40	50	64	92	155	1.40167	1.99487	1.78797	3.45944	4.4047	7.56688	0.00101156	1.64405	up
LOC_Os06g39370	4715	4225	6514	12405	17586	10347	76.9856	69.6417	75.538	219.899	275.036	164.204	2.44e-11	1.63945	up
LOC_Os03g56270	1231	813	1691	3197	3218	3233	9.16854	6.11243	8.94651	25.8998	23.0386	23.4072	3.63e-10	1.63861	up
LOC_Os03g41438	97	95	118	230	325	262	1.70609	1.68632	1.4666	4.38421	5.47696	4.48057	4.08e-12	1.63743	up
LOC_Os02g09630	236	153	249	461	567	658	4.16873	2.73243	3.12976	8.85076	9.61962	11.3256	8.34e-09	1.63302	up
LOC_Os02g11790	265	192	471	678	1108	581	4.82467	3.53735	6.10512	13.4356	19.3709	10.2908	2.59e-05	1.62963	up
LOC_Os01g74040	267	323	364	661	755	1081	4.86509	5.94874	4.72055	13.0963	13.2013	19.1767	2.68e-12	1.62955	up
LOC_Os07g29170	52	49	122	168	203	188	0.57266	0.543339	0.969138	2.04026	2.16993	2.03578	2.96e-05	1.62612	up
LOC_Os07g18158	87	97	195	339	342	263	2.50837	2.83227	4.00468	10.6844	9.49685	7.40159	3.42e-06	1.62391	up
LOC_Os04g56840	13	21	26	61	47	43	0.23047	0.37457	0.334492	1.19781	0.812685	0.745463	0.00465749	1.62306	up
LOC_Os11g02240	5152	4547	7187	14016	17706	11483	67.6942	60.3156	67.0756	199.96	222.858	146.654	1.42e-12	1.61683	up
NewGene_1912	71	76	110	208	191	256	1.34629	1.40634	1.48531	4.35334	3.44315	4.77803	9.22e-09	1.61592	up
LOC_Os03g19780	78	62	132	116	416	174	1.98794	1.59617	2.37733	3.21029	10.162	4.29848	0.00573194	1.61418	up
LOC_Os11g20360	374	182	426	818	935	771	2.89721	1.46595	2.41708	7.05665	7.04497	5.95408	1.01e-05	1.61411	up
LOC_Os02g10520	142	128	230	463	389	401	1.46788	1.33578	1.68912	5.2166	3.85914	4.04141	1.43e-08	1.61223	up
LOC_Os01g60850	311	249	395	726	1075	660	2.487	2.00569	2.2426	6.29913	8.23349	5.12653	4.9e-09	1.6122	up
LOC_Os05g44630	362	237	494	1071	938	737	7.25176	4.78914	7.04181	23.3402	18.0399	14.3751	2.94e-06	1.61151	up
LOC_Os01g50420	773	1142	1118	1985	3628	2269	13.0841	19.508	13.436	36.4829	58.8436	37.334	1.27e-09	1.6112	up
LOC_Os05g33220	57	39	73	89	172	178	1.82973	1.26147	1.66996	3.10959	5.29101	5.57122	0.00018521	1.60781	up
LOC_Os05g18680	25	36	40	80	114	63	0.463409	0.661731	0.521159	1.61624	2.0392	1.14392	0.000553945	1.6038	up
LOC_Os04g16866	243	96	290	766	390	391	9.26036	3.70136	7.86929	31.79	14.2484	14.5271	0.00653826	1.60174	up
LOC_Os05g18294	519	395	815	1349	1347	1634	9.85328	7.32032	10.9001	26.8917	24.2711	29.1436	4.13e-10	1.60021	up
LOC_Os01g72100	2424	2113	3509	3898	9609	7116	52.9878	46.6225	54.4708	92.5033	201.189	151.192	5.09e-07	1.58836	up
LOC_Os03g18710	151	139	208	367	390	497	0.899412	0.834561	0.881125	2.37514	2.22259	2.87832	2.43e-12	1.58663	up
LOC_Os04g58850	3457	3942	5055	7340	13767	10477	81.7842	94.1412	84.9514	188.538	311.983	240.921	4.11e-14	1.57942	up
LOC_Os01g59760	125	103	175	308	327	362	2.4153	2.00328	2.39248	6.44624	6.03567	6.80043	8.47e-11	1.56754	up
LOC_Os12g13290	903	1523	1262	2952	3505	2758	10.4025	17.7114	10.3267	36.9267	38.6795	30.8856	2.58e-10	1.56719	up
LOC_Os02g05410	285	216	469	733	890	742	2.00724	1.53473	2.34774	5.61175	6.0089	5.08266	1.16e-08	1.56345	up
LOC_Os01g50440	29	45	38	44	116	127	0.804682	1.27547	0.751141	1.34242	3.14324	3.50122	0.00676405	1.56252	up
LOC_Os01g02910	59	62	101	195	178	165	0.739863	0.79064	0.905352	2.68494	2.15304	2.03165	9.88e-07	1.56027	up
LOC_Os07g06860	127	196	215	451	474	389	2.28919	3.56667	2.75046	8.83844	8.21102	6.82108	9.21e-10	1.55771	up
LOC_Os09g07150	36	33	49	101	120	67	1.07122	0.986977	1.03814	3.28251	3.42048	1.93436	0.000714447	1.5504	up
LOC_Os05g38680	110	64	123	312	119	285	3.59752	2.12387	2.85937	11.1431	3.74369	9.09226	0.00800761	1.5498	up
LOC_Os10g08018	342	200	516	803	991	764	6.03	3.55831	6.4758	15.3939	16.7603	13.1236	8.02e-06	1.54889	up
LOC_Os05g49250	155	376	217	571	560	724	1.78062	4.47269	1.91222	5.56409	5.35389	6.70686	0.000195611	1.54648	up
LOC_Os06g40818	1323	995	1718	3394	2806	3596	18.5104	14.0482	17.0789	51.5709	37.6161	48.9191	6.74e-10	1.54574	up
LOC_Os03g17040	85	35	77	133	173	187	3.41633	1.40532	2.17946	5.77914	6.64548	7.28299	0.00144719	1.54467	up
LOC_Os02g41630	103196	89927	147060	278289	320123	225930	1100.32	968.033	1113.76	3221.51	3269.45	2341.41	2.63e-12	1.54466	up
LOC_Os01g17050	113	150	210	303	442	404	3.06726	4.10557	4.05468	8.93879	11.5341	10.6957	1.64e-11	1.54204	up
LOC_Os04g43020	108	64	100	220	259	193	1.01	0.602807	0.66397	2.24786	2.33704	1.76258	4.41e-05	1.53756	up
LOC_Os10g33550	23	23	42	84	74	49	1.16915	1.20478	1.53608	4.73923	3.66227	2.47057	0.00501478	1.53224	up
LOC_Os06g04230	297	482	426	776	1304	880	15.9723	26.1856	16.2899	45.3623	67.3139	46.0956	4.46e-08	1.53017	up
LOC_Os01g63190	11263	6092	15744	26856	26306	25598	153.254	83.6937	152.125	396.635	342.817	338.326	4.79e-06	1.52795	up
LOC_Os01g41120	67	61	106	86	294	195	0.883249	0.815669	0.997164	1.23558	3.73006	2.50733	0.00375903	1.52455	up
LOC_Os02g33720	83	61	106	212	235	150	3.79557	2.77815	3.42936	10.5123	10.3016	6.66263	6.21e-05	1.51948	up
LOC_Os07g38950	437	287	581	911	1017	1198	6.65835	4.40601	6.2823	15.0647	14.8325	17.7308	3.21e-08	1.51707	up
NewGene_672	121	53	138	231	259	259	1.09334	0.467596	0.895906	2.25963	2.31667	2.41949	0.000528008	1.51438	up
LOC_Os05g27000	33	28	52	55	87	130	1.08148	0.936877	1.23466	1.98638	2.80358	4.24421	0.00318587	1.51384	up
LOC_Os04g16450	3450	1981	5181	4832	9690	11007	59.0175	34.2188	62.9638	89.7493	158.802	183.043	0.000159408	1.51177	up
LOC_Os10g33540	279	129	367	763	571	467	3.82063	1.783	3.57676	11.36	7.49439	6.21599	0.00170322	1.50946	up
LOC_Os03g63260	104	76	141	200	281	288	0.83908	0.592387	0.834274	1.67946	2.08599	2.16912	3.62e-07	1.50871	up
NewGene_1227	27	20	27	48	85	47	0.569328	0.428535	0.404474	1.1107	1.73125	0.971992	0.00653826	1.50603	up
LOC_Os01g37470	132	61	131	217	299	269	1.57288	0.730937	1.09787	2.81222	3.41236	3.10266	0.000290492	1.50539	up
LOC_Os05g51160	831	443	1020	2128	1744	1502	18.0777	9.61109	15.6307	50.1585	36.1476	31.655	7.51e-05	1.50525	up
LOC_Os01g70100	91	57	159	141	277	310	1.36282	0.854485	1.69588	2.30982	4.00375	4.54995	0.00170855	1.50519	up
LOC_Os02g53720	265	115	395	591	599	601	4.31866	1.88106	4.55714	10.4636	9.39607	9.53048	0.00089104	1.49277	up
LOC_Os03g57600	96	137	117	258	310	266	1.25399	1.80706	1.08514	3.65732	3.87863	3.37315	3.07e-08	1.49132	up
LOC_Os05g30220	656	423	1068	1629	1828	1490	3.72112	2.41896	4.30014	10.0286	9.92919	8.21405	3.72e-06	1.49007	up
LOC_Os10g14180	3743	2876	5656	8181	13768	6612	17.0335	13.6038	18.4505	40.1423	59.3574	29.7589	1.58e-05	1.4794	up
LOC_Os03g30300	677	353	859	1301	1771	1304	4.89337	2.82068	4.5665	10.4763	12.9898	9.59191	3.22e-05	1.46679	up
LOC_Os06g43320	63	68	100	162	177	192	0.962864	1.0542	1.08197	2.68593	2.59259	2.85346	2.01e-08	1.46392	up
LOC_Os04g41620	517	522	924	1550	1503	1374	12.6929	12.9343	16.1175	41.3495	35.3609	32.8128	1.44e-10	1.46323	up
LOC_Os01g02870	2689	1956	3681	5099	8496	5719	49.8537	36.6172	48.4764	102.646	150.893	103.075	5.98e-08	1.46179	up
LOC_Os03g13200	1020	837	1446	3032	2307	2105	19.7425	16.3375	19.8778	63.7133	42.7605	39.5845	8.61e-07	1.4596	up
LOC_Os04g32860	255	155	317	689	447	507	7.6183	4.67631	6.73064	22.376	12.8047	14.7249	0.000276645	1.45949	up
LOC_Os01g22230	257	167	406	641	642	588	5.04466	3.30983	5.68785	13.734	12.0767	11.2672	1.13e-05	1.4583	up
LOC_Os06g27860	135	60	123	284	233	218	3.34761	1.49001	2.16054	7.66533	5.53782	5.26972	0.00228879	1.45678	up
LOC_Os11g05180	23	54	33	57	98	104	0.346394	0.693745	0.350077	0.980667	1.52007	1.52901	0.00998384	1.45355	up
LOC_Os06g48030	1587	958	2289	2339	5026	3812	20.1783	12.2515	20.6816	31.5706	59.8019	46.5182	7.44e-05	1.45219	up
LOC_Os04g58734	359	293	702	925	969	1119	9.73585	8.02752	13.5302	27.2641	25.2117	29.5339	1.55e-06	1.44875	up
LOC_Os03g60730	83	256	131	344	328	414	0.814145	2.44029	0.900418	3.5352	3.02505	3.8233	0.00485777	1.44827	up
LOC_Os09g09390	26	24	34	62	68	62	0.67093	0.634367	0.624663	1.75466	1.71829	1.59	0.000660927	1.44802	up
LOC_Os01g06150	40	34	49	103	57	119	1.05063	0.907516	0.92597	2.98647	1.43718	3.09362	0.00665033	1.44765	up
LOC_Os04g29090	760	527	977	1899	1799	1408	10.646	7.44691	9.71694	28.8871	24.1377	19.1714	1.22e-06	1.44433	up
LOC_Os01g71380	176	185	254	614	419	330	3.87593	4.12122	3.99122	14.7539	8.86469	7.09031	0.000199241	1.44107	up
LOC_Os10g08014	41	46	42	92	111	95	0.741782	0.838809	0.535129	1.81945	1.93205	1.68489	8.66e-05	1.44075	up
LOC_Os11g31630	217	146	234	391	539	446	8.77374	5.97073	6.72857	17.2149	20.9455	17.5848	2.22e-07	1.43836	up
LOC_Os11g01570	490	263	655	746	1240	1231	7.5952	4.10919	7.20529	12.5436	18.4029	18.534	9.65e-05	1.43657	up
NewGene_3769	192	136	162	301	460	385	1.35501	1.06348	0.891265	2.53904	3.42616	2.91166	5.83e-06	1.43263	up
LOC_Os07g23660	36	56	75	111	130	132	0.868058	1.39421	1.30565	2.96962	3.06373	3.15418	2.13e-05	1.43184	up
LOC_Os06g02019	267	154	416	557	579	719	3.84018	2.23237	4.24184	8.68746	7.97831	10.043	0.000105032	1.42571	up
LOC_Os06g46950	2386	2448	3193	4574	7947	5779	81.2901	84.2009	77.2748	169.173	259.338	191.373	5.95e-13	1.42426	up
NewGene_2197	41	39	66	97	141	88	0.230544	0.281666	0.268621	0.593236	0.762014	0.494536	0.00039397	1.42245	up
LOC_Os06g15170	884	692	1298	2749	2297	1206	12.0591	9.52524	12.5742	40.7164	30.0145	15.9791	0.000872639	1.41922	up
LOC_Os03g60639	926	681	1202	2367	2240	1606	32.6481	24.2464	30.1107	90.6475	75.6773	55.0391	3.05e-06	1.41812	up
LOC_Os11g04600	157	65	164	270	238	362	2.10039	0.87188	1.55482	3.93067	3.05578	4.7145	0.00349889	1.41755	up
LOC_Os01g16170	610	430	860	1792	1411	929	7.68122	5.35071	7.65711	24.4615	17.0973	11.3899	0.000418871	1.41593	up
LOC_Os01g17396	20	23	27	46	52	59	0.314267	0.360669	0.312255	0.783495	0.806094	0.935079	0.00232775	1.4139	up
LOC_Os02g10550	83	153	143	220	397	236	1.53911	2.88094	1.89412	4.44665	7.08935	4.27432	0.000179466	1.41375	up
LOC_Os10g20080	31	40	61	93	127	70	3.19253	4.07909	4.45365	10.3452	12.459	6.96314	0.00212081	1.41325	up
LOC_Os05g50090	127	241	180	332	402	507	3.04113	5.8662	3.08323	8.67524	9.27134	11.8846	2.94e-05	1.41297	up
LOC_Os03g08360	4309	3384	6092	12805	8942	8166	60.3068	47.7664	60.5101	194.347	119.766	110.951	1.64e-05	1.41114	up
LOC_Os06g49970	78	128	140	238	260	268	1.08481	1.80486	1.39517	3.62428	3.49479	3.64641	8.83e-08	1.41114	up
LOC_Os05g44340	87	69	172	190	231	295	0.73841	0.594394	1.04109	1.75831	1.88559	2.4412	0.000272247	1.41038	up
LOC_Os10g14170	94	61	99	163	238	173	3.40661	2.24839	2.54721	6.44255	8.3123	6.14861	7.89e-05	1.40874	up
LOC_Os04g07830	158	107	288	246	605	374	3.58461	2.46405	4.65438	6.09364	13.2101	8.28024	0.00262971	1.40857	up
LOC_Os11g12620	31	29	52	72	114	61	0.194971	0.186517	0.233615	0.494437	0.694994	0.373911	0.00412985	1.40638	up
LOC_Os07g43800	299	855	376	1185	1394	868	8.83701	25.505	7.88159	38.0223	39.44	24.9199	0.00714466	1.40184	up
LOC_Os02g42406	899	728	1342	2201	2094	2172	11.3593	9.28437	12.0512	30.2051	25.3597	26.6873	5.99e-10	1.39921	up
LOC_Os01g66100	60	28	61	130	102	96	1.07819	0.503837	0.775643	2.52948	1.75646	1.67236	0.00937651	1.39921	up
LOC_Os10g41390	272	169	327	502	659	539	2.25587	1.41228	1.92649	4.5183	5.23288	4.3471	3.06e-06	1.39344	up
LOC_Os08g13440	113	76	119	168	196	328	3.11212	2.09965	2.29811	5.02952	5.18778	8.80026	0.000744753	1.3929	up
LOC_Os06g24870	784	732	1164	1793	1847	2219	9.49901	8.8168	9.81103	23.2675	21.1882	25.6905	5.81e-15	1.39269	up
LOC_Os01g50410	1141	1577	1648	2412	4736	2605	23.435	32.7177	24.0525	53.8246	93.2354	52.0265	2.18e-06	1.39259	up
LOC_Os09g13650	1834	976	2592	3118	3566	5136	43.8375	23.0225	40.985	78.8879	79.0679	117.073	0.000200483	1.39052	up
LOC_Os05g01600	1845	1103	2810	3766	4410	4220	31.9811	19.2623	34.5407	70.975	73.3462	70.9827	9.98e-06	1.3811	up
LOC_Os07g19550	39	41	71	114	76	131	3.38143	3.54692	4.41807	10.7934	6.3435	11.1444	0.0029358	1.37848	up
LOC_Os06g02340	110	106	261	405	305	274	1.89447	1.85769	3.21854	7.63018	5.06707	4.61481	0.0017799	1.37794	up
LOC_Os03g60080	10428	10094	14400	21863	32175	22251	220.354	215.339	216.128	501.56	651.224	456.982	2.03e-13	1.37623	up
LOC_Os08g15060	110	70	208	172	307	352	1.19931	0.76594	1.61556	2.03591	3.22075	3.74237	0.00387449	1.36973	up
LOC_Os06g04090	714	460	1151	1343	1949	1689	9.16109	5.95838	10.4849	18.7086	23.9464	21.0576	1.48e-05	1.369	up
LOC_Os11g02379	868	565	1216	1815	2855	1027	16.3387	10.7331	16.2525	37.1025	51.4982	18.7917	0.00316777	1.3685	up
LOC_Os05g02070	5585	3248	7833	11849	11599	12089	204.03	119.75	203.185	470.084	405.817	429.016	1.23e-05	1.36719	up
LOC_Os05g44900	705	628	968	1474	1879	1617	16.3473	14.7069	15.9472	37.1343	41.7558	36.4532	1.28e-16	1.36479	up
LOC_Os04g47480	286	125	377	431	697	576	3.01756	1.33372	2.83042	4.94672	7.05395	5.91991	0.00210351	1.36309	up
LOC_Os11g36420	276	309	395	644	673	791	3.87481	4.38664	3.93766	9.82598	9.05991	10.8163	1.86e-16	1.36112	up
LOC_Os09g35030	2457	2027	3658	3509	9181	5056	57.8328	48.1559	61.1581	89.6677	207.011	115.669	0.000222627	1.35911	up
LOC_Os04g29450	73	135	84	183	279	178	0.64347	1.20038	0.52053	1.75245	2.35149	1.52236	0.00187413	1.35281	up
LOC_Os03g12530	1175	985	1671	2337	2955	2896	14.8535	12.5781	15.012	32.0941	35.8056	35.6015	4.11e-14	1.35211	up
LOC_Os03g59430	683	570	940	1595	1443	1606	7.02538	5.91927	6.87066	17.8212	14.2309	16.0707	4.41e-10	1.35095	up
LOC_Os12g22110	156	136	312	532	379	314	2.51349	2.22391	3.58374	9.35849	5.87568	4.94297	0.00202433	1.34542	up
LOC_Os01g32770	2822	2094	3918	4309	9483	5169	52.0174	38.963	51.2998	86.2282	167.429	92.6067	0.0001042	1.33991	up
LOC_Os07g01600	792	483	1332	1766	1862	1766	19.8821	12.2371	23.7469	48.1349	44.7804	43.0855	9.74e-05	1.33976	up
LOC_Os10g17580	51	49	37	81	90	130	1.0299	1.01227	0.530904	1.78257	1.76256	2.57117	0.0055792	1.33701	up
LOC_Os03g59650	26	39	66	71	111	90	0.203562	0.318895	0.386512	0.625892	0.88588	0.725228	0.00288828	1.33492	up
LOC_Os12g02200	1854	1841	2660	4771	5097	3408	23.5851	23.9599	24.0473	66.814	62.9348	42.7072	4.08e-08	1.33359	up
LOC_Os06g43304	354	281	466	716	782	825	5.30105	4.24152	4.95485	11.6466	11.2276	12.0168	1.53e-10	1.33322	up
LOC_Os05g46750	138	166	281	281	607	339	2.07409	2.53555	3.00993	4.616	8.78908	4.98484	0.000467227	1.33225	up
LOC_Os04g26350	53	39	58	89	107	123	0.467529	0.344848	0.365322	0.857029	0.912201	1.06334	0.000353078	1.32552	up
LOC_Os12g03650	377	293	552	631	978	964	4.18711	3.28518	4.35197	7.60169	10.4007	10.4027	3.26e-07	1.32465	up
LOC_Os06g46799	2219	1202	2892	4612	4399	4065	46.3479	25.3466	42.9104	104.612	88.0204	82.546	0.000104799	1.32302	up
LOC_Os05g50310	81	68	156	172	176	278	2.05326	1.72154	2.81328	4.73945	4.26602	6.86912	0.00133735	1.32114	up
LOC_Os10g03850	862	726	1268	1901	3014	1024	14.7234	13.1105	13.4689	37.8512	49.9419	17.0276	0.00309036	1.31996	up
LOC_Os11g07922	1194	837	1863	2777	2539	2640	25.9987	18.4248	28.7479	65.3095	52.4083	55.5167	5.16e-06	1.31693	up
NewGene_3069	57	49	97	120	169	130	0.797797	0.564732	0.807881	1.395	1.83722	1.81997	0.000228204	1.31436	up
LOC_Os04g52530	299	220	519	604	962	565	10.9287	8.09145	13.4601	23.9618	33.699	20.0762	0.000315458	1.31349	up
LOC_Os10g21130	117	103	202	221	295	356	2.67754	2.39358	3.29496	5.51316	6.48674	7.96954	2.38e-05	1.3127	up
LOC_Os03g18110	198	91	237	221	443	449	3.73965	1.73481	3.19191	4.5318	8.05013	8.27404	0.00667198	1.3084	up
LOC_Os10g33780	288	196	292	490	559	585	7.21303	4.95655	5.20317	13.3317	13.4422	14.2707	8.48e-07	1.30713	up
LOC_Os05g46610	160	150	288	209	603	436	2.95025	2.80527	3.79155	4.19815	10.6997	7.84271	0.00317262	1.30588	up
LOC_Os01g09660	42	58	51	60	136	125	1.49586	2.08751	1.28849	2.33662	4.66337	4.3505	0.00652887	1.29786	up
LOC_Os01g52750	800	503	1206	1627	1906	1560	8.29637	5.26474	8.88025	18.3209	18.9323	15.7196	3.48e-05	1.29726	up
LOC_Os04g35210	164	178	294	318	514	473	1.19831	1.31626	1.53232	2.53195	3.60766	3.37295	3.31e-07	1.29716	up
LOC_Os11g40200	145	179	233	386	318	425	2.98418	3.74292	3.42005	8.67799	6.29352	8.55561	6.34e-07	1.29212	up
LOC_Os03g15690	286	205	440	601	676	606	4.34908	3.13835	4.74045	9.90673	9.84355	8.94403	5.56e-06	1.29105	up
LOC_Os03g06630	1905	1793	2599	3144	5353	4571	38.3613	36.6208	37.2754	69.7768	104.253	90.3399	4.93e-11	1.29085	up
LOC_Os06g28950	1357	721	1781	2654	2585	2588	44.1653	23.6754	41.1841	93.8	80.6115	81.8792	0.000177754	1.29062	up
LOC_Os12g02810	697	404	1080	1289	1502	1618	10.9028	6.37508	12.0046	21.8968	22.5177	24.6199	0.000153628	1.29017	up
LOC_Os03g07920	318	170	405	624	722	469	5.7934	3.12863	5.2459	12.3486	12.6122	8.30938	0.0013462	1.28935	up
LOC_Os12g17430	367	441	568	593	1454	813	7.57615	9.19383	8.33441	13.2811	28.7598	16.3165	0.000218708	1.28818	up
LOC_Os03g55540	3592	5894	5172	8204	12672	9464	77.8987	129.061	79.6692	193.179	263.256	199.498	1.06e-07	1.28546	up
LOC_Os07g46950	112	116	175	174	437	221	1.83224	2.0487	2.16772	3.0675	7.60043	3.90075	0.00277468	1.28317	up
LOC_Os03g04490	77	52	62	121	150	129	1.83652	1.25336	1.04278	3.14381	3.44295	2.9974	0.00118973	1.28317	up
NewGene_1658	285	316	402	689	632	713	3.57836	3.98389	3.5779	9.33926	7.45747	8.62912	9.16e-12	1.28293	up
LOC_Os01g39600	60	39	91	98	138	150	0.506533	0.309921	0.60449	0.99955	1.23989	1.36565	0.00225207	1.28165	up
LOC_Os02g22020	189	168	273	317	596	380	3.07426	2.7549	3.15238	5.59265	9.29037	6.00578	3.25e-05	1.28133	up
LOC_Os03g30290	100	191	194	216	409	369	1.92718	3.73052	2.67048	4.55012	7.59596	6.9633	0.000386991	1.27936	up
LOC_Os05g51620	2417	1577	3388	4095	4820	6065	16.678	10.93	16.5792	30.5666	32.1976	40.8664	8.5e-06	1.27912	up
LOC_Os10g42780	634	1696	946	2287	2370	2052	10.2113	27.3185	10.956	39.8323	35.8199	31.6955	0.00269471	1.27835	up
NewGene_3472	232	214	355	463	552	606	2.39419	1.94467	2.58751	4.53369	5.26937	6.3663	3.25e-10	1.27793	up
LOC_Os01g19970	408	173	458	607	740	778	8.74964	3.73796	6.98536	14.1397	15.2222	16.2347	0.00230104	1.27595	up
LOC_Os11g10400	42	64	82	129	126	120	0.65374	0.981722	0.869404	2.12571	1.82657	1.75011	0.000252	1.27545	up
LOC_Os06g49150	47	48	76	105	119	120	0.841427	0.867325	0.9716	2.05751	2.05399	2.09583	6.05e-05	1.27363	up
LOC_Os04g46440	216	159	308	273	634	490	5.69626	4.23438	5.77909	7.84364	16.069	12.5951	0.000916479	1.26719	up
LOC_Os06g09310	260	764	461	1022	1172	804	4.84305	14.3632	6.0972	20.668	20.9215	14.5562	0.00666836	1.26637	up
LOC_Os05g30250	143	131	152	280	322	264	1.76188	1.62092	1.32796	3.74333	3.80695	3.16426	7.2e-07	1.26242	up
LOC_Os03g02040	1073	601	1293	1158	2327	2613	27.4142	15.5069	23.4705	32.1314	56.9837	64.9182	0.00162941	1.2621	up
LOC_Os01g04880	300	339	597	730	792	906	2.5495	2.90164	3.60159	6.90017	6.44075	7.69371	5.1e-08	1.25898	up
LOC_Os03g60930	234	312	308	585	520	608	2.44876	3.2955	2.28955	6.65763	5.22071	6.19241	5.07e-08	1.25839	up
LOC_Os04g51460	1685	1264	2448	2089	4624	4243	39.1484	29.6569	40.4194	52.7161	102.951	95.8482	0.000192723	1.25728	up
LOC_Os11g14570	810	561	1058	1610	1977	1251	8.30219	5.77049	7.64776	20.6959	22.015	15.2103	4.77e-05	1.25565	up
LOC_Os04g02620	989	515	1415	2048	1948	1723	15.217	7.98733	15.4671	34.2088	28.7101	25.7605	0.00105373	1.25439	up
LOC_Os05g31570	210	389	255	521	565	650	1.24131	2.33202	1.07181	3.35696	3.2126	3.75063	0.000213002	1.25348	up
LOC_Os10g41060	722	1658	943	1986	2322	2455	7.56196	17.5308	7.0112	22.5904	23.3002	25.0003	0.000971206	1.25269	up
LOC_Os02g15980	265	204	355	530	491	615	3.24648	2.52098	3.08972	7.05366	5.76808	7.32623	1.76e-06	1.25236	up
LOC_Os06g43160	107	82	184	229	269	233	2.89444	2.22248	3.53708	6.71916	6.9582	6.13022	0.000176951	1.25169	up
LOC_Os11g24484	122	72	143	191	268	219	2.36353	1.41362	1.96754	4.0337	4.99167	4.13926	0.000531208	1.25109	up
LOC_Os05g40200	532	302	725	776	1283	1060	5.16348	2.95886	5.00082	8.1785	11.9255	9.99958	0.000381071	1.24943	up
LOC_Os09g23300	305	479	464	863	657	941	6.89937	10.9551	7.4671	21.2211	14.253	20.7106	1.81e-05	1.24512	up
LOC_Os05g09020	1525	1543	2261	3323	3096	4072	47.6608	48.6946	50.2334	112.793	92.7127	123.764	1.76e-11	1.24293	up
LOC_Os12g04410	175	131	214	279	330	431	2.93094	2.22114	2.54767	5.08353	5.2986	7.02903	2.03e-05	1.24191	up
LOC_Os04g58810	2209	2483	3124	4276	6640	4656	38.3962	43.5779	38.5815	80.7015	110.582	78.6717	1.33e-11	1.23917	up
LOC_Os09g12550	447	493	606	1047	1147	853	3.81504	4.24887	3.67502	9.70095	9.37434	7.07472	4.47e-09	1.23807	up
LOC_Os12g10630	247	142	343	560	361	488	5.32536	3.10139	5.25939	13.1509	7.47257	10.2604	0.00426702	1.23527	up
LOC_Os03g17670	114	119	172	150	341	321	13.6866	14.4487	14.7145	19.5638	39.3597	37.6281	0.000976256	1.2351	up
LOC_Os01g11750	118	59	113	184	169	226	2.84071	1.43037	1.94354	4.82282	3.91	5.31646	0.00523542	1.23442	up
LOC_Os01g63870	579	331	792	1053	1370	905	9.47058	5.46022	9.20578	18.6996	21.4652	14.3939	0.000697131	1.23298	up
LOC_Os05g01520	305	163	336	484	566	546	3.39509	1.82685	2.66269	5.86773	6.05078	5.92399	0.000344118	1.23258	up
LOC_Os05g32270	390	356	675	786	1204	774	8.00741	7.30987	10.1465	17.3951	24.6745	14.1141	1.49e-05	1.23084	up
LOC_Os09g32470	564	325	734	928	940	1312	9.79279	5.68453	9.04908	17.4932	15.6302	22.1509	0.000390495	1.22819	up
LOC_Os06g46754	454	298	656	842	1158	742	9.52908	6.19746	9.6916	19.1563	23.3243	15.1957	0.000265553	1.22769	up
LOC_Os10g37260	98	93	178	177	239	302	1.01484	0.972673	1.31631	1.99364	2.38563	3.05162	0.000246717	1.22735	up
LOC_Os11g47970	31249	12996	43970	50074	45563	75104	621.663	261.006	621.321	1081.53	868.229	1452.21	0.00846172	1.22514	up
LOC_Os07g19540	73	54	88	141	135	143	2.68995	2.017	2.31803	5.66587	4.76389	5.12774	0.000358462	1.21893	up
LOC_Os05g46270	331	484	539	838	900	886	6.09657	9.0079	7.04892	16.7634	15.896	15.8703	4.13e-11	1.21766	up
LOC_Os01g28790	3612	3969	5286	6981	11461	6734	107.895	119.673	112.148	226.404	327.941	195.499	3.67e-07	1.21663	up
LOC_Os05g31230	1621	1572	2125	3185	3650	3549	20.4784	20.9398	19.359	40.038	38.3218	37.6413	1.46e-24	1.21642	up
LOC_Os06g08090	5888	3383	8608	10803	12434	11001	77.0413	44.6331	79.7626	153.08	155.294	139.749	0.000185137	1.2113	up
LOC_Os12g16080	204	174	295	417	463	416	1.68439	1.45072	1.72776	3.74432	3.66284	3.34	1.21e-07	1.21065	up
LOC_Os11g31190	842	1250	1258	2074	2292	2104	15.4278	23.1225	16.3699	41.26	40.213	37.4603	5.19e-11	1.20544	up
LOC_Os07g42420	125	118	238	290	273	340	1.41896	1.35868	1.92366	3.58922	2.97872	3.76872	0.000126405	1.19834	up
LOC_Os11g26920	214	172	264	474	348	416	3.94943	3.21099	3.46545	9.52126	6.15286	7.46599	0.000130402	1.19818	up
LOC_Os06g08830	330	155	399	566	533	591	5.43097	2.56938	4.67048	10.1207	8.4052	9.45689	0.00344427	1.19779	up
LOC_Os03g57330	100	79	136	140	260	212	1.33882	1.07337	1.29592	2.03968	3.352	2.7814	0.000546988	1.19675	up
LOC_Os04g48380	82	62	107	201	157	115	2.52689	1.91073	2.35265	6.73902	4.63719	3.44063	0.00940779	1.19673	up
LOC_Os02g04130	550	826	718	982	1757	1372	14.2044	21.5279	13.166	27.5156	43.455	34.4441	8.58e-06	1.19557	up
LOC_Os08g43550	2217	3080	3021	4649	4850	6561	54.8205	76.8948	53.0536	124.823	114.868	157.691	1.1e-08	1.19276	up
LOC_Os07g10940	102	75	148	203	226	187	1.32371	0.986293	1.37007	2.88015	2.82075	2.37264	0.000315195	1.19216	up
LOC_Os08g40430	369	270	473	859	635	594	4.59462	3.38693	4.18227	11.6176	7.56668	7.18408	0.000600684	1.18924	up
LOC_Os07g05360	9795	7473	14582	15599	20352	24753	138.367	106.571	146.308	239.243	275.373	339.864	2.35e-06	1.18742	up
LOC_Os07g08210	670	679	861	1137	1606	1518	12.5192	12.9284	11.588	22.6648	28.2233	26.4126	5.07e-16	1.18573	up
LOC_Os03g62950	190	110	271	311	386	383	4.45556	2.61091	4.52808	7.93633	8.70722	8.76269	0.00106017	1.18344	up
LOC_Os06g47780	189	311	275	279	580	654	3.66856	6.10252	3.79987	5.89976	10.818	12.3793	0.00239602	1.1826	up
LOC_Os11g03840	101	106	165	171	300	238	1.00476	1.06459	1.16559	1.84884	2.86394	2.30068	6.2e-05	1.1818	up
LOC_Os03g42070	161	335	233	486	396	505	2.06411	4.32619	2.11796	6.76624	4.86077	6.29491	0.00227991	1.18121	up
LOC_Os11g47920	1089	1045	1366	1929	2302	2472	17.0193	16.4869	15.1731	32.7403	34.4832	37.5762	2.24e-18	1.18057	up
LOC_Os03g32620	164	140	182	360	275	283	1.13568	0.975433	0.895754	2.70997	1.82947	1.90567	0.000300557	1.17746	up
LOC_Os07g42410	1018	952	1366	2063	2144	2086	5.84795	5.52167	5.57538	12.8713	11.799	11.649	4.64e-14	1.17478	up
LOC_Os02g49160	151	114	205	275	297	314	4.23333	3.21806	4.09476	8.38886	8.00203	8.56665	1.34e-05	1.17466	up
LOC_Os08g44760	437	377	564	807	794	1006	4.85921	4.23617	4.473	9.72948	8.45966	10.9186	2.94e-08	1.17375	up
LOC_Os06g27890	1174	1604	1785	2699	3135	2774	13.4436	18.5942	14.6639	33.5223	34.7776	30.6725	8.93e-15	1.17327	up
LOC_Os03g60390	659	671	944	1408	1522	1337	12.5746	12.937	12.8044	29.1923	27.8449	24.8119	2.72e-13	1.17118	up
LOC_Os04g32810	103	94	129	272	176	155	4.45052	4.08437	3.97446	12.8088	7.30359	6.53958	0.00815745	1.1701	up
LOC_Os02g57990	323	264	400	528	731	617	6.95472	5.7453	6.30054	12.5037	15.1687	13.0108	3.65e-08	1.16899	up
LOC_Os02g46910	377	578	602	447	1191	1365	5.25821	8.29666	6.0822	6.8892	16.2551	18.9641	0.00787453	1.16538	up
LOC_Os05g07680	201	300	336	403	517	658	2.20973	3.32351	2.61927	4.80148	5.43979	7.02473	5.22e-06	1.16534	up
LOC_Os12g24240	55	75	62	130	125	108	2.70426	3.73177	2.16507	7.00329	5.96197	5.1954	0.00261638	1.16412	up
LOC_Os01g53730	1900	2076	2730	3244	5508	3937	37.2574	41.1054	38.0292	69.0621	103.469	75.0491	4.57e-09	1.1621	up
LOC_Os03g42600	475	369	555	798	990	851	22.4766	17.6369	18.6618	41.0586	44.9305	39.201	5.53e-08	1.15862	up
LOC_Os06g30250	65	109	80	136	175	172	1.46972	2.47671	1.27611	3.32655	3.78185	3.78696	0.00141687	1.15705	up
NewGene_2343	123	159	208	253	300	359	4.07009	5.33987	4.90558	9.12941	9.57605	11.6007	7.81e-07	1.15575	up
LOC_Os02g10600	1176	1186	1709	2311	2320	2939	9.29482	9.45697	9.59173	19.8244	17.5614	22.5746	1.18e-11	1.1556	up
LOC_Os01g07630	562	385	780	1039	1063	1086	6.22352	4.30515	6.13649	12.5052	11.2804	11.6989	2.25e-05	1.15268	up
LOC_Os03g60350	492	355	761	729	984	1274	5.82867	4.2375	6.39876	9.36818	11.1666	14.6711	0.000295696	1.15222	up
LOC_Os08g41400	603	268	901	997	1112	1135	4.13851	1.85809	4.39421	7.43799	7.31597	7.57569	0.008664	1.15127	up
LOC_Os07g30950	477	269	527	650	955	796	7.19131	4.09553	5.64568	10.6471	13.7986	11.6679	0.000485699	1.1491	up
LOC_Os05g36310	146	306	291	520	495	337	3.29866	6.97895	4.66271	12.7374	10.7073	7.39479	0.00450374	1.14811	up
NewGene_1043	41	43	70	78	88	118	0.767811	0.822065	0.942311	1.60989	1.59403	2.18489	0.00338424	1.14733	up
LOC_Os07g09625	155	92	277	339	304	296	4.14185	2.46254	5.24232	9.80797	7.75692	7.68304	0.00996883	1.14622	up
LOC_Os04g45210	661	350	890	1148	1007	1326	14.28	7.62274	13.6562	26.9392	20.8487	27.8518	0.00256751	1.14476	up
LOC_Os08g29660	659	772	975	1125	1946	1422	8.07385	9.54561	8.48632	14.9672	22.8369	16.931	5.81e-08	1.14299	up
LOC_Os01g66680	192	110	223	367	272	322	2.14116	1.23764	1.76534	4.44745	2.91266	3.4925	0.00502433	1.14027	up
LOC_Os02g43790	1149	3110	1773	3807	3929	3467	24.5439	67.091	26.9082	88.3243	80.4251	72.0198	0.00749133	1.13927	up
LOC_Os08g36920	2130	2036	3089	2818	6091	4680	52.8997	51.0376	54.487	75.9975	144.916	112.993	3.77e-05	1.13911	up
LOC_Os03g64050	615	456	1002	1308	1467	966	12.2554	9.17444	14.1778	28.2945	27.9993	18.7103	0.000695176	1.13886	up
LOC_Os10g37760	518	484	761	620	1578	1105	10.8222	10.2086	11.1042	13.7201	31.1297	22.2865	0.00121695	1.13566	up
LOC_Os02g02000	2448	1408	3489	4235	4002	5077	37.729	21.9104	38.1935	70.8754	59.0865	76.0617	0.000836979	1.13179	up
LOC_Os02g43550	130	90	129	158	258	242	3.52517	2.44749	2.48071	4.65622	6.71234	6.38714	0.00109783	1.13166	up
LOC_Os10g05800	490	579	615	1007	1130	972	5.755	6.86569	5.13358	12.8544	12.7292	11.1077	5.67e-11	1.13159	up
LOC_Os02g12840	70	49	97	135	145	112	0.619713	0.44301	0.61419	1.3114	1.24032	0.975333	0.00466394	1.12924	up
LOC_Os10g35110	12004	8661	16484	17849	29187	21385	206.609	150.65	201.388	333.892	482.045	355.48	1.93e-05	1.12906	up
LOC_Os11g38860	229	196	244	398	432	409	1.71147	1.48076	1.29424	3.23106	3.09479	2.97429	6.5e-07	1.12872	up
NewGene_2583	80	109	121	208	178	176	1.83636	2.50319	2.02085	5.09531	3.91896	3.80321	0.000317186	1.12827	up
LOC_Os07g34598	185	251	253	480	432	340	2.14933	2.95269	2.09114	5.9662	4.7707	3.79947	0.0002201	1.12691	up
LOC_Os02g50960	1523	1239	2052	2265	3860	2757	17.0762	13.992	16.2837	27.5021	41.4696	30.0039	4.23e-06	1.12574	up
LOC_Os08g36480	2981	2849	4317	5196	6254	7100	25.6755	24.7708	26.4103	48.5844	51.5939	59.4324	1.55e-13	1.12511	up
LOC_Os03g10050	251	330	266	556	402	604	5.03933	6.69941	3.79659	12.1424	7.74412	11.8098	0.000977835	1.12447	up
LOC_Os12g16410	613	665	888	1202	1125	1619	13.7008	15.1069	14.2418	29.8947	24.178	35.3231	1.16e-07	1.12447	up
LOC_Os01g40110	170	241	245	380	375	443	3.52877	5.04695	3.61389	8.55405	7.46471	8.929	1.1e-06	1.12299	up
LOC_Os05g46710	174	122	241	324	319	327	4.45757	3.1589	4.41575	9.05949	8.02853	8.08668	0.00024829	1.12201	up
LOC_Os09g21360	392	410	611	913	798	822	6.62159	6.99334	7.34082	16.78	12.9418	13.5285	3.22e-07	1.12061	up
LOC_Os02g37654	1004	559	1412	1664	1868	1829	17.8338	10.0156	17.8162	32.1102	31.799	31.5842	0.000947939	1.11902	up
LOC_Os05g49230	1268	1451	1618	2521	2545	2854	12.815	14.8009	11.6165	27.6644	24.6378	28.038	1.34e-14	1.11757	up
LOC_Os05g50990	532	295	782	786	971	1146	4.57851	2.55538	4.77632	7.33867	7.99877	9.58617	0.00254245	1.11625	up
LOC_Os06g36220	139	178	192	330	296	294	2.1896	2.84534	2.15233	5.67674	4.48205	4.52534	1.41e-05	1.11594	up
LOC_Os12g31000	3650	1897	4773	7015	5571	5817	50.608	26.5489	47.0068	105.607	73.9844	78.3919	0.00368603	1.11586	up
LOC_Os05g44610	755	512	1116	1270	1491	1529	8.15379	5.36411	8.66232	13.8862	14.2619	14.5026	5.49e-05	1.11563	up
LOC_Os01g55190	175	187	317	320	407	495	2.73418	2.95254	3.51978	5.43391	6.09237	7.5207	1.97e-05	1.11544	up
LOC_Os02g15360	219	357	186	385	514	536	1.81112	2.98333	1.0905	3.46471	4.08284	4.31717	0.00694639	1.11179	up
LOC_Os04g04060	404	294	513	749	756	676	3.75576	2.76215	3.38763	7.55979	6.73433	6.11345	2.62e-05	1.11094	up
LOC_Os03g18910	701	1014	979	961	2370	1671	7.56506	11.0596	7.51003	11.2655	24.5244	17.5487	0.00125637	1.10858	up
LOC_Os07g42610	280	185	370	429	619	460	8.0559	5.36852	7.57659	13.4082	17.1072	12.8834	0.000430241	1.10475	up
LOC_Os07g10820	61	66	96	148	117	130	0.828518	0.908283	0.924001	2.18226	1.52363	1.7142	0.00194416	1.10422	up
LOC_Os06g06210	165	142	193	282	279	345	2.04344	1.77778	1.7001	3.79785	3.32091	4.16685	1.19e-05	1.1038	up
NewGene_622	391	289	468	763	661	631	3.54721	2.64623	3.0166	7.52755	5.74866	5.56551	0.000126637	1.10355	up
LOC_Os05g31140	1702	2952	2362	4294	4832	3538	28.8322	50.742	28.3085	78.6907	78.6252	58.5027	0.000133364	1.10117	up
LOC_Os06g19444	1343	1240	2045	2847	3117	2238	16.3679	15.2516	17.7098	37.6663	36.3824	26.5196	4.33e-06	1.10086	up
LOC_Os08g40700	89	78	150	204	140	210	2.96719	2.63282	3.55748	7.37502	4.46843	6.82573	0.00678257	1.09766	up
LOC_Os01g54340	3674	4038	4912	6623	10231	5890	83.4901	92.7153	79.255	163.757	222.787	130.101	8.63e-06	1.09261	up
NewGene_968	678	493	840	1312	1159	1082	10.0182	7.09485	8.6463	21.1767	15.7123	14.6047	0.000101762	1.0877	up
LOC_Os02g35970	183	188	271	401	416	313	1.75535	1.82609	1.85432	4.19168	3.84084	2.92758	4.21e-05	1.08649	up
LOC_Os07g27310	38	30	52	66	78	69	0.601556	0.46973	0.581412	1.13775	1.17409	1.05835	0.00996932	1.08606	up
LOC_Os02g37300	424	475	575	645	1170	846	32.2712	36.4752	31.0941	53.3221	85.3365	62.5673	4.16e-06	1.08548	up
LOC_Os03g51090	279	393	442	698	628	633	3.65763	5.19394	4.11393	9.94299	7.88956	8.06153	2.34e-06	1.08544	up
LOC_Os04g02880	1096	791	1572	1989	1665	2418	37.6041	27.3843	38.3098	74.116	54.7273	80.6468	0.000294565	1.08487	up
LOC_Os01g52260	2036	2719	2593	3590	5468	4207	40.1727	54.1675	36.3531	76.9256	103.372	80.7014	7.43e-08	1.083	up
LOC_Os02g17360	2861	1744	4127	5118	5085	5057	28.6381	17.5032	29.4283	55.6217	47.9318	49.3575	0.000554858	1.0825	up
LOC_Os11g43520	438	263	694	679	1025	742	19.8245	12.019	22.3397	33.3684	44.455	32.6689	0.00388558	1.08051	up
LOC_Os02g57590	779	915	914	1489	1666	1513	17.2527	20.1943	14.5174	36.4524	35.8357	32.8177	2.45e-10	1.08018	up
LOC_Os07g47700	2124	1765	3313	3885	3554	5144	30.5804	25.6652	33.8928	60.7539	49.0273	72.0067	3.82e-05	1.07893	up
LOC_Os09g17610	230	240	372	417	536	531	4.53207	4.77486	5.20947	8.94799	10.1396	10.1864	7.55e-09	1.07873	up
NewGene_3766	136	94	177	192	300	233	2.36423	1.87023	2.31978	4.26222	5.46169	4.43498	0.00126762	1.07831	up
LOC_Os12g01560	590	373	870	819	1284	1136	8.81874	5.63069	9.24123	13.2942	18.405	16.517	0.000978795	1.07801	up
LOC_Os03g02685	624	639	931	1336	1498	1004	25.0761	25.9126	26.5866	58.2946	57.7022	39.2147	1.45e-05	1.0773	up
LOC_Os03g18300	244	143	277	321	365	499	4.44756	2.62568	3.59302	6.36473	6.37656	8.86267	0.00332843	1.07456	up
LOC_Os03g02420	1480	1862	2128	3394	3813	2380	39.7548	50.5083	40.6142	99.0105	98.1455	62.151	4.13e-05	1.07308	up
LOC_Os08g04310	1029	679	1340	1728	2014	1599	27.1592	18.1066	25.1441	49.5517	50.9626	41.051	0.000152924	1.0701	up
LOC_Os12g29220	898	614	1524	1548	1870	1827	14.6516	10.1139	17.67	27.4258	29.2422	28.9791	0.000531857	1.06999	up
LOC_Os02g44720	319	220	387	354	755	552	10.4378	7.25063	8.99119	12.5867	23.6756	17.5452	0.00308258	1.06749	up
LOC_Os05g06420	84	57	109	139	121	176	1.92422	1.30895	1.78712	3.4728	2.67222	3.93172	0.00882853	1.06369	up
LOC_Os11g03730	3605	3834	5236	6014	8914	7369	37.7576	40.4929	38.7701	68.014	89.539	75.1043	1.7e-13	1.06302	up
LOC_Os12g42060	89	90	120	192	160	167	1.5035	1.58988	1.52645	3.72516	2.74314	3.08114	0.00067357	1.06293	up
LOC_Os11g25160	768	678	1191	1283	1719	1589	7.48294	7.31354	8.8257	12.3068	15.3524	14.8911	5.51e-08	1.06161	up
LOC_Os04g46180	456	421	649	888	912	847	4.20012	3.9077	4.24003	8.8689	8.04325	7.57655	3.68e-08	1.06082	up
LOC_Os01g38970	6250	5805	8648	11680	13750	10625	44.9957	42.1959	44.2252	91.3022	94.827	74.3494	4.14e-09	1.06064	up
LOC_Os04g28820	36	39	60	73	87	74	0.159497	0.174654	0.187613	0.349136	0.370516	0.318861	0.0059624	1.06058	up
NewGene_3881	232	424	349	601	599	555	1.55475	3.89883	1.89366	4.52794	3.92606	3.68231	0.000475228	1.06051	up
LOC_Os02g06430	2595	1689	3842	4181	5683	4214	27.5071	18.0678	28.9293	48.1194	57.7019	43.4223	0.000503663	1.06004	up
LOC_Os08g27759	127	89	169	219	252	198	1.38427	0.983106	1.31134	2.59934	2.64596	2.10266	0.00159547	1.05937	up
LOC_Os08g17610	60	107	118	138	166	191	1.18737	2.13323	1.65928	2.9688	3.14888	3.68789	0.00174567	1.05922	up
LOC_Os11g42580	92	77	115	138	203	159	0.588469	0.494404	0.52472	0.957464	1.24853	0.98801	0.000496025	1.05819	up
LOC_Os01g03180	201	135	268	392	377	270	3.56563	2.41826	3.37917	7.56166	6.41537	4.65494	0.00566796	1.05811	up
LOC_Os11g11890	191	351	257	349	428	645	2.43723	4.53107	2.33198	4.83966	5.23977	8.02037	0.00652665	1.05721	up
LOC_Os07g25730	484	626	653	1035	1076	962	4.36595	5.69844	4.186	10.1401	9.30306	8.43444	2.31e-08	1.05599	up
LOC_Os11g45710	1086	730	1429	1650	2179	1828	10.3818	7.01025	9.60615	17.2467	19.7961	16.2537	6.45e-05	1.0555	up
LOC_Os06g47130	1460	1059	1943	2806	2425	2439	18.1948	13.3131	17.2069	37.9569	28.9559	29.5645	0.0001169	1.05486	up
LOC_Os03g39407	518	539	671	969	1091	954	5.07009	5.32994	4.66473	10.3024	10.2308	9.08206	9.67e-12	1.05434	up
LOC_Os03g63110	271	254	378	411	676	496	3.70682	3.50711	3.68047	6.11346	8.87127	6.61217	1.22e-05	1.05414	up
LOC_Os02g15660	8554	5402	12585	14702	13713	17076	76.683	48.8855	80.1319	143.093	117.749	148.784	0.000716951	1.05399	up
LOC_Os02g17330	1130	911	1571	2232	1877	2088	17.7092	14.425	17.5007	38.0047	28.1936	31.8291	2.3e-05	1.05334	up
LOC_Os03g02600	358	426	574	859	687	772	5.74218	6.90415	6.54203	14.9781	10.5675	12.0478	1.25e-05	1.05229	up
NewGene_250	77	53	102	126	114	161	1.00138	0.690181	0.944024	1.77592	1.42085	2.04074	0.00946843	1.05109	up
LOC_Os01g67810	1266	1086	1726	1667	3512	1995	17.4441	15.1115	16.8915	24.9409	46.3649	26.7235	0.00100942	1.04987	up
NewGene_3288	46	52	65	100	100	81	2.15011	2.42262	2.15762	5.07826	4.4549	3.66026	0.00546461	1.0496	up
LOC_Os01g72530	277	557	349	686	684	706	7.71706	15.6868	6.90334	20.7584	18.2559	19.1373	0.00448408	1.049	up
LOC_Os01g09620	3332	3372	4895	7535	8029	4236	44.6404	45.6172	46.7891	109.864	103.314	55.2777	0.00170854	1.04864	up
LOC_Os03g18740	340	435	432	549	866	713	7.06726	9.13219	6.39096	12.4154	17.2743	14.4357	1.41e-06	1.04796	up
LOC_Os09g10201	746	534	1130	1120	1730	1310	22.6248	16.3411	24.3317	36.8628	50.2373	38.6105	0.000326194	1.04795	up
LOC_Os06g31190	70	92	147	133	185	211	0.723467	0.963679	1.08065	1.50332	1.84294	2.13252	0.0019377	1.04664	up
LOC_Os04g42040	61	46	68	96	110	99	1.87449	1.43423	1.49123	3.20795	3.25504	2.98041	0.00436791	1.04594	up
LOC_Os05g09410	88	85	150	178	149	222	2.76005	2.69321	3.33108	6.06429	4.47681	6.77942	0.00331512	1.04513	up
LOC_Os09g38090	403	276	645	809	672	747	3.63614	2.50924	4.13323	7.93248	5.81469	6.55079	0.00259333	1.04332	up
LOC_Os07g06644	740	626	1056	1226	1511	1432	8.0057	8.69618	9.25298	15.7509	17.2733	16.3058	2.22e-08	1.04189	up
LOC_Os06g22960	18459	12840	26511	24512	41726	33816	378.847	266.049	386.48	546.193	820.292	674.564	0.000257583	1.04105	up
LOC_Os05g51119	66	72	100	114	160	137	1.63631	1.81216	1.76027	3.08472	3.80719	3.31462	0.0003052	1.04102	up
LOC_Os03g21800	188	156	203	310	308	333	3.09058	2.58454	2.36412	5.52804	4.84058	5.31301	3.72e-05	1.04081	up
LOC_Os08g42870	412	274	732	565	1051	802	3.97499	2.6676	5.01984	5.92498	9.72576	7.52809	0.00820188	1.03914	up
NewGene_575	119	92	233	219	271	256	2.12081	1.64697	2.93097	4.21595	4.63687	4.43264	0.00564681	1.03839	up
LOC_Os08g43400	7192	3666	9950	10268	13112	12165	57.701	30.3067	57.8547	91.3829	102.635	96.8019	0.00410662	1.03591	up
LOC_Os01g16714	663	378	829	1186	1158	831	13.3471	7.68464	11.8529	25.9134	22.3303	16.2541	0.00714466	1.03511	up
LOC_Os02g10690	175	180	263	273	368	423	2.79316	2.892	2.98669	4.74091	5.64467	6.5753	7.79e-06	1.03429	up
LOC_Os01g41950	156	275	265	443	433	302	1.35011	2.41057	1.63552	4.18498	3.60793	2.55418	0.00424391	1.03336	up
LOC_Os01g08510	3593	2026	5163	5908	5594	6719	36.8535	20.9738	37.6157	65.7917	54.9597	66.9879	0.00287253	1.0332	up
LOC_Os08g36500	1536	1522	2276	2332	3098	3747	13.0546	13.0599	13.7373	21.5115	25.2233	30.9509	9.76e-08	1.03262	up
LOC_Os03g58490	87	131	181	180	287	210	0.824583	1.26591	1.22062	1.87238	2.63482	1.95246	0.00149469	1.03069	up
LOC_Os03g37250	115	150	173	212	299	241	0.601237	0.79198	0.640235	1.20173	1.49848	1.22406	1.61e-05	1.02913	up
LOC_Os10g04270	174	172	302	284	387	430	11.1629	11.1544	13.8284	19.832	23.9005	26.927	8.36e-05	1.02904	up
LOC_Os03g27990	1728	1253	2451	3398	2342	3364	17.1157	12.5283	17.2479	36.545	22.2196	32.3882	0.00173205	1.02841	up
LOC_Os04g54210	215	388	301	494	680	382	20.9368	38.2346	20.8624	52.4429	63.6472	36.2594	0.00763285	1.02562	up
LOC_Os02g08110	323	232	440	651	544	471	10.2134	7.42451	9.90057	22.3916	16.5024	14.5115	0.00290316	1.02449	up
LOC_Os07g15680	171	163	223	324	358	265	1.44942	1.39402	1.34484	2.98674	2.90959	2.18433	0.000118003	1.02384	up
LOC_Os10g41230	1052	1227	1562	1988	1923	2599	21.715	25.5701	22.895	44.5522	38.0149	52.1433	3.79e-08	1.02077	up
LOC_Os12g38730	278	237	380	527	423	553	3.19453	2.74462	3.09607	6.56799	4.65555	6.17855	0.00023672	1.01738	up
LOC_Os03g02690	1450	874	2185	2458	2092	2959	27.7674	16.8662	29.7205	51.0104	38.2869	54.9849	0.00485777	1.01738	up
LOC_Os09g25900	1452	993	2171	2570	3156	1991	16.2843	11.2447	17.3024	31.2992	33.917	21.7053	0.00243928	1.01719	up
LOC_Os01g52160	54	95	95	126	154	132	1.62603	2.89952	2.03633	4.12294	4.44992	3.87923	0.0034332	1.01499	up
LOC_Os08g09860	131	124	174	205	242	282	5.65243	5.39539	5.31354	9.59564	10.0166	11.8143	2.27e-05	1.01287	up
LOC_Os04g49320	71	127	141	200	185	177	0.736356	1.32676	1.03744	2.25613	1.84493	1.79066	0.0041689	1.01052	up
LOC_Os07g49110	19277	12681	27815	33195	31651	34491	160.187	106.381	164.179	299.479	251.929	278.576	0.000452655	1.00882	up
LOC_Os07g12800	713	771	1094	1117	1466	1774	9.1857	10.1068	9.93021	15.4973	17.9374	22.052	1.58e-07	1.00864	up
LOC_Os02g27060	665	765	928	1280	1091	1592	9.80095	11.4009	9.72488	20.5193	15.4198	22.8452	8.2e-06	1.00804	up
LOC_Os03g02840	208	234	268	339	496	374	3.00711	3.01516	2.63093	5.7042	7.13243	5.24243	4.1e-06	1.00743	up
LOC_Os12g13120	857	541	1196	1406	1334	1581	20.5085	13.0451	20.2457	36.5915	30.6203	36.5576	0.00127408	1.00733	up
LOC_Os01g46169	655	761	854	1087	1454	1320	9.67108	10.9974	8.91178	16.9217	20.1943	18.1896	2.17e-13	1.00687	up
LOC_Os02g03670	4153	2881	5719	6786	6159	8334	53.1085	37.3665	51.7621	90.5072	74.6506	99.8451	0.000373426	1.00584	up
LOC_Os02g49920	1343	1144	1806	3047	2422	1594	18.1579	15.6227	17.3491	44.7482	31.378	20.9555	0.00705964	1.00444	up
LOC_Os03g59580	104	160	148	206	290	202	2.70837	4.19234	2.7258	5.80427	7.21906	5.08938	0.00149522	1.00402	up
LOC_Os03g08520	2266	2349	3580	3162	6117	4565	69.6806	72.9411	78.2135	105.594	180.234	136.496	4.33e-05	1.00198	up
NewGene_1902	238	283	312	357	586	476	1.38808	1.69004	1.30754	2.28673	3.34443	2.74408	9.22e-06	1.00137	up
LOC_Os04g51090	198	161	281	338	422	308	0.685578	0.561191	0.689163	1.27113	1.39882	1.03633	0.00039651	1.00132	up
LOC_Os01g74000	149	135	244	275	290	309	2.15097	1.97314	2.50789	4.32645	4.02505	4.34837	0.000118518	1.00087	up
LOC_Os11g35425	71	73	124	116	160	171	2.29117	2.40439	2.85532	4.10089	4.99369	5.40826	0.00172595	1.00082	up
LOC_Os02g47620	225	285	380	95	117	160	3.79568	4.84889	4.54922	1.74134	1.894	2.62828	0.000595851	-1.0009	down
LOC_Os03g17600	301	244	476	127	110	185	8.99066	7.35786	10.1098	4.10166	3.12372	5.35832	0.00759628	-1.0009	down
LOC_Os10g40570	735	880	960	326	393	367	11.5028	13.9136	10.6805	5.5331	5.89382	5.57946	9.72e-11	-1.00109	down
LOC_Os08g43510	547	959	666	215	339	382	6.41162	11.3609	5.55301	2.72859	3.80935	4.35882	0.00593674	-1.00114	down
LOC_Os09g38070	1101	1068	1293	463	501	496	19.5311	19.1376	16.2998	8.9066	8.50952	8.55745	8.28e-10	-1.00234	down
LOC_Os04g46470	148	138	223	69	67	75	1.64288	1.55671	1.7658	0.826196	0.714611	0.81383	0.00142225	-1.00254	down
LOC_Os03g40270	8578	7946	12741	2989	4766	4535	153.554	143.596	161.993	58.0848	81.718	78.8949	5.01e-07	-1.00413	down
LOC_Os03g45280	13963	12061	20479	4765	7020	7720	420.715	366.877	438.287	155.86	202.596	226.076	4.52e-06	-1.00455	down
LOC_Os05g11780	1404	2645	2102	662	935	1010	26.5504	50.5118	28.2412	13.5802	16.929	18.5693	0.000770624	-1.00502	down
LOC_Os01g02500	113	160	171	40	81	67	5.09548	7.29658	5.48292	1.93304	3.49305	2.93512	0.00992878	-1.00561	down
LOC_Os05g39260	490	537	562	153	257	270	10.4225	11.5216	8.48884	3.53188	5.22666	5.58302	0.000172843	-1.0064	down
LOC_Os02g09050	516	1068	824	326	352	328	24.7883	51.7816	28.1182	16.9568	16.1742	15.3071	0.00275821	-1.00648	down
LOC_Os02g11640	117	155	190	64	60	67	1.79707	2.39704	2.06973	1.06435	0.885454	0.997895	0.00147392	-1.00711	down
LOC_Os12g37360	724	1011	1000	379	421	342	19.563	27.5859	19.1948	11.1013	10.8954	8.97745	5.37e-06	-1.00769	down
LOC_Os03g48660	4902	4515	6438	1692	2691	2298	59.5284	55.352	55.5334	22.2999	31.2943	27.1254	2.88e-08	-1.00902	down
LOC_Os08g33140	151	222	268	71	87	108	2.47169	3.67484	3.12318	1.25769	1.35865	1.70953	0.00115363	-1.00918	down
LOC_Os06g23775	684	740	842	339	302	302	29.1748	31.874	25.5202	15.6935	12.3288	12.5278	3.58e-06	-1.00979	down
LOC_Os10g09850	644	638	810	283	285	305	10.9212	10.9147	9.7521	5.20713	4.6288	5.01261	1.35e-08	-1.0101	down
LOC_Os06g19370	1676	2797	2137	797	1055	945	11.9756	20.1769	10.8305	6.18544	7.18944	6.53242	0.000142098	-1.01046	down
LOC_Os06g40330	486	613	502	249	241	183	5.616	7.15061	4.11821	3.11683	2.66115	2.04745	0.00215623	-1.01118	down
LOC_Os03g48770	1226	1454	1651	608	515	672	39.5904	47.3918	37.8668	21.2951	15.9253	21.0634	1.19e-06	-1.01278	down
LOC_Os09g36300	31096	30551	43943	12358	16327	15260	259.31	268.259	272.056	115.339	137.702	125.41	4.6e-17	-1.01367	down
LOC_Os07g48550	1025	2151	1577	529	704	763	17.1445	36.3163	18.7293	9.59756	11.2759	12.3944	0.00242991	-1.01636	down
LOC_Os12g43880	676	934	1001	250	514	334	11.6358	16.218	12.2391	4.67102	8.46525	5.58176	0.00074291	-1.01768	down
LOC_Os02g19530	283	389	331	92	156	179	3.83812	5.32892	3.19258	1.35413	2.02327	2.35933	0.00359651	-1.01836	down
LOC_Os06g12120	1080	1021	1511	298	731	494	11.409	10.8902	11.3442	3.417	7.39784	5.07193	0.00259849	-1.01844	down
LOC_Os01g72600	274	435	530	149	228	131	6.00237	9.6203	8.23478	3.54191	4.77806	2.78283	0.0031968	-1.01861	down
LOC_Os01g47690	1560	2475	2188	755	1017	826	27.9411	44.7596	27.84	14.6558	17.4286	14.3926	1.12e-05	-1.01978	down
LOC_Os09g36976	258	246	345	88	119	147	9.64662	9.2954	9.16554	3.56437	4.24714	5.32514	0.000208216	-1.02018	down
LOC_Os01g04100	363	320	451	96	236	148	8.36308	7.43567	7.38988	2.39943	5.2108	3.30298	0.00825731	-1.02056	down
LOC_Os03g06090	504	794	644	213	328	277	10.1806	16.1925	9.24446	4.6684	6.338	5.42219	0.000365352	-1.02122	down
LOC_Os02g48150	525	515	702	246	269	202	12.6237	12.4866	11.9861	6.40413	6.18894	4.70729	1.27e-05	-1.02141	down
LOC_Os09g07830	954	1104	1250	370	552	460	13.8859	16.0598	12.9219	5.83016	7.70399	6.49583	2.01e-09	-1.02184	down
LOC_Os03g59070	1448	2695	2241	533	1218	948	21.2043	39.8419	23.3098	8.4629	17.0817	13.483	0.00581366	-1.02211	down
LOC_Os04g24300	480	590	646	176	294	248	4.78962	5.94846	4.58014	1.90679	2.80511	2.40259	5.24e-06	-1.02341	down
LOC_Os04g56110	2903	5033	3910	1292	1832	1852	38.4981	68.5326	35.9104	18.7423	22.1782	23.3312	0.000164242	-1.02345	down
LOC_Os03g10240	207	365	411	93	155	157	2.60201	4.75335	3.61056	1.31291	1.84222	1.98778	0.00286093	-1.02481	down
LOC_Os06g51260	247	322	429	138	98	168	3.2662	4.35014	4.03952	1.97246	1.22734	2.14152	0.00337437	-1.02501	down
LOC_Os07g33350	2335	1813	3077	974	1114	874	75.0082	58.3078	69.933	33.9328	34.5325	27.2807	1.41e-05	-1.02619	down
LOC_Os03g15720	981	1330	1503	321	684	591	35.7538	49.4259	39.4938	12.9039	23.7588	21.1543	0.000468108	-1.02666	down
LOC_Os04g30930	246	332	307	92	139	140	2.11573	2.87543	1.87198	0.858924	1.13996	1.16677	0.00030976	-1.02684	down
LOC_Os12g20144	2740	3239	4163	1275	1418	1459	33.3736	39.8259	36.0171	16.8618	16.5386	17.2738	3.63e-20	-1.02826	down
LOC_Os02g02970	236	182	311	76	126	100	3.6497	2.84055	3.41408	1.27066	1.85758	1.49815	0.00180565	-1.02861	down
LOC_Os03g12414	107	111	149	36	52	64	1.11335	1.16672	1.10213	0.398414	0.514681	0.647028	0.00513353	-1.02946	down
LOC_Os06g05930	3366	2688	4763	1654	1609	1101	137.134	110.552	137.847	73.1287	62.796	43.5698	0.000777355	-1.03042	down
LOC_Os06g34730	255	351	354	123	178	95	7.68828	10.6682	7.5818	4.01764	5.12881	2.77331	0.00379353	-1.03136	down
LOC_Os09g33460	1030	638	1376	322	468	463	14.8442	9.22855	14.0689	5.01162	6.36581	6.50458	0.00134647	-1.03165	down
LOC_Os05g30454	697	704	854	181	367	401	16.0237	16.351	13.9601	4.5061	8.07733	8.95648	0.00134875	-1.03272	down
LOC_Os08g41470	2872	3592	4140	1098	1649	1642	62.2832	78.6327	63.7791	25.8539	34.2366	34.5989	5.05e-10	-1.03278	down
LOC_Os11g05100	693	957	1060	293	481	343	7.01982	9.79705	7.63253	3.22198	4.66665	3.37928	1.06e-05	-1.03433	down
LOC_Os12g25170	340	361	406	102	136	225	5.39827	5.78935	4.57609	1.75223	2.0621	3.47207	0.00476758	-1.03452	down
LOC_Os03g13840	3603	3444	4835	1043	1971	1932	49.8492	48.1585	47.6732	15.6686	26.1176	25.9776	3.58e-05	-1.03558	down
LOC_Os09g34960	933	771	1340	273	574	409	11.87	9.90987	12.1127	3.76539	6.98977	5.05422	0.0010442	-1.0381	down
LOC_Os02g53510	277	326	435	108	133	183	7.63487	9.084	8.53185	3.23234	3.50158	4.90251	0.000140856	-1.03874	down
LOC_Os02g40110	691	1200	924	280	449	445	12.4876	21.8881	11.8506	5.4943	7.75832	7.80972	0.000970524	-1.03931	down
LOC_Os02g41800	641	865	858	243	378	358	7.17573	9.77533	6.88346	2.96959	4.06919	3.91582	2.73e-06	-1.04015	down
LOC_Os02g01920	796	1092	1103	357	396	473	18.8109	26.048	18.5114	9.14959	8.95354	10.862	1.5e-07	-1.04134	down
LOC_Os07g03849	113	182	178	70	60	61	1.32722	2.15898	1.48927	0.895919	0.672556	0.693015	0.00573806	-1.0417	down
LOC_Os11g10320	1168	993	1458	401	471	615	57.9023	49.6822	51.3315	21.5681	22.3608	29.6101	4.79e-06	-1.04186	down
LOC_Os05g02020	1751	2654	2697	820	1033	1048	22.5268	34.4705	24.6505	11.4464	12.7218	13.1025	1.87e-08	-1.0427	down
LOC_Os10g37980	7284	10268	10180	2791	4676	4002	100.991	143.733	100.26	42.0128	62.1031	53.9259	8.51e-07	-1.04276	down
LOC_Os01g06280	3913	3373	5376	1046	2444	1752	30.9611	27.1183	30.4907	8.77154	18.3372	13.6811	0.000967217	-1.04397	down
LOC_Os01g12920	244	288	358	98	125	140	9.34417	11.1554	9.75408	4.08142	4.59853	5.20577	3.59e-06	-1.04425	down
LOC_Os03g16390	911	1132	1398	267	740	418	13.095	16.4372	14.2825	4.16163	10.195	5.84018	0.00682008	-1.04556	down
LOC_Os01g56300	8906	8261	11959	2646	5285	4080	68.0789	63.7535	64.9331	21.9595	38.6943	30.3112	2.74e-05	-1.04758	down
LOC_Os11g04104	387	479	525	183	155	226	4.67514	5.88027	4.49166	2.3918	1.77731	2.63143	6.88e-05	-1.04812	down
LOC_Os01g08370	190	278	362	75	138	123	3.07349	4.55891	4.17729	1.32068	2.14397	1.93813	0.0014051	-1.0496	down
LOC_Os05g18730	773	673	944	258	403	319	8.65457	7.6068	7.51272	3.13186	4.32045	3.47265	2.07e-06	-1.05094	down
LOC_Os01g06460	2396	3152	3220	1094	1484	993	54.2437	72.0405	51.7812	26.8702	32.1723	21.8507	2.1e-06	-1.05158	down
LOC_Os05g46260	2288	3484	3254	924	1365	1413	17.6987	27.206	17.8765	7.753	10.1102	10.6216	2.79e-06	-1.05223	down
LOC_Os07g18990	608	1263	984	319	377	467	20.1459	42.2442	23.1418	11.471	11.9588	15.0343	0.00198767	-1.05272	down
LOC_Os03g16690	18248	17014	25029	5599	10114	8971	250.17	235.488	243.727	83.3279	132.81	119.529	1.65e-06	-1.05357	down
LOC_Os04g57810	1918	2806	2514	776	1303	898	31.6395	47.5249	29.7341	14.1648	20.9319	14.6502	4.81e-05	-1.05361	down
LOC_Os12g26290	10235	11432	14681	3719	5363	5716	118.205	126.877	116.235	44.1352	58.2204	64.1657	8.39e-12	-1.05394	down
LOC_Os05g33560	541	1136	786	294	425	288	23.3553	49.5441	24.1199	13.7704	17.5506	12.0817	0.00566625	-1.05511	down
LOC_Os08g15149	768	639	1119	302	320	391	23.1675	19.4671	23.9951	9.88451	9.22889	11.4484	8.67e-06	-1.05512	down
LOC_Os07g35260	1969	1894	2681	648	823	1191	22.5633	21.944	21.854	8.07018	9.03394	13.276	2.56e-05	-1.05678	down
LOC_Os03g58300	1883	1539	2780	586	1069	858	37.9747	31.3219	39.8097	12.8115	20.6498	16.8032	8.5e-05	-1.05687	down
LOC_Os12g43440	780	1561	1105	375	501	536	28.8649	58.332	29.0442	15.0459	17.7425	19.2628	0.00161414	-1.05688	down
LOC_Os06g49780	1137	1112	1591	400	709	451	30.6978	30.294	30.5176	11.72	18.317	11.8306	3.08e-05	-1.05736	down
LOC_Os03g19580	984	2182	1303	455	779	614	16.5191	37.0454	15.5739	8.28158	12.5045	9.99652	0.00910564	-1.05837	down
LOC_Os10g01480	710	827	919	263	440	300	11.396	13.4078	10.4833	4.57831	6.76927	4.67895	7.08e-06	-1.05848	down
LOC_Os02g07690	2292	3903	2976	971	1380	1415	55.7276	95.8248	51.3968	25.6276	32.1296	33.4386	0.000122052	-1.05902	down
LOC_Os06g10580	1980	2772	2809	714	1231	1148	19.2964	27.549	19.4233	7.56887	11.4641	10.738	3.98e-06	-1.05935	down
LOC_Os06g11860	987	2184	1513	464	771	686	13.2586	29.6181	14.4337	6.75594	9.91492	8.95773	0.00426702	-1.05949	down
LOC_Os03g58980	479	910	684	221	310	316	14.8096	28.4213	15.0258	7.41797	9.17981	9.5104	0.00120636	-1.06005	down
LOC_Os08g38960	250	428	361	111	149	163	5.12234	8.85963	5.2544	2.46726	2.91291	3.23406	0.000853817	-1.06009	down
LOC_Os05g02140	362	604	552	129	263	230	4.98351	8.39058	5.39234	1.92723	3.46904	3.06922	0.00230104	-1.0606	down
LOC_Os08g14570	2570	4691	3793	921	1646	1981	26.9968	49.7478	28.2984	10.5003	16.5543	20.219	0.00266626	-1.06099	down
LOC_Os09g04960	197	151	241	74	62	101	1.33132	1.03167	1.15664	0.542076	0.400013	0.660401	0.00601781	-1.06121	down
LOC_Os05g36110	2866	2713	3776	1032	1391	1363	49.5079	47.0749	45.9796	19.1981	22.9352	22.8118	6.68e-14	-1.06155	down
LOC_Os01g51800	472	850	706	243	298	279	10.5033	19.1113	11.1714	5.86995	6.35567	6.03537	0.000203236	-1.0617	down
LOC_Os04g34600	4277	3645	5876	1437	2079	2056	103.638	89.1747	101.144	37.7972	48.2526	48.4307	2.93e-08	-1.0624	down
LOC_Os05g25450	8188	8006	11104	2625	3781	4672	68.9858	68.2748	66.5423	23.9194	30.5707	38.2508	6.14e-07	-1.06378	down
LOC_Os03g24040	578	790	690	210	324	310	10.7879	14.8728	9.13626	4.24005	5.7811	5.60864	3.04e-05	-1.06407	down
LOC_Os03g32170	3054	2741	4121	1148	1049	1781	45.6551	41.3767	43.7584	18.6299	15.0203	25.8773	0.00010342	-1.06421	down
LOC_Os03g62750	2900	2751	4065	969	1531	1427	29.0515	27.8358	28.7797	10.4073	14.6008	13.9584	7.91e-09	-1.06447	down
LOC_Os03g48780	2077	1885	2823	765	976	988	54.0476	49.5172	52.1797	21.6005	24.3257	24.9896	7.4e-12	-1.06455	down
LOC_Os04g34270	322	416	544	108	272	139	3.10344	4.05923	3.73321	1.13217	2.51235	1.30598	0.00986417	-1.06457	down
LOC_Os02g04230	316	703	506	175	239	203	4.37451	9.38878	4.91137	2.51568	3.01728	2.59955	0.00528202	-1.06505	down
LOC_Os03g20330	664	1022	954	247	305	522	20.7299	32.2156	21.1547	8.34665	9.1149	15.8475	0.00292104	-1.06533	down
LOC_Os01g02900	1526	1195	2423	659	716	651	20.4164	16.1132	23.0222	9.52123	9.16134	8.46252	3.09e-05	-1.06566	down
LOC_Os03g50870	5143	4984	7585	1685	2583	2860	79.0564	77.3422	82.8156	28.11	38.0356	42.7332	2.64e-07	-1.06816	down
LOC_Os01g72570	988	1690	1346	363	629	656	11.4234	21.0219	10.9703	4.57572	7.03088	7.62073	0.00086939	-1.06825	down
LOC_Os06g49430	12484	10224	17296	3642	7003	5535	134.58	111.536	132.652	42.6773	72.34	58.1488	4.66e-05	-1.06853	down
LOC_Os02g34540	251	337	375	95	135	158	4.84104	6.5708	5.14609	1.99215	2.48136	2.95059	6.06e-05	-1.06887	down
LOC_Os10g36210	548	478	729	177	196	333	4.8138	4.2385	4.5495	1.6828	1.64434	2.84175	0.00116929	-1.06997	down
LOC_Os06g39520	7095	6400	9847	2448	3427	3494	66.0875	60.1897	65.154	24.7484	30.57	31.6294	2.61e-10	-1.07039	down
LOC_Os08g26840	1193	1541	1753	399	935	489	15.6769	20.4531	16.3659	5.68822	11.7648	6.23692	0.00225886	-1.07042	down
LOC_Os08g10260	119	151	160	41	67	66	1.1031	1.4169	1.05581	0.410293	0.591758	0.59831	0.00167934	-1.07145	down
LOC_Os01g50030	1954	2065	2753	557	888	1297	26.7279	28.5144	26.7511	8.27083	11.632	17.2394	0.000568181	-1.07261	down
LOC_Os08g34190	414	553	632	167	242	231	9.51392	12.8522	10.3323	4.15171	5.33045	5.16397	1.25e-07	-1.07406	down
LOC_Os04g44300	3824	6065	5539	1431	2839	1994	36.4462	58.3646	37.5002	14.7996	25.9146	18.471	0.000213587	-1.07428	down
LOC_Os01g63970	1217	2399	1841	466	873	884	18.4669	36.7548	19.8461	7.6661	12.6882	13.0313	0.00291717	-1.07441	down
LOC_Os01g40570	419	730	495	168	249	255	8.71137	15.3478	7.30949	3.77716	4.9659	5.14521	0.00236106	-1.07464	down
LOC_Os01g03940	429	366	639	182	218	165	10.4756	9.02746	11.0806	4.814	5.08494	3.90762	6.04e-05	-1.07604	down
LOC_Os12g07490	108	141	163	55	59	49	11.892	15.7406	12.7619	6.57636	6.20955	5.18437	0.00118285	-1.07701	down
LOC_Os07g47990	705	632	1067	247	308	399	13.2754	11.4943	14.0584	4.8923	5.47776	7.26516	1.86e-05	-1.07708	down
LOC_Os06g34790	3544	2070	5111	999	1621	1647	104.277	61.4845	106.841	31.9189	45.6838	47.0966	0.00226181	-1.07774	down
LOC_Os03g18440	2493	3018	3222	1007	1430	1069	16.8856	20.6401	15.5015	7.4063	9.27697	7.0364	1.31e-09	-1.07809	down
LOC_Os03g17780	166	242	262	72	107	88	2.41917	3.56543	2.70856	1.1377	1.48627	1.24046	0.000187828	-1.0784	down
LOC_Os05g04584	810	1182	1038	364	501	353	11.6662	17.1878	10.6124	5.68294	6.90897	4.93556	3.14e-05	-1.07847	down
LOC_Os01g44430	1398	1202	2013	497	638	694	8.36436	7.26157	8.55647	3.22895	3.65804	4.03286	7.4e-08	-1.08021	down
LOC_Os02g45180	725	896	811	218	384	391	18.1492	22.6501	14.416	5.91643	9.20447	9.51452	0.000139458	-1.08119	down
LOC_Os05g46030	3156	3034	4663	1507	1461	1273	12.5648	12.1958	13.1879	6.51489	5.57229	4.92404	9.61e-08	-1.08142	down
LOC_Os05g51520	429	717	693	244	287	194	7.02099	11.8557	8.05856	4.33188	4.50173	3.08485	0.000427467	-1.08156	down
LOC_Os05g50600	871	1026	1210	321	435	485	13.9248	16.5586	13.7412	5.57157	6.65268	7.53338	4.26e-10	-1.08245	down
LOC_Os11g10290	1339	1213	1918	304	836	666	15.4438	14.1317	15.722	3.80679	9.23253	7.4706	0.0041749	-1.08323	down
LOC_Os03g62030	720	1277	1241	328	485	474	18.3394	31.2563	21.6243	9.98405	12.6441	12.9975	4.5e-05	-1.08388	down
LOC_Os01g29330	1714	2202	2736	469	1270	941	48.2436	62.5626	54.7008	14.3117	34.2214	25.7255	0.00229989	-1.08443	down
LOC_Os12g06180	227	462	361	93	146	183	7.19445	14.7974	8.13598	3.20289	4.43613	5.64658	0.00939012	-1.08551	down
LOC_Os04g43390	715	980	1186	326	264	541	12.7377	17.651	15.0455	6.29937	4.48125	9.3172	0.00203429	-1.08557	down
LOC_Os03g10080	434	560	636	160	239	250	7.49103	9.83881	8.01434	2.97999	3.91794	4.26528	5.53e-07	-1.08712	down
LOC_Os11g12530	1113	1402	1530	505	498	595	8.35459	10.6281	8.15882	4.11442	3.58039	4.33888	4.09e-10	-1.08749	down
LOC_Os01g62430	2530	2800	3741	697	1521	1419	81.8113	90.928	85.454	24.2922	46.7878	44.0456	0.000166772	-1.08897	down
LOC_Os03g46884	245	274	281	71	101	151	3.61485	4.07789	2.94881	1.1286	1.42961	2.1695	0.00289424	-1.08956	down
LOC_Os06g50724	794	820	1111	302	456	320	20.1189	20.9753	20.0112	8.28942	11.0643	7.86682	1.46e-07	-1.09022	down
NewGene_1870	229	161	253	76	95	85	3.22524	2.28364	2.53717	1.15097	1.2835	1.15851	0.00101584	-1.09024	down
LOC_Os04g46980	328	354	532	85	219	180	5.21186	5.66661	6.00596	1.46657	3.33105	2.77035	0.00481449	-1.09071	down
LOC_Os05g06440	1502	2280	2086	554	710	1084	25.2139	38.6368	24.8686	10.0968	11.4081	17.6765	0.000387158	-1.0912	down
LOC_Os09g25150	4109	2687	5672	1601	1802	1453	80.3098	53.4181	79.55	33.9527	33.5926	27.492	0.000168149	-1.09171	down
LOC_Os05g35274	2786	3065	3672	1023	1271	1487	65.0519	71.8773	60.6284	25.8638	28.0854	33.7889	2.59e-13	-1.09191	down
LOC_Os08g09840	867	1164	1222	295	370	633	9.87229	13.391	9.88683	3.63954	4.03139	7.0027	0.00103456	-1.09217	down
LOC_Os11g11060	1125	986	1455	430	435	539	29.5217	26.1045	27.1087	12.2369	10.92	13.7243	4.76e-08	-1.0922	down
LOC_Os09g05020	1201	1251	1690	476	648	508	23.6244	24.7829	23.5817	10.1658	12.1742	9.65668	9.76e-12	-1.09246	down
LOC_Os12g35890	312	258	333	91	136	135	6.87637	5.72862	5.20549	2.17259	2.86876	2.89518	0.00011561	-1.09501	down
LOC_Os05g13770	275	299	464	77	161	172	3.17568	3.48839	3.80273	0.960556	1.77693	1.92458	0.00264523	-1.09555	down
LOC_Os09g25060	2940	3260	4074	1171	1026	1839	49.2681	55.1543	48.4925	21.2967	16.4638	29.9552	6.73e-05	-1.09596	down
LOC_Os03g13560	280	553	423	123	159	218	2.73042	5.45467	2.93784	1.30192	1.48585	2.07088	0.00502201	-1.09602	down
LOC_Os04g32950	6964	9047	9751	2422	3355	4454	90.0503	116.965	88.7553	33.7639	41.1234	56.2418	2.46e-06	-1.09826	down
LOC_Os01g58150	312	452	477	151	220	115	9.2236	13.5202	10.0383	4.83302	6.23008	3.29577	0.00166898	-1.09932	down
LOC_Os03g11590	1525	2671	2101	722	897	873	22.543	40.3789	22.7789	11.5534	12.2701	12.6799	2.72e-05	-1.10029	down
LOC_Os03g04000	1606	2779	2257	598	1225	836	20.3569	35.5662	20.3281	8.2206	14.8698	10.2988	0.000998226	-1.10039	down
LOC_Os06g48330	2607	2327	4121	1139	1335	1016	24.7044	22.2608	27.7363	11.7106	12.1171	9.35277	1.12e-06	-1.10077	down
LOC_Os08g44390	655	1113	999	267	392	436	11.4157	19.4031	12.4002	5.0522	6.52724	7.56105	9.12e-05	-1.10138	down
LOC_Os06g07932	787	989	934	222	509	361	14.3159	17.9875	12.0923	4.25313	8.74109	6.30893	0.000833104	-1.1023	down
LOC_Os02g48170	139	203	194	69	52	88	5.15294	7.58398	5.10505	2.77774	1.84839	3.1528	0.00544476	-1.10448	down
LOC_Os04g32404	137	154	194	37	70	85	2.54369	2.87875	2.56043	0.735021	1.23315	1.52883	0.00569114	-1.10545	down
LOC_Os04g01250	2333	3112	3206	999	1222	1171	27.9133	37.6192	27.2533	12.9367	14.0069	13.625	6.39e-14	-1.10585	down
LOC_Os07g03810	340	523	454	114	178	232	3.2913	5.11804	3.12597	1.19391	1.64683	2.18517	0.00153019	-1.10708	down
LOC_Os03g46910	305	559	409	154	163	183	4.30926	7.97547	4.1067	2.35554	2.20582	2.50446	0.00116143	-1.10913	down
LOC_Os08g34240	965	994	1380	255	618	448	14.3778	14.9622	14.6083	4.12404	8.822	6.48054	0.000586153	-1.11023	down
LOC_Os07g17250	1457	1682	2069	533	648	849	11.0607	12.8859	11.1544	4.39093	4.70823	6.25833	7.92e-09	-1.11406	down
LOC_Os03g16874	195	293	304	116	113	74	9.00294	13.6209	9.94011	5.7637	4.96691	3.25803	0.00280968	-1.11523	down
LOC_Os01g02570	1165	1206	1577	332	506	714	16.0747	16.8	15.456	4.9659	6.68755	9.57717	0.0001169	-1.11559	down
LOC_Os03g59880	264	298	377	120	91	150	7.51237	8.55916	7.62361	3.71174	2.45981	4.13236	0.000397729	-1.11618	down
LOC_Os01g58220	3020	4236	4504	1059	1890	1664	110.211	156.242	116.879	41.9607	66.1065	58.9393	8.25e-07	-1.11632	down
LOC_Os09g16380	328	282	430	95	129	182	2.19489	1.90342	2.04164	0.68539	0.824888	1.18033	0.000528046	-1.11843	down
LOC_Os02g35820	1676	1988	2336	543	820	986	9.7037	11.6203	9.60981	3.4101	4.54546	5.55079	4.32e-07	-1.11847	down
LOC_Os11g06290	129	134	216	49	82	53	1.70297	1.78222	2.02948	0.702561	1.03383	0.680895	0.00228135	-1.11932	down
LOC_Os01g58890	16870	29857	24036	7306	9045	11308	422.02	755.76	427.466	196.93	214.931	271.102	4.09e-05	-1.12106	down
LOC_Os05g35266	2832	3194	3912	1076	1402	1373	37.948	43.0017	37.3184	15.4608	17.7925	17.6606	7.89e-26	-1.12177	down
LOC_Os02g39790	9022	11112	12664	2802	5467	4584	116.441	144.77	116.072	39.19	67.6159	57.6041	1.45e-06	-1.1235	down
LOC_Os10g40934	2456	4893	3247	1103	1363	1692	19.5224	41.9745	19.3753	10.3296	11.0297	13.8893	0.000937079	-1.12411	down
LOC_Os02g38920	2002	2368	2753	764	828	1161	52.0959	62.191	50.8729	21.5587	20.623	29.343	2e-08	-1.12595	down
LOC_Os07g38440	2359	2639	3265	951	1113	1115	38.3697	43.3359	37.7275	16.794	17.3399	17.6194	1.59e-29	-1.12711	down
LOC_Os07g48020	1333	1175	1797	358	707	613	26.8247	23.8885	25.6995	7.80589	13.6315	11.9982	2.89e-05	-1.12772	down
LOC_Os03g15780	5604	6589	7567	1573	3038	3133	56.1367	66.331	53.5919	17.0244	29.063	30.3618	1.29e-05	-1.12848	down
LOC_Os03g53540	360	424	544	111	187	216	11.0242	13.1144	11.8348	3.67071	5.48412	6.42491	5.7e-05	-1.12973	down
LOC_Os03g21380	2171	2588	2967	590	1547	897	50.2118	62.78	50.098	13.8434	32.9664	17.8102	0.00124357	-1.1303	down
LOC_Os02g42310	5894	3994	7898	1633	2490	2739	95.1032	64.9092	90.11	28.7337	39.1642	43.0845	7.6e-05	-1.13101	down
LOC_Os01g61970	6458	7905	9495	2149	3519	3569	83.5133	103.21	87.2231	30.1663	43.587	44.8607	4.49e-09	-1.13146	down
LOC_Os11g43800	687	835	948	315	323	306	6.79425	8.33237	6.65999	3.37701	3.05426	2.93711	7.32e-11	-1.13165	down
LOC_Os01g10680	565	748	854	225	350	258	8.13491	10.0621	8.72182	3.50019	4.82751	3.60994	1.86e-07	-1.1326	down
LOC_Os03g56250	9902	9164	13513	2563	5516	4596	98.2453	91.7962	95.2367	27.6048	52.4169	44.3203	3.66e-05	-1.13431	down
LOC_Os01g41530	109	113	132	30	60	48	1.5844	1.65911	1.37317	0.47058	0.841582	0.675064	0.00422774	-1.13446	down
LOC_Os10g31820	5450	3901	7384	1260	2997	2243	50.1287	36.1851	48.2281	12.5616	26.4104	20.0362	0.00122183	-1.13507	down
LOC_Os03g48310	304	234	589	113	155	153	2.54111	1.97558	3.50354	1.02265	1.24319	1.24118	0.00247065	-1.13521	down
LOC_Os02g45170	1470	1436	2127	407	791	748	14.1267	13.9317	14.5213	4.23936	7.27542	6.98197	1.37e-05	-1.13538	down
LOC_Os03g49940	1481	1490	2139	478	636	847	20.225	20.5405	20.75	7.08783	8.31849	11.2399	6.84e-07	-1.13635	down
LOC_Os11g40570	726	1123	1069	340	385	391	11.951	18.5163	12.5367	6.02649	6.09053	6.26554	1.11e-07	-1.13684	down
LOC_Os01g02370	189	153	240	64	83	76	2.40022	1.95153	2.16692	0.880099	1.00293	0.930601	0.000165304	-1.13685	down
LOC_Os02g29530	1285	1775	1795	436	867	581	17.479	24.3625	17.3342	6.43116	11.2897	7.67317	4.06e-05	-1.13808	down
LOC_Os03g19700	153	172	207	43	88	75	2.5975	2.96067	2.50895	0.796675	1.42709	1.23698	0.0011523	-1.13899	down
LOC_Os05g49640	94	108	131	38	44	45	1.31344	1.52176	1.30816	0.579933	0.591892	0.604878	0.000703371	-1.13969	down
LOC_Os01g50040	924	997	1440	217	511	572	14.2706	15.5448	15.7949	3.63014	7.5591	8.58564	0.00208767	-1.13996	down
LOC_Os11g41600	1102	1419	1538	464	480	604	27.6105	35.9333	27.4141	12.604	11.5235	14.7237	4.51e-10	-1.14103	down
LOC_Os05g07940	3614	5164	5116	1294	2124	1946	57.5517	84.9089	58.0228	22.237	30.8764	28.7587	7.59e-08	-1.14122	down
LOC_Os07g32010	1239	1571	1608	522	613	554	17.6917	22.6489	16.3097	8.08341	8.38106	7.69092	1.45e-12	-1.14292	down
LOC_Os01g55830	8571	12703	12175	3628	5405	3766	189.734	283.898	191.434	87.1944	114.601	81.0258	3.33e-07	-1.14543	down
LOC_Os09g29490	8560	7687	12069	1970	3833	5116	158.104	143.326	158.337	39.4991	67.8034	91.8303	0.000899384	-1.14613	down
LOC_Os07g49280	405	659	501	135	221	253	4.07758	6.70238	3.58398	1.46782	2.13329	2.47723	0.0011166	-1.14667	down
LOC_Os02g42740	384	230	450	130	167	107	4.91398	2.9731	4.09471	1.79501	2.04387	1.32847	0.0035447	-1.14706	down
LOC_Os02g21870	201	226	307	94	79	102	13.6045	15.4649	14.7855	6.86434	5.11727	6.71428	4.22e-05	-1.14765	down
LOC_Os05g43240	585	602	891	169	279	344	7.17661	7.53556	7.68951	2.14198	3.28654	3.92875	5.87e-05	-1.149	down
LOC_Os12g05050	1769	3259	2635	859	962	1095	40.7425	75.7734	43.0981	21.4666	21.204	24.5071	2.17e-05	-1.14976	down
LOC_Os02g26430	251	262	374	61	120	159	6.68238	7.04549	7.07376	1.74527	3.04409	4.11505	0.00409359	-1.15025	down
LOC_Os10g26940	587	395	874	178	272	249	13.083	8.89719	13.8479	4.29084	5.79871	5.38908	0.000433352	-1.15104	down
LOC_Os06g50706	464	792	595	197	268	246	6.92502	11.9461	6.30757	3.18399	3.82708	3.57241	0.000138322	-1.15142	down
LOC_Os06g03860	1046	2059	1256	513	684	481	10.5869	21.1645	9.10296	5.61846	6.649	4.73784	0.00206319	-1.15202	down
LOC_Os01g06790	322	324	503	82	166	190	3.0077	3.04841	3.33326	0.827568	1.4809	1.72127	0.00138538	-1.15206	down
LOC_Os09g23084	1652	1655	2333	477	959	721	20.1912	20.4185	20.2554	6.32921	11.2209	8.56171	5.15e-06	-1.15237	down
LOC_Os09g03939	3583	1548	4913	1236	1370	1128	40.1356	17.4496	39.0777	14.9799	14.6573	12.2428	0.00764265	-1.15241	down
LOC_Os03g03164	3393	1597	4538	841	1685	1091	63.6617	30.3032	60.6149	17.0878	30.3394	19.8531	0.00884514	-1.15307	down
LOC_Os02g02410	7255	4632	10490	2062	2696	3659	81.6615	52.6371	83.8697	25.1917	29.0679	40.0295	0.000473008	-1.15564	down
LOC_Os01g11520	678	919	915	230	408	324	15.2143	20.8091	14.581	5.58633	8.75187	7.05765	2.91e-06	-1.15586	down
LOC_Os10g05530	162	112	198	60	47	70	2.70034	1.92868	2.30792	1.06243	0.751078	1.15502	0.00619697	-1.15617	down
LOC_Os11g11990	415	552	676	138	262	223	2.61562	3.51009	3.02756	0.94261	1.58166	1.36196	1.77e-05	-1.15634	down
LOC_Os11g05490	301	585	393	140	200	149	10.3308	20.2805	9.57949	5.20928	6.56576	4.94546	0.00248	-1.15871	down
LOC_Os07g35690	414	592	508	130	215	238	4.83551	6.98683	4.22311	1.64866	2.40297	2.69939	0.000187019	-1.15896	down
LOC_Os04g22120	319	345	473	71	159	205	3.46791	3.79735	3.66105	0.839136	1.65503	2.16805	0.00598009	-1.15918	down
LOC_Os06g49640	5490	5030	7902	1791	2430	2713	101.66	94.1464	106.246	36.0239	43.6858	46.7848	1.95e-10	-1.1601	down
LOC_Os09g38040	2205	2172	3097	823	1206	775	47.7459	47.4947	47.6411	19.3234	24.9989	16.2916	1.26e-07	-1.16273	down
LOC_Os08g33740	435	401	629	173	172	200	5.24599	4.87898	5.38807	2.26503	1.9877	2.33638	1.67e-07	-1.16295	down
LOC_Os04g20280	1228	814	1826	370	566	507	25.018	16.7373	26.4396	8.18981	11.0132	10.02	0.000166864	-1.16446	down
LOC_Os05g40630	175	309	290	61	143	90	4.62565	8.26422	5.45441	1.72663	3.61443	2.29495	0.00685999	-1.16552	down
LOC_Os06g11090	529	808	778	197	361	243	8.52501	13.1447	8.90334	3.44499	5.56393	3.79636	7.23e-05	-1.1669	down
LOC_Os01g53920	8460	8353	12299	1892	5551	3670	55.3428	55.3789	57.4047	13.6129	34.9154	23.4462	0.00160267	-1.16694	down
LOC_Os04g44530	5838	4738	8435	1659	2585	2891	58.6344	48.1371	59.0854	17.6994	24.6806	27.2534	3.12e-06	-1.16796	down
LOC_Os04g30490	700	1174	1054	394	298	392	8.96811	15.1932	9.595	5.47893	3.64963	4.88202	0.000135867	-1.16849	down
LOC_Os10g37500	1083	1925	1545	533	731	445	15.5226	27.8522	15.7307	8.28789	10.0378	6.19057	0.000338077	-1.17087	down
LOC_Os04g44950	882	1161	1535	363	418	542	18.6435	24.7868	23.0483	8.32342	8.44747	11.1309	2.58e-08	-1.17198	down
LOC_Os02g57420	2088	2570	3029	675	1133	1084	28.9401	35.9665	29.828	10.1533	15.0468	14.6061	2.45e-09	-1.17387	down
LOC_Os08g36910	1050	964	1386	243	626	423	10.8175	10.0679	10.1711	2.70928	6.16416	4.20252	0.000762979	-1.17535	down
LOC_Os01g63854	684	980	1020	178	428	414	10.5414	15.2497	11.1701	2.96707	6.3229	6.19967	0.0011388	-1.17554	down
LOC_Os07g34006	1163	908	1650	295	516	582	21.2835	16.7839	21.4618	5.86422	9.03818	10.3588	0.000128168	-1.17735	down
LOC_Os07g10840	6471	7145	9262	3087	2219	3061	63.2569	70.5158	64.3093	32.7546	20.7765	29.0815	8.25e-07	-1.17742	down
LOC_Os07g05940	967	895	1600	305	382	591	12.5434	11.7257	14.7479	4.29607	4.74198	7.45667	0.00014687	-1.17752	down
LOC_Os01g22370	2324	4243	2987	1011	859	1724	46.463	85.6363	42.4166	21.9282	16.4442	33.4854	0.00320564	-1.17862	down
LOC_Os10g11200	331	594	516	158	189	189	4.2152	7.64795	4.67662	2.18286	2.30259	2.34152	4.83e-05	-1.17863	down
LOC_Os11g36450	102	135	179	36	64	54	1.39538	1.86178	1.73697	0.534708	0.829466	0.709049	0.00114932	-1.17983	down
LOC_Os08g04110	253	575	403	123	182	156	4.44327	10.2248	5.04227	2.34807	3.06406	2.67245	0.00335826	-1.18157	down
LOC_Os04g15650	237	187	250	54	91	111	2.18773	1.73694	1.63783	0.533831	0.800684	0.992342	0.0018528	-1.18175	down
LOC_Os05g49620	143	196	244	66	58	89	3.80303	5.25634	4.61356	1.88285	1.45615	2.29482	0.000503002	-1.18469	down
LOC_Os02g17500	2005	2130	2891	607	1101	911	24.7536	26.4133	25.4392	8.24368	12.7848	11.0961	1.78e-08	-1.18544	down
LOC_Os05g05940	7083	10515	9897	2496	4513	3308	149.1	223.465	147.977	57.0425	90.9966	67.6751	1.63e-06	-1.18571	down
LOC_Os03g60370	395	886	610	209	240	254	5.31895	12.0405	5.83011	3.04277	3.09419	3.32185	0.00153082	-1.18581	down
LOC_Os01g70540	213	271	286	57	121	112	1.25982	1.6179	1.1998	0.364311	0.682594	0.638622	0.000704258	-1.18628	down
LOC_Os03g08840	2688	2416	3721	665	1656	991	67.1708	60.965	66.0509	18.0415	39.6473	24.0569	0.000471822	-1.18629	down
LOC_Os02g07000	146	208	300	61	79	98	2.6131	3.7643	3.82146	1.17752	1.35263	1.7057	0.000432579	-1.18671	down
LOC_Os04g42980	685	1386	1093	309	398	470	6.60769	13.5025	7.49333	3.23745	3.67219	4.40271	0.000257381	-1.18723	down
LOC_Os05g42230	406	693	582	200	170	250	13.3163	22.9587	13.5492	7.12317	5.33775	7.95045	0.000292926	-1.18805	down
LOC_Os12g38760	307	676	393	118	220	184	3.83877	8.54279	3.58554	1.60135	2.6405	2.22908	0.00899893	-1.18898	down
LOC_Os04g51320	175	223	326	56	107	103	4.22675	5.43497	5.59314	1.4683	2.47244	2.41234	0.000547477	-1.18943	down
LOC_Os02g52210	7881	7353	11861	1827	4434	3854	105.117	101.432	111.054	25.0194	54.8168	48.094	0.000246547	-1.18985	down
LOC_Os03g52760	1516	1664	2231	474	893	639	23.4511	25.9908	24.5187	7.96394	13.2333	9.59978	2.83e-07	-1.19177	down
LOC_Os08g14720	62	98	94	32	33	28	2.93937	4.71259	3.16328	1.62456	1.47687	1.2642	0.00819405	-1.19182	down
LOC_Os03g52340	1642	1790	2111	413	878	794	24.5957	26.8436	22.428	6.65449	12.5354	11.4912	1.77e-05	-1.19193	down
LOC_Os02g17390	6184	14308	8367	2961	4055	3796	60.0306	140.23	57.6927	31.1995	37.7018	35.8098	0.00135333	-1.19242	down
LOC_Os04g12980	270	329	316	89	143	110	4.23672	5.20566	3.5177	1.51613	2.14821	1.67292	1.88e-05	-1.19403	down
LOC_Os05g39060	1319	1245	1682	383	705	492	35.5388	33.8738	32.1891	11.1839	18.1929	12.8853	7.72e-07	-1.195	down
LOC_Os09g26780	3332	3064	4415	927	1803	1289	67.8282	62.9739	63.8392	20.4783	35.1442	25.4998	1.31e-06	-1.19577	down
LOC_Os05g38530	786	651	1187	218	329	416	9.0246	7.54245	9.68277	2.71263	3.61855	4.64526	6.57e-05	-1.19642	down
LOC_Os11g06440	725	766	1211	260	445	280	10.8869	11.6056	12.9161	4.22586	6.39656	4.08273	8.23e-06	-1.19647	down
LOC_Os08g37130	396	350	614	158	203	131	7.61535	6.7997	8.3904	3.2866	3.73852	2.4439	6.68e-05	-1.19687	down
LOC_Os03g14450	1334	1998	1724	519	582	774	20.592	31.0568	18.8588	8.68327	8.74412	11.5652	2.13e-06	-1.19701	down
LOC_Os05g05020	334	676	435	139	174	227	14.0727	28.7832	13.0238	6.36592	7.03078	9.3113	0.00303295	-1.19708	down
LOC_Os03g61900	754	1152	1125	345	366	398	92.1408	142.07	97.6689	45.7528	42.8091	47.2317	1.61e-08	-1.19746	down
LOC_Os01g67860	13677	16169	19436	4788	7453	5928	241.711	288.506	243.994	91.859	126.162	101.827	1.67e-14	-1.19781	down
LOC_Os10g39010	6570	5985	8882	2125	3162	2598	53.9314	50.0218	50.2427	15.9248	21.612	18.1927	1.28e-12	-1.19818	down
LOC_Os08g35480	986	1799	1300	395	501	625	26.2652	48.3873	24.5864	11.3991	12.7775	16.1616	0.000181296	-1.19898	down
LOC_Os12g03730	157	229	177	57	78	75	2.10793	3.106	1.6824	0.822115	0.992073	0.976617	0.000774815	-1.19981	down
LOC_Os04g50216	7658	7144	10396	2386	3637	3245	160.602	151.244	154.855	54.3198	73.0438	66.1453	3.08e-13	-1.201	down
LOC_Os03g18070	4560	4801	6848	915	2959	2179	72.7402	77.3269	77.6012	15.8474	45.2182	33.7772	0.00278629	-1.20135	down
LOC_Os05g30950	1502	1275	2036	475	806	484	19.8572	16.6778	18.278	6.81611	10.0732	6.16095	1.27e-05	-1.20238	down
NewGene_1104	669	372	1042	161	296	301	3.29242	1.84628	3.64524	0.858161	1.39562	1.43925	0.00566712	-1.20249	down
LOC_Os09g30120	697	1050	918	180	378	441	7.89067	12.0965	7.402	2.2069	4.09197	4.8503	0.00128749	-1.20484	down
NewGene_326	2707	3000	3520	859	1021	1519	29.5191	33.0428	27.2547	10.1658	10.6596	16.126	3.06e-07	-1.20486	down
LOC_Os01g48000	684	1072	1164	220	460	394	6.80366	10.7606	8.21763	2.36652	4.37552	3.80137	9.12e-05	-1.20625	down
LOC_Os01g65520	2220	2158	3097	663	1008	1066	19.78	19.4126	19.5974	6.40794	8.59931	9.2266	1.73e-10	-1.20827	down
LOC_Os01g42330	233	373	351	69	136	149	1.71582	2.77193	1.83672	0.551608	0.953606	1.06188	0.001379	-1.20887	down
NewGene_730	186	230	306	99	82	76	6.75752	8.43565	7.899	3.87863	2.83445	2.67399	0.000127684	-1.20921	down
LOC_Os10g40640	3640	6308	5136	1059	2854	1719	42.7286	74.7655	42.8241	13.4964	32.0923	19.6067	0.00225223	-1.21147	down
LOC_Os03g05470	4142	4349	5932	1173	2067	2046	65.7049	69.6473	66.8334	20.2005	31.4044	31.5309	1.65e-08	-1.21214	down
LOC_Os03g18600	2157	2177	3190	721	1227	784	46.7393	47.634	49.1057	16.9588	25.4596	16.4981	2.2e-07	-1.21302	down
LOC_Os01g51890	8404	7429	11553	2030	4057	3978	87.17	77.7965	85.1153	22.8525	40.3037	40.1014	9.74e-06	-1.21387	down
LOC_Os04g52780	548	392	879	144	278	235	3.76925	2.72602	4.2998	1.07423	1.83409	1.56795	0.000812548	-1.21414	down
LOC_Os01g56420	855	1539	1307	365	469	514	27.808	50.5587	30.2156	12.8897	14.6131	16.2654	7.23e-06	-1.21611	down
LOC_Os04g33420	720	893	928	262	394	272	86.765	108.739	79.511	34.3056	45.5203	31.8031	6.88e-08	-1.21652	down
LOC_Os04g43310	209	223	280	67	98	94	6.10411	6.56041	5.80802	2.09904	2.71958	2.65044	8.63e-07	-1.21715	down
LOC_Os03g37090	580	962	735	229	285	321	37.4029	62.6339	33.6727	16.0042	17.5764	20.0984	2.71e-05	-1.21833	down
LOC_Os07g42940	21685	18602	30868	5856	11379	8669	386.305	342.029	393.584	113.086	193.188	147.867	1.59e-06	-1.21864	down
LOC_Os03g12660	2727	2449	3870	774	1247	1263	38.9746	35.3285	39.2896	12.0073	17.0619	17.5344	1.37e-08	-1.21934	down
LOC_Os07g42220	439	559	579	121	217	242	20.381	26.2535	19.1146	6.10494	9.64275	10.9008	3.58e-05	-1.21972	down
LOC_Os02g02730	779	913	1022	221	468	308	14.5313	17.1868	13.5381	4.46852	8.35199	5.5818	2.37e-05	-1.22082	down
LOC_Os09g32200	787	675	924	280	228	353	13.755	11.8996	11.4722	5.29924	3.81039	5.99842	1.07e-05	-1.22115	down
LOC_Os01g07870	3017	5189	4637	1127	1262	2283	15.3695	26.6873	16.7787	6.23195	6.15776	11.2997	0.000485165	-1.22125	down
LOC_Os08g33720	5239	5480	7849	1322	2854	2601	86.084	90.9107	91.6116	23.5806	44.9125	41.5307	1.09e-05	-1.22137	down
LOC_Os06g09630	1170	657	1580	318	521	389	16.4142	9.3007	15.7562	4.83642	6.99881	5.297	0.000796144	-1.22161	down
LOC_Os03g46570	1467	1087	2226	549	707	440	32.2801	24.1392	34.8033	13.1125	14.8914	9.39762	0.0001042	-1.22183	down
LOC_Os05g03574	1054	1446	1419	354	496	580	6.90283	9.64701	6.83894	2.77544	3.56783	4.39532	4.62e-08	-1.22232	down
LOC_Os06g39260	974	1217	1266	372	395	484	17.7352	22.3683	16.3749	7.34976	6.8921	8.56729	2.83e-11	-1.22293	down
LOC_Os03g04120	298	569	526	103	212	192	3.84322	7.42095	4.82744	1.4378	2.62328	2.40297	0.00126078	-1.22395	down
LOC_Os03g55180	838	1658	1136	316	587	434	10.9072	21.8023	10.5104	4.45958	7.3241	5.49403	0.000872805	-1.22413	down
LOC_Os12g02500	112	142	119	41	35	60	2.85219	3.65641	2.15843	1.13297	0.857462	1.47614	0.00625044	-1.22601	down
LOC_Os11g45740	668	1272	865	259	476	295	13.2617	25.5191	12.2124	5.57904	9.05188	5.68156	0.0014236	-1.22729	down
LOC_Os02g45810	826	1621	1197	292	625	421	12.1414	24.0819	12.4995	4.63619	8.80322	6.00799	0.00138677	-1.22754	down
LOC_Os05g40010	5108	4033	7153	1799	1753	2241	110.015	87.6881	109.426	42.0599	36.1472	46.9083	6.23e-08	-1.22802	down
LOC_Os08g17680	1165	1578	1467	400	442	688	25.5658	34.9478	22.866	9.53071	9.28953	14.6657	1.03e-05	-1.22906	down
LOC_Os03g45420	1375	1897	2034	403	783	744	11.0722	15.4312	11.6375	3.52424	6.04167	5.82118	3.57e-06	-1.23003	down
LOC_Os01g72610	2240	3185	3103	895	1052	1123	30.865	44.3107	30.3731	13.3819	13.8849	15.0378	1.45e-12	-1.23017	down
LOC_Os11g29290	3722	5132	5103	1104	2470	1521	62.0759	86.4165	60.4546	19.9771	39.4583	24.6464	5.49e-05	-1.23276	down
LOC_Os01g73670	326	624	531	139	216	178	3.23483	6.25347	3.73694	1.48952	2.056	1.70796	0.000152529	-1.23344	down
LOC_Os05g24684	5356	6239	7928	1752	2748	2499	32.0223	37.6626	33.6714	11.3734	15.7384	14.5221	2.32e-15	-1.23647	down
LOC_Os04g41970	1006	1001	1063	191	545	403	11.6405	11.6907	8.74084	2.39876	6.04099	4.52521	0.00153796	-1.23673	down
LOC_Os04g41960	35208	32678	50370	7506	22093	13348	698.425	654.46	709.734	161.659	419.792	257.352	0.000916479	-1.23845	down
LOC_Os11g02570	180	323	273	88	81	107	5.10535	9.25746	5.51943	2.70417	2.19149	2.9407	0.000561181	-1.23899	down
LOC_Os05g48450	3985	4749	5984	1675	1779	1743	53.6023	64.8497	57.3423	24.6204	22.9933	22.8285	1.24e-24	-1.23929	down
LOC_Os08g01940	1474	2731	1901	532	707	982	12.5838	23.5473	11.5271	4.9208	5.77949	8.14636	0.000420035	-1.23953	down
LOC_Os04g34530	752	557	1071	205	213	427	14.3123	10.7467	14.614	4.30725	3.95382	7.58915	0.00208638	-1.2416	down
LOC_Os08g05010	171	129	219	47	46	92	6.01405	4.56593	5.48819	1.79259	1.53303	3.13017	0.0075753	-1.24315	down
LOC_Os01g70310	636	458	1001	214	278	241	11.1273	8.07707	12.4396	4.05772	4.65152	4.08337	2.94e-05	-1.24426	down
LOC_Os06g44040	352	537	532	96	274	145	3.0955	4.7755	3.32589	0.91396	2.30874	1.23444	0.00466853	-1.24445	down
LOC_Os12g38270	1959	3223	2585	929	970	862	77.8246	129.575	74.0766	39.8948	37.0337	32.5729	1.44e-06	-1.2458	down
LOC_Os02g54600	13253	11515	19233	3147	6922	5696	196.478	172.343	202.527	50.6447	98.2826	82.0718	1.92e-05	-1.24651	down
LOC_Os03g58410	285	222	271	81	103	97	11.4437	8.98629	7.73688	3.51156	3.93248	3.75507	4.82e-05	-1.24701	down
LOC_Os02g37930	1115	1413	1762	317	703	515	37.9353	48.532	42.5683	11.6863	22.885	17.0176	1.4e-05	-1.24742	down
LOC_Os02g50372	234	200	333	71	136	65	4.16043	3.5968	4.20939	1.36887	2.3207	1.1184	0.00259414	-1.24837	down
LOC_Os06g05050	1318	1386	1743	372	458	760	14.4873	15.3798	13.6054	4.44013	4.81503	8.11446	2.16e-05	-1.24914	down
LOC_Os07g43170	1470	1413	2096	393	690	692	29.4864	28.5793	29.9134	8.4276	13.2408	13.4992	9.03e-08	-1.2499	down
LOC_Os05g37190	599	1314	792	206	489	291	9.09275	20.1376	8.53927	3.38376	7.10207	4.2865	0.00797082	-1.25122	down
LOC_Os04g15670	343	371	475	100	154	169	15.2129	16.6257	14.9828	4.8178	6.53561	7.28247	1.6e-07	-1.25176	down
LOC_Os01g47570	516	443	733	151	190	256	20.7137	17.9731	20.9139	6.55911	7.2931	9.99692	4.93e-06	-1.25281	down
LOC_Os11g09350	240	504	327	89	125	172	3.65712	7.76001	3.53727	1.45898	1.81383	2.54571	0.00514415	-1.25284	down
LOC_Os05g35650	1854	2698	2728	630	1004	957	25.355	37.2424	26.4974	9.34141	13.1411	12.7077	3.12e-09	-1.25458	down
LOC_Os03g14690	1006	1576	1359	297	364	754	9.25079	14.6363	8.87904	2.95987	3.20466	6.73578	0.00292822	-1.25563	down
LOC_Os02g07830	435	267	544	92	163	189	6.99321	4.32826	6.21293	1.59583	2.51096	2.94633	0.00175745	-1.25699	down
LOC_Os03g51230	244	289	308	100	108	88	2.10314	2.52213	1.94184	0.92967	0.88456	0.759319	1.21e-06	-1.25779	down
LOC_Os02g40840	776	1957	1177	383	489	520	7.46831	19.0208	8.04942	3.99891	4.5021	4.86172	0.00188833	-1.25869	down
LOC_Os06g12030	449	1100	652	183	307	301	4.70474	11.5451	5.06642	2.06889	3.07569	3.04741	0.0041916	-1.2588	down
LOC_Os11g08210	1128	2256	1545	491	572	689	15.7215	31.759	15.3029	7.42355	7.63099	9.3414	0.000137895	-1.26041	down
LOC_Os01g03030	723	1365	952	268	493	329	13.9175	26.5271	13.0648	5.56956	9.17722	6.14182	0.000572411	-1.26119	down
LOC_Os02g46380	872	1200	1240	342	377	442	14.9782	20.5686	13.5472	6.49883	6.32455	6.81109	1.32e-11	-1.26417	down
LOC_Os07g31599	1594	1682	2120	630	640	604	27.7186	29.5504	25.8834	12.2326	10.5888	10.9007	5.74e-17	-1.26887	down
LOC_Os04g23580	624	861	837	212	275	331	8.24213	11.4754	7.84822	3.02973	3.47349	4.23768	3.36e-08	-1.27004	down
LOC_Os05g25640	3772	9516	5230	1872	2025	2653	57.1665	145.596	56.297	30.7921	29.3855	39.0807	0.00213176	-1.27097	down
LOC_Os03g57970	2157	1072	2908	498	871	771	70.1439	35.1667	66.9426	17.4228	27.204	24.484	0.00132496	-1.27359	down
LOC_Os07g44780	275	660	349	123	144	189	5.09782	12.3686	4.59771	2.4645	2.55652	3.40828	0.00774157	-1.27366	down
LOC_Os09g20820	168	433	267	89	99	116	2.43973	6.34603	2.74892	1.39582	1.37303	1.63153	0.00710655	-1.27437	down
LOC_Os03g51010	1390	1305	1887	412	592	594	20.7803	19.6991	20.0344	6.68727	8.47734	8.6206	1.54e-13	-1.27629	down
LOC_Os05g49680	1598	1668	2365	575	644	723	21.7562	22.9155	22.87	8.4908	8.38814	9.55655	4.7e-20	-1.27726	down
LOC_Os01g44394	224	263	366	65	106	125	4.28751	5.09641	4.98929	1.33928	1.93682	2.31737	2.76e-05	-1.27827	down
LOC_Os06g46460	751	573	981	240	203	352	37.7762	29.07	35.0342	13.0715	9.76678	17.1808	9.12e-05	-1.27897	down
LOC_Os01g62570	125	137	165	45	44	59	1.82488	2.01103	1.71264	0.703929	0.605975	0.835121	8.82e-05	-1.27924	down
LOC_Os03g12470	1282	1944	1914	403	760	641	15.0672	23.0703	15.9829	5.14514	8.55753	7.31819	1.12e-06	-1.28021	down
LOC_Os01g72260	427	899	562	151	240	279	6.5082	13.835	6.08175	2.48569	3.49516	4.12564	0.00207128	-1.28061	down
LOC_Os09g20480	801	1392	1286	285	455	474	11.3571	19.9418	12.9622	4.38288	6.17504	6.52993	5.02e-06	-1.28184	down
LOC_Os05g48030	192	336	196	78	82	95	1.74875	3.10149	1.27106	0.774228	0.711427	0.844351	0.00289307	-1.28585	down
LOC_Os01g48640	983	1012	1594	212	448	588	8.98231	9.33051	10.3467	2.09428	3.91926	5.22037	0.000647339	-1.28676	down
LOC_Os03g22820	113	111	137	45	41	38	3.53545	3.49082	3.03721	1.52174	1.22504	1.13355	0.000410517	-1.28811	down
LOC_Os05g34150	47	59	73	20	19	22	0.959481	1.20441	1.06286	0.434709	0.373943	0.433387	0.00804311	-1.29041	down
LOC_Os03g63540	1475	670	2228	456	672	346	29.5599	13.5586	31.7235	9.92457	12.8973	6.74132	0.00861306	-1.29183	down
LOC_Os07g02780	61	74	86	21	26	29	0.56223	0.694877	0.564139	0.205383	0.225204	0.257438	0.00259502	-1.29262	down
LOC_Os02g57440	476	739	662	122	292	246	10.3881	16.2912	10.2752	2.87459	6.103	5.20851	0.000450821	-1.29336	down
LOC_Os03g01300	1331	902	1935	357	446	620	45.9982	31.4703	47.5168	13.4018	14.7452	20.8134	6.97e-05	-1.29413	down
LOC_Os12g25490	650	542	969	166	387	192	13.6232	11.4604	14.4203	3.77055	7.76759	3.91124	0.000997846	-1.29427	down
LOC_Os08g04340	1244	1898	1832	241	937	580	38.976	60.0612	40.7905	8.18825	28.1122	17.6635	0.00713409	-1.29663	down
LOC_Os07g33910	455	372	746	118	147	270	5.46654	4.51427	6.37458	1.53863	1.69522	3.1497	0.0017236	-1.297	down
LOC_Os03g07360	3996	3439	5446	1261	1199	1930	55.9003	48.5781	54.1167	19.1427	16.0611	26.2416	4.93e-07	-1.2982	down
LOC_Os09g31514	1259	1341	1778	358	318	826	21.8759	25.8067	23.713	6.85267	5.17496	13.9393	0.00217895	-1.29975	down
LOC_Os02g14430	734	562	1119	182	318	323	15.0404	11.627	16.2903	4.03853	6.23355	6.42546	3.1e-05	-1.30309	down
LOC_Os12g16240	1573	1570	2208	510	589	722	83.4564	84.1017	83.2424	29.3517	29.9038	37.2549	5.15e-15	-1.30367	down
LOC_Os01g47900	232	193	298	85	85	74	2.3035	1.9303	2.10028	0.908485	0.80641	0.712185	1.27e-05	-1.30762	down
LOC_Os05g30280	299	724	406	193	160	131	3.44556	8.47834	3.3018	2.3037	1.51113	1.39191	0.00810073	-1.30837	down
LOC_Os01g50010	3238	1694	4501	737	1389	1083	37.6765	19.8911	37.2016	9.30826	15.4736	12.2497	0.000742694	-1.30839	down
LOC_Os02g07010	1493	3246	2302	604	915	903	28.4394	62.4196	31.142	12.4748	16.6822	16.7085	0.000112208	-1.30967	down
LOC_Os05g29990	8433	6105	11811	1897	3725	3385	105.776	77.3101	105.229	25.8219	44.7547	41.2649	1.32e-05	-1.31059	down
LOC_Os03g08170	274	402	367	109	119	127	3.79616	5.62936	3.61684	1.63507	1.57308	1.7081	5.62e-07	-1.31093	down
LOC_Os02g08140	138	131	218	52	32	78	1.80459	1.72612	2.0188	0.728906	0.391824	0.979924	0.00825985	-1.31239	down
LOC_Os06g43700	421	773	586	163	210	237	4.75715	8.82423	4.7091	1.99833	2.27211	2.59802	4.1e-05	-1.31265	down
LOC_Os11g03660	1012	976	1508	214	493	491	38.6711	37.6448	40.946	8.86689	18.0481	18.2327	8.57e-05	-1.31377	down
LOC_Os01g21420	857	802	1301	304	384	303	17.2645	16.2981	18.6165	6.64634	7.3992	5.91684	8.94e-11	-1.31432	down
LOC_Os04g33990	9968	4751	13513	3164	4191	2048	253.014	121.753	243.632	87.1827	101.9	50.5203	0.00394801	-1.31463	down
LOC_Os12g06780	1134	1073	1614	308	563	427	27.4192	26.195	27.7297	8.0858	13.0274	10.0358	2.07e-08	-1.31667	down
LOC_Os01g03340	3648	10747	5705	1511	2502	2928	83.3311	247.859	92.5707	37.462	54.7494	65.0118	0.00531955	-1.31957	down
LOC_Os04g02120	154	349	273	56	119	90	1.89048	4.31768	2.37486	0.740846	1.39976	1.07397	0.00464318	-1.3196	down
LOC_Os09g25600	1143	935	1469	283	459	464	17.8567	14.738	16.2946	4.79604	6.86114	7.04523	4.22e-08	-1.32129	down
LOC_Os01g19170	272	532	418	87	157	174	4.54638	8.96997	4.9581	1.57282	2.50925	2.8135	0.000871174	-1.32323	down
LOC_Os02g48870	1231	1198	1825	353	621	459	18.7335	18.3982	19.7226	5.82835	9.0431	6.78251	4.44e-09	-1.32344	down
LOC_Os06g49750	944	1108	1395	213	421	541	19.5183	23.1202	20.4809	4.7801	8.32733	10.8682	8.15e-05	-1.32471	down
LOC_Os06g14030	542	1262	860	227	337	342	4.96108	11.671	5.59657	2.25854	2.95462	3.0446	0.000511422	-1.32512	down
LOC_Os06g40360	1912	3729	2505	847	896	1016	17.2567	33.9728	16.0685	8.29623	7.74291	8.90859	2.57e-05	-1.32651	down
LOC_Os02g13380	705	1610	1019	348	407	372	23.3961	53.9778	24.0414	12.5253	12.9502	12.007	0.000364379	-1.32656	down
LOC_Os01g38510	317	380	499	98	151	152	36.2754	43.946	40.6172	12.0932	16.5412	16.94	5.99e-09	-1.3269	down
LOC_Os03g16150	800	1811	1055	343	457	451	12.4593	28.7207	11.6921	5.93319	6.81084	6.83944	0.000592689	-1.32783	down
LOC_Os06g44374	593	792	1076	258	336	215	27.8163	37.4913	35.8516	13.1222	15.086	9.76244	3.51e-07	-1.33108	down
LOC_Os12g39310	1819	3067	2736	424	1399	798	28.7316	48.9165	30.6983	7.26229	21.1584	12.2426	0.00266125	-1.33119	down
LOC_Os05g45300	1007	1609	1229	374	427	500	24.7867	39.987	21.4926	9.97886	10.0493	11.9522	7.45e-07	-1.3334	down
LOC_Os11g44870	752	1842	915	286	462	459	10.2475	25.9899	8.96936	4.31314	6.17637	6.13707	0.00343592	-1.33341	down
LOC_Os02g49510	221	143	213	48	69	80	2.876	1.87855	1.96423	0.671533	0.853442	1.0107	0.000805796	-1.33377	down
LOC_Os06g48180	4611	3561	6361	1034	1819	2038	110.439	86.4352	108.481	27.1252	42.1493	47.7969	3.48e-06	-1.33431	down
LOC_Os01g70210	1304	1993	1729	389	557	759	29.9034	46.1496	28.1656	9.67807	12.2171	16.915	6.96e-06	-1.33593	down
LOC_Os10g39870	259	363	442	109	161	81	6.19422	8.75624	7.50731	2.80902	3.68408	1.86512	0.000186234	-1.33632	down
LOC_Os12g06060	447	302	671	90	240	146	7.74148	5.27218	8.25427	1.68274	3.9707	2.45618	0.00322855	-1.33688	down
NewGene_3565	302	192	487	77	111	135	2.79098	1.78874	3.20034	0.771057	0.978182	1.2098	0.00126078	-1.33775	down
LOC_Os06g51310	1608	1549	2376	509	645	679	11.9182	11.5917	12.5107	4.0925	4.57483	4.89247	2.11e-17	-1.33807	down
LOC_Os01g42140	1109	1211	1711	345	544	450	22.3831	24.6894	24.5373	7.55288	10.5138	8.83004	8.05e-14	-1.33892	down
LOC_Os01g52230	561	678	681	107	302	250	12.8345	15.6657	11.0762	2.65585	6.62332	5.55365	0.000687337	-1.34016	down
LOC_Os01g08780	436	705	658	147	277	180	5.18702	8.47296	5.56424	1.89733	3.15026	2.08084	2.47e-05	-1.34068	down
NewGene_1068	157	97	148	39	59	38	3.77018	2.35637	2.52665	1.0204	1.34612	0.870605	0.00368798	-1.34166	down
LOC_Os09g28230	734	711	948	152	376	283	14.6943	14.3652	13.4852	3.30172	7.19946	5.50941	5.12e-05	-1.34237	down
LOC_Os05g02200	131	229	188	56	56	70	3.15607	5.57315	3.21388	1.46143	1.28242	1.64246	0.000386991	-1.34433	down
LOC_Os01g51430	292	431	382	104	160	106	6.82721	10.1992	6.35114	2.64137	3.58731	2.39281	1.29e-05	-1.34456	down
LOC_Os10g35294	449	1006	571	185	290	210	12.8087	29.0368	11.6084	5.7058	7.90939	5.81399	0.00158636	-1.34601	down
LOC_Os03g18729	78	69	126	20	40	30	7.17111	6.39002	8.31132	2.00121	3.55411	2.64519	0.00462516	-1.34689	down
LOC_Os03g38590	2579	5960	3644	1071	1430	1594	39.2571	91.5841	39.391	17.6976	20.8389	23.5775	0.000257381	-1.34786	down
LOC_Os02g49670	301	352	439	107	90	162	2.07107	2.44226	2.14123	0.793635	0.586985	1.07812	2.55e-05	-1.34787	down
LOC_Os07g35140	1039	1643	1570	309	517	597	11.3653	17.9743	12.203	3.63815	5.36409	6.36559	2.38e-06	-1.34865	down
LOC_Os03g49380	3696	4842	5411	924	2313	1449	33.206	43.5176	34.293	8.89426	20.2935	12.682	2.55e-05	-1.35051	down
LOC_Os03g48760	126	142	152	30	51	60	5.08277	5.77566	4.3417	1.27463	1.93681	2.34907	0.000383473	-1.35126	down
LOC_Os01g46080	758	1477	905	299	389	367	12.2014	24.0268	10.3505	5.21312	6.00118	5.73798	0.000112854	-1.35183	down
LOC_Os01g05670	10056	5288	14686	2804	3791	3158	194.232	103.105	201.479	58.7882	70.1271	59.2789	0.000122052	-1.35468	down
LOC_Os10g41800	402	265	600	92	201	124	8.00893	5.31713	8.49091	1.99006	3.83677	2.38953	0.0012851	-1.35514	down
LOC_Os05g23250	110	127	161	33	44	54	0.778601	0.904662	0.807977	0.251588	0.293321	0.371488	6.81e-05	-1.35575	down
LOC_Os08g20500	74	58	84	25	27	19	0.65176	0.513722	0.531091	0.241139	0.22307	0.160942	0.00655096	-1.35631	down
LOC_Os05g41900	10146	9655	14249	2754	4786	3714	323.967	307.493	323.311	94.4276	137.124	110.602	1.24e-11	-1.35654	down
LOC_Os10g20350	201	251	353	72	61	128	2.88784	3.65417	3.62506	1.1065	0.838034	1.79078	0.000807826	-1.35673	down
LOC_Os07g11739	365	491	629	124	117	243	5.49351	7.46068	6.73078	2.02061	1.67793	3.54552	0.000347267	-1.3575	down
LOC_Os01g67530	1296	1897	1944	450	677	567	17.9311	26.5033	19.109	6.74741	8.96285	7.62202	8.49e-12	-1.35792	down
LOC_Os07g03860	314	574	456	83	162	206	4.06237	7.50866	4.19646	1.16067	2.00075	2.58787	0.00145949	-1.35905	down
LOC_Os03g63550	292	334	414	136	117	82	8.72599	10.0724	8.79719	4.39112	3.34302	2.37806	6.4e-05	-1.35943	down
LOC_Os12g37870	8576	6761	12195	2636	3301	3015	124.743	99.2907	126.004	41.6161	45.9856	42.6254	6.36e-12	-1.36112	down
LOC_Os04g15920	349	423	383	83	128	177	5.89867	7.2177	4.59359	1.50658	2.07177	2.90055	8.7e-05	-1.36238	down
LOC_Os11g09690	114	150	164	40	48	52	2.67617	3.54597	2.73915	1.01241	1.07479	1.17131	1.64e-05	-1.36373	down
LOC_Os06g05600	136	258	159	53	69	62	2.221	4.26582	1.85116	0.936001	1.07868	0.986976	0.00211524	-1.36478	down
LOC_Os08g27720	736	1093	974	238	276	412	14.7502	22.0938	13.8562	5.15611	5.28274	8.02084	2.65e-06	-1.36561	down
LOC_Os09g27580	1387	1052	1942	444	366	601	13.9133	10.5275	13.585	4.68056	3.4742	5.73175	7.96e-06	-1.36776	down
LOC_Os01g07120	912	1337	1207	319	400	417	7.15163	10.702	7.03625	2.6941	3.32407	3.307	9.78e-11	-1.36847	down
LOC_Os07g33954	761	624	1066	181	206	414	18.9483	15.683	18.8563	4.89168	4.90487	10.0016	0.000483745	-1.36889	down
LOC_Os03g55240	3669	4535	5379	800	1141	2550	40.1792	50.1327	41.8376	9.50701	11.9686	27.1346	0.0017182	-1.36937	down
LOC_Os12g29330	3274	4103	4801	952	1632	1412	69.7629	88.2547	72.6507	22.0181	33.293	29.2256	5.16e-13	-1.37015	down
LOC_Os05g38290	1953	1508	2827	696	729	586	32.0763	25.024	33.0683	12.4639	11.423	9.43372	8.71e-08	-1.37055	down
LOC_Os09g33680	1888	4112	2613	884	822	1113	24.251	53.3159	23.841	12.3308	10.1296	13.868	0.000159674	-1.37194	down
LOC_Os05g42020	247	318	382	66	135	109	2.94037	3.81892	3.22518	0.852521	1.53675	1.25749	7.7e-06	-1.37321	down
LOC_Os03g04500	695	958	904	185	301	360	7.10716	9.83653	6.53367	2.03782	2.93038	3.55864	1.18e-06	-1.37336	down
LOC_Os03g06330	1829	1930	2535	544	785	721	23.2408	24.7563	22.8779	7.49378	9.55452	8.89523	2.48e-23	-1.37408	down
LOC_Os05g49700	506	491	754	154	163	247	11.5996	11.3585	12.2821	3.81988	3.56591	5.50196	2.31e-07	-1.37724	down
LOC_Os02g09510	1110	1027	1642	351	425	439	18.7824	17.5433	19.7325	6.43643	6.87551	7.20845	1.45e-15	-1.37776	down
LOC_Os01g72009	2723	6969	3585	994	1788	1643	116.203	300.302	108.688	46.0337	73.0987	68.1444	0.00181827	-1.37862	down
LOC_Os03g61280	1189	843	1702	405	406	376	17.0023	11.4387	16.172	5.19935	4.5911	4.31501	5.92e-07	-1.3795	down
LOC_Os01g22600	999	1201	1499	283	537	383	15.1615	18.3954	16.1545	4.66031	7.80794	5.64174	6.09e-09	-1.38098	down
LOC_Os03g59670	349	318	437	76	132	154	7.03367	6.48199	6.25669	1.65728	2.54454	3.00699	7.82e-06	-1.3814	down
LOC_Os12g15520	875	1013	1258	284	408	324	14.6312	17.0953	14.9472	5.15655	6.52971	5.25388	3.08e-17	-1.38235	down
LOC_Os03g50960	2240	2064	3092	563	1224	623	77.9318	72.4947	76.419	21.2462	40.7745	21.0662	2.46e-05	-1.38303	down
LOC_Os10g31950	6833	8640	9646	1841	3788	2591	91.429	116.713	91.6757	26.7428	48.5404	33.6964	4.3e-08	-1.38326	down
LOC_Os08g23810	1030	465	1433	247	426	266	17.3573	7.89376	17.1558	4.51415	6.87495	4.33955	0.00259849	-1.38352	down
LOC_Os03g15050	4588	12414	6518	1727	2997	3066	51.0998	136.077	51.0334	20.9818	31.9081	33.0207	0.00194479	-1.38394	down
LOC_Os05g50230	1575	1521	2092	453	532	692	34.846	33.9837	32.8883	10.8803	11.2756	14.8699	4.14e-13	-1.38448	down
LOC_Os03g37830	602	755	912	179	241	313	5.91774	7.49995	6.37227	1.90849	2.26499	2.98583	2.67e-09	-1.38494	down
LOC_Os12g43720	171	140	228	47	80	47	1.51181	1.25059	1.43336	0.451578	0.672642	0.397274	0.0002843	-1.38548	down
LOC_Os08g02700	732	1850	1021	375	433	362	14.486	36.955	14.3455	8.04169	8.19268	6.9558	0.00105219	-1.38736	down
LOC_Os02g57330	187	202	263	61	63	85	4.25636	4.4672	4.17299	1.29424	1.13395	1.60185	5.76e-07	-1.38851	down
LOC_Os04g37710	1664	2762	2135	532	877	739	44.9354	75.2864	40.9435	15.5923	22.6788	19.3806	6.14e-07	-1.38976	down
NewGene_2403	173	206	299	70	86	58	1.58279	1.9023	1.93985	0.717886	0.95404	0.532199	7.94e-06	-1.39078	down
LOC_Os02g48080	281	618	350	111	121	175	4.52643	10.0635	4.00558	1.9411	1.8655	2.73743	0.00214718	-1.39577	down
LOC_Os05g45990	305	291	466	103	82	150	4.03412	3.89508	4.3871	1.48239	1.0297	1.92431	4.94e-05	-1.39618	down
LOC_Os05g11810	1980	2313	3061	592	964	796	25.4822	31.9634	28.2052	8.79453	12.0699	10.191	1.6e-15	-1.3969	down
LOC_Os01g40499	215	360	302	58	134	94	2.10581	3.56372	2.105	0.613247	1.25917	0.894345	0.000569714	-1.39812	down
LOC_Os05g51060	69	103	99	30	30	26	1.62883	2.46679	1.66797	0.77403	0.663438	0.598402	0.001242	-1.40047	down
LOC_Os10g34170	1124	1977	1615	229	919	408	12.3757	21.9816	12.6365	2.72938	9.69003	4.36724	0.00837573	-1.40116	down
LOC_Os06g37140	91	156	116	47	34	34	2.78882	4.7779	2.49337	1.59457	0.956519	0.965009	0.00462681	-1.40134	down
LOC_Os07g36690	86	104	111	31	39	26	0.78947	0.969041	0.728332	0.310337	0.339615	0.226517	0.000521227	-1.40239	down
LOC_Os01g60120	1123	756	1546	286	510	294	20.4665	13.9902	20.0114	5.69421	8.80974	5.20574	5.44e-05	-1.40274	down
LOC_Os01g66860	6410	6320	8928	1480	2666	2819	88.9982	88.5307	88.1649	21.9868	35.0277	37.2105	2.79e-09	-1.40417	down
LOC_Os05g46000	250	202	331	62	105	83	8.26643	6.75332	7.79226	2.2097	3.33015	2.65998	6.25e-06	-1.40504	down
LOC_Os06g33200	342	291	391	111	92	122	13.5413	11.6401	11.0097	4.7449	3.47344	4.6694	1.01e-06	-1.40641	down
LOC_Os02g36530	873	2028	1234	224	524	609	91.1203	213.715	91.4796	25.3429	52.3717	61.7706	0.00405828	-1.40692	down
LOC_Os05g50340	63	68	84	22	19	27	6.3462	6.99657	6.07744	2.40602	1.83913	2.62851	0.00222181	-1.40694	down
LOC_Os04g52700	557	794	860	287	164	233	13.169	18.981	14.455	7.37422	3.71582	5.36169	6.35e-05	-1.40748	down
LOC_Os06g29790	159	158	234	33	47	96	1.50004	1.51326	1.57463	0.333047	0.419926	0.883682	0.00500121	-1.40859	down
LOC_Os11g31950	2156	2885	3022	535	1074	989	28.3253	38.2674	28.2	7.62393	13.5081	12.6206	7.59e-08	-1.41015	down
LOC_Os11g24510	1494	3066	1998	715	722	647	23.2459	48.1289	22.0709	12.0354	10.7001	9.79229	3.67e-05	-1.41023	down
LOC_Os05g40000	197	174	381	90	99	39	3.80588	3.39952	5.24259	1.88584	1.83112	0.719634	0.00944786	-1.41357	down
LOC_Os02g48690	178	279	289	33	119	89	6.39588	10.1334	7.37852	1.27999	4.08758	3.09307	0.00652333	-1.41386	down
LOC_Os01g71790	1044	1130	1404	293	545	301	30.5362	33.3968	29.1796	9.3092	15.2583	8.53895	5.31e-07	-1.41563	down
LOC_Os02g33330	316	372	449	54	168	145	10.8187	12.8497	10.9188	1.97987	5.49704	4.82822	0.00118562	-1.41655	down
LOC_Os03g20550	436	1207	551	235	230	235	12.8877	36.002	11.6487	7.47545	6.48792	6.83795	0.00445557	-1.41709	down
LOC_Os04g43800	1380	2078	1970	306	862	586	14.4918	22.0289	14.6887	3.48739	8.67023	5.97198	0.000164811	-1.41755	down
LOC_Os01g52790	772	1192	984	156	292	509	10.2305	15.9552	9.26747	2.24355	3.70703	6.55867	0.00212105	-1.41814	down
LOC_Os06g42540	81	70	98	35	19	23	1.40163	1.42971	1.57018	0.624974	0.297634	0.432229	0.00970234	-1.41829	down
LOC_Os08g10480	1227	2063	1678	460	707	412	142.989	242.834	138.968	58.2158	78.8851	46.6768	7.28e-06	-1.41835	down
LOC_Os01g57020	187	178	275	45	77	80	3.1998	3.07237	3.34678	0.827294	1.26474	1.33083	8.96e-06	-1.41866	down
LOC_Os10g25040	920	774	1188	284	311	308	9.10982	7.83152	8.17109	2.4962	2.52791	3.12131	2.15e-13	-1.42041	down
LOC_Os01g19940	2381	2136	3547	661	1028	838	66.6147	60.3267	70.494	20.0553	27.534	22.7659	1.25e-12	-1.4213	down
LOC_Os02g10920	4166	4151	6020	1164	1910	1437	111.845	112.186	115.867	34.9799	49.2067	37.6783	3.03e-14	-1.42231	down
LOC_Os07g39030	368	369	480	83	192	113	32.7929	33.2507	30.4534	7.99409	16.356	9.73157	4.27e-05	-1.42368	down
LOC_Os03g27480	931	437	1269	239	407	174	14.863	7.03176	14.3643	4.12319	6.21273	2.68798	0.0051909	-1.42529	down
LOC_Os08g40590	386	373	430	86	177	118	6.09142	5.90582	4.86511	1.46205	2.69705	1.8503	6.68e-06	-1.42586	down
LOC_Os05g29030	801	932	1062	209	357	320	9.14693	10.7269	8.60071	2.58624	3.88966	3.53118	5.76e-12	-1.42613	down
LOC_Os04g02050	1289	889	1855	354	453	445	24.8158	17.2028	24.99	7.44111	7.90485	8.26357	1.05e-07	-1.42659	down
LOC_Os02g16040	1959	1206	2826	537	740	579	51.1908	30.3451	50.5968	15.1186	18.7222	14.6098	5.17e-06	-1.42673	down
LOC_Os02g46810	63	52	81	20	22	19	3.63366	3.01091	3.34547	1.21378	1.2149	1.04082	0.00337681	-1.42917	down
LOC_Os05g12570	81	157	154	45	39	36	0.678621	1.32463	0.914635	0.403771	0.307372	0.287326	0.00142828	-1.43017	down
LOC_Os06g38780	380	672	558	141	149	215	3.55495	6.34066	3.70391	1.43049	1.33193	1.95252	1.21e-05	-1.43094	down
LOC_Os11g30210	293	229	442	96	58	141	2.89215	2.28497	3.09731	1.02541	0.549027	1.35145	0.00228782	-1.43102	down
LOC_Os02g11859	295	361	504	77	176	109	11.7869	14.5515	14.3104	3.31457	6.72363	4.21806	3.78e-05	-1.4342	down
LOC_Os11g35090	69	173	123	37	36	40	0.791052	2.01744	1.00969	0.463821	0.390893	0.444906	0.00653657	-1.43573	down
LOC_Os05g21180	5547	5985	7895	1238	2419	2467	79.5423	86.9182	80.3003	20.3813	33.0521	34.2849	1.16e-08	-1.43587	down
LOC_Os05g24650	2953	2979	3958	736	1085	1282	63.8888	65.0724	60.8242	17.2833	22.4701	26.945	6.5e-13	-1.43653	down
LOC_Os09g03140	334	224	445	90	96	124	5.8868	3.98625	5.57909	1.71301	1.61502	2.11928	2.33e-05	-1.43711	down
LOC_Os05g08890	1623	2022	2341	295	1108	507	18.5871	23.3749	19.0472	3.66089	12.1472	5.64017	0.00215981	-1.43796	down
LOC_Os08g33710	1823	1773	2633	527	835	571	35.7693	35.1233	36.7004	11.2252	15.6969	10.8809	7.65e-12	-1.43835	down
LOC_Os03g63370	2494	1146	3798	785	640	814	53.2518	24.7093	57.6139	18.1928	13.0911	16.8808	0.000934028	-1.43935	down
LOC_Os03g01840	102	181	141	33	34	66	5.51388	9.92697	5.4129	1.93802	1.73425	3.47727	0.00462681	-1.44076	down
LOC_Os01g58194	476	385	762	136	185	176	8.26256	6.74233	9.3989	2.54612	3.06716	2.9601	1.07e-07	-1.44118	down
LOC_Os09g36790	190	169	230	56	65	62	4.16846	3.74667	3.57891	1.32272	1.36587	1.31882	3.18e-07	-1.44133	down
NewGene_1250	215	221	312	79	72	78	3.86332	4.11172	4.05134	1.45193	1.2205	1.27205	3.63e-08	-1.44231	down
LOC_Os07g35180	152	330	211	46	97	77	12.2205	26.9094	12.052	3.96236	7.46126	6.02629	0.00312161	-1.44265	down
LOC_Os09g30250	211	288	289	54	121	73	1.98158	2.73402	1.9295	0.55053	1.08729	0.661864	0.000117927	-1.44285	down
LOC_Os02g18000	312	535	510	120	202	98	2.06207	3.56857	2.39294	0.855069	1.27802	0.62644	0.000189268	-1.44406	down
LOC_Os07g38800	233	615	356	96	120	162	2.44842	6.54711	2.6642	1.09878	1.2058	1.65089	0.00288828	-1.44441	down
LOC_Os06g40180	224	207	308	34	103	96	2.23929	2.09019	2.1863	0.358709	0.983849	0.92868	0.0019648	-1.44657	down
LOC_Os04g47720	110	87	122	30	25	44	1.67726	1.34814	1.33278	0.491976	0.366558	0.653529	0.00165719	-1.447	down
LOC_Os05g48670	388	641	458	126	176	165	8.15818	13.6184	6.85033	2.87742	3.53432	3.37148	5.37e-06	-1.44905	down
LOC_Os07g17970	209	217	269	79	50	83	3.18857	3.21113	2.83577	1.22378	0.704914	1.2048	6.43e-05	-1.44953	down
LOC_Os12g08810	1642	4499	2426	765	1001	908	20.5808	56.9483	21.6033	10.4116	12.0133	11.0575	0.00056833	-1.45094	down
LOC_Os11g37870	83	107	68	22	29	31	0.832884	1.08955	0.48818	0.231223	0.272373	0.300951	0.00573194	-1.45134	down
LOC_Os08g37104	158	172	259	27	67	89	2.82262	3.11062	3.2935	0.519022	1.13979	1.55349	0.00341778	-1.45192	down
LOC_Os05g43460	230	284	335	91	91	76	6.3156	7.87147	6.52768	2.69821	2.38122	2.02743	2.4e-08	-1.45595	down
LOC_Os01g11160	4778	3992	6969	1115	1939	1788	60.5564	51.0746	62.7398	15.3369	23.5351	22.0166	9.54e-10	-1.45603	down
LOC_Os03g62370	2014	2516	2992	742	673	871	23.6732	29.8531	24.9791	9.46199	7.57156	9.94618	9.05e-16	-1.45607	down
LOC_Os06g37300	555	1064	921	192	340	253	8.37242	16.0649	9.84759	3.14169	4.91743	3.70078	6.33e-06	-1.45642	down
LOC_Os04g33390	1942	3290	2428	486	1128	807	32.554	55.7012	28.9099	8.84387	18.1062	13.1375	5.03e-05	-1.45653	down
LOC_Os01g71340	1293	1489	2113	381	483	626	25.5943	29.7415	29.7024	8.1821	9.14187	12.028	1.5e-12	-1.45919	down
LOC_Os07g47450	161	107	227	45	59	46	9.87723	6.62093	9.91352	2.97686	3.45527	2.71462	0.000327921	-1.46022	down
LOC_Os08g35600	215	624	419	91	137	160	3.09456	9.07268	4.28531	1.41839	1.88356	2.23571	0.00249282	-1.46029	down
LOC_Os08g43000	75	125	118	28	26	43	0.571203	0.960475	0.64251	0.230997	0.188521	0.315913	0.00161545	-1.46118	down
LOC_Os09g39960	1173	2792	1586	345	707	698	13.8932	33.3937	13.344	4.43625	8.02022	8.02833	0.00101464	-1.46154	down
LOC_Os02g53620	266	729	421	111	195	134	6.38487	17.6895	7.18269	2.88241	4.47056	3.11181	0.00271853	-1.46197	down
LOC_Os02g51750	1085	2656	1496	487	571	561	22.7412	56.2378	22.2639	11.0722	11.4692	11.4177	0.000209637	-1.46247	down
LOC_Os05g16740	844	2964	1156	450	576	521	7.44432	26.4122	7.2436	4.30884	4.86648	4.46346	0.00748582	-1.46362	down
LOC_Os04g52730	1741	3355	2459	583	855	903	23.9197	46.5391	23.9965	8.69624	11.2545	12.0542	1.63e-06	-1.46366	down
LOC_Os02g48860	1117	1979	1658	298	673	509	15.7298	28.1462	16.5913	4.54859	9.07225	6.96114	2.3e-05	-1.46449	down
LOC_Os08g03350	14905	16293	20563	2716	6914	6501	220.263	243.083	215.839	43.5701	97.8643	93.366	7.67e-06	-1.46532	down
LOC_Os02g47200	75	137	162	34	53	25	1.49349	2.78511	2.31789	0.72373	1.01856	0.474108	0.00411841	-1.4657	down
LOC_Os06g35630	309	378	356	37	156	139	4.83677	5.98869	3.96019	0.617021	2.34574	2.11612	0.00885877	-1.46583	down
LOC_Os07g09190	1838	4853	2535	493	1233	1189	17.8379	47.5637	17.4791	5.19582	11.4638	11.2112	0.0038149	-1.46741	down
LOC_Os01g42030	419	923	670	124	240	260	5.83374	12.9882	6.63867	1.86913	3.20394	3.52456	0.000442873	-1.46819	down
LOC_Os09g36860	730	909	1002	234	318	253	25.9227	32.6037	25.283	9.02372	10.7985	8.71286	1.2e-16	-1.46906	down
LOC_Os09g36320	860	1026	1220	155	468	343	13.176	15.8771	13.2754	2.56825	6.87044	5.10648	0.000129096	-1.46999	down
LOC_Os11g07950	267	704	501	110	210	131	6.59016	17.5343	8.77111	2.9363	4.95052	3.13435	0.00153197	-1.47058	down
LOC_Os01g29390	599	753	919	234	240	207	9.79874	12.5518	10.7163	4.00443	3.70956	3.21579	6.86e-14	-1.47146	down
LOC_Os05g33940	4367	4400	6540	1001	2205	1477	67.2749	68.4395	71.5653	16.7366	32.5284	22.111	9.17e-08	-1.47191	down
LOC_Os03g58570	284	221	302	66	59	123	2.71691	2.13226	2.05059	0.686144	0.541146	1.14482	0.000522015	-1.47254	down
LOC_Os07g05700	117	300	182	62	77	43	8.39035	21.7881	9.30897	4.79261	5.24744	2.95774	0.00752858	-1.47305	down
LOC_Os08g01410	428	825	589	118	248	204	6.68548	13.0068	6.53305	1.99188	3.70665	3.09117	0.00015434	-1.47877	down
LOC_Os06g09560	113	158	194	23	72	47	2.90762	4.1007	3.53097	0.631844	1.75368	1.15698	0.00291615	-1.47902	down
LOC_Os02g55970	1092	1785	1507	342	515	483	10.386	17.1399	10.1852	3.53016	4.68542	4.46107	3.86e-09	-1.47958	down
LOC_Os03g50280	1087	1162	1534	225	481	452	24.0216	25.9225	24.0702	5.3769	10.1624	9.70013	1.43e-07	-1.48019	down
LOC_Os12g02420	169	347	160	46	71	95	4.31304	8.96631	2.90709	1.27337	1.73399	2.33199	0.00799819	-1.48138	down
LOC_Os09g25090	302	449	443	85	169	108	4.81071	7.22628	5.01682	1.47113	2.57573	1.66921	5.3e-06	-1.48932	down
LOC_Os06g37080	388	487	408	106	172	115	5.11577	6.48436	3.82063	1.51009	2.16761	1.47138	1.49e-06	-1.49019	down
LOC_Os05g44420	1820	1957	2290	520	707	602	40.4442	43.9081	36.148	12.5276	15.0363	12.9979	9.05e-27	-1.49079	down
LOC_Os01g43460	859	966	1162	237	316	345	9.8432	11.2772	9.50639	2.97744	3.50884	3.86578	2.39e-20	-1.49206	down
LOC_Os01g11600	359	390	489	76	202	99	42.7233	46.8852	41.3351	9.76253	22.9648	11.3755	0.000253067	-1.4922	down
LOC_Os07g26520	213	372	308	80	90	98	21.2086	37.4398	21.785	8.57766	8.53556	9.49607	3.64e-06	-1.49243	down
LOC_Os01g57073	3973	9386	5367	1514	2302	1892	28.2957	67.4906	27.1521	11.7027	15.7047	13.0973	8.27e-05	-1.4936	down
LOC_Os06g50679	2072	2112	2825	734	620	712	12.3915	12.7499	12.0029	4.76726	3.55129	4.1357	3.37e-15	-1.49652	down
LOC_Os02g40180	336	289	503	82	90	163	3.11971	2.71294	3.32145	0.827417	0.800973	1.46646	5.76e-05	-1.49674	down
LOC_Os04g39300	49	66	64	21	16	16	1.89959	2.58469	1.76196	0.884589	0.583588	0.570263	0.0056191	-1.49728	down
LOC_Os03g58940	3794	1519	5719	574	1798	930	85.6877	34.6253	91.7362	14.0691	38.8842	20.4145	0.00867222	-1.49747	down
LOC_Os01g61440	1016	1441	1300	245	486	412	19.0163	27.2224	17.282	4.96476	8.70863	7.48368	1.01e-07	-1.49996	down
LOC_Os01g07530	1158	1130	1669	276	545	363	10.9883	10.8213	11.2481	2.8343	4.95007	3.3466	8.54e-09	-1.50107	down
LOC_Os08g04430	1258	1008	1591	297	235	618	42.0111	33.9922	37.7623	10.7724	7.49909	20.0468	0.000466179	-1.50191	down
LOC_Os02g48640	1883	3961	2783	558	1022	1038	25.2832	53.709	26.5496	8.12981	13.1433	13.5391	3.08e-05	-1.50213	down
LOC_Os01g58440	167	184	165	21	59	80	3.68675	4.091	2.58201	0.494567	1.24433	1.71994	0.00812274	-1.50414	down
LOC_Os03g04060	1382	1451	1931	228	608	608	34.9497	37.0289	34.6894	6.25356	14.7075	14.929	4.05e-05	-1.50467	down
LOC_Os09g06560	140	107	207	34	53	47	0.903748	0.695767	0.953397	0.233322	0.327513	0.291639	9.08e-05	-1.50483	down
LOC_Os08g06510	137	308	287	53	78	85	1.94039	4.42747	2.89516	0.804963	1.06297	1.17263	0.000261596	-1.50589	down
LOC_Os01g11150	77	83	131	26	36	23	1.60472	1.73116	1.93082	0.576662	0.712589	0.453258	0.000452635	-1.50645	down
LOC_Os07g35160	101	225	166	37	61	49	8.17573	18.4756	9.58179	3.26097	4.7524	3.86495	0.00122875	-1.50711	down
LOC_Os05g50420	579	812	942	212	211	261	13.3156	18.8579	15.3938	5.27872	4.6447	5.82193	3.24e-13	-1.50715	down
LOC_Os06g29700	79	114	114	33	22	35	1.13637	1.65645	1.15691	0.511844	0.302064	0.481643	0.00099235	-1.5076	down
LOC_Os07g01070	172	111	234	37	58	58	2.48984	1.62564	2.40878	0.56771	0.802072	0.810679	0.000268166	-1.50824	down
LOC_Os11g29870	555	1036	759	174	282	251	11.5488	21.7512	11.2208	3.91309	5.60872	5.07748	3.83e-06	-1.50891	down
LOC_Os03g62620	3191	5638	4547	908	1522	1594	49.0277	86.1232	49.3116	15.3504	21.6602	23.9524	1.98e-07	-1.50945	down
LOC_Os05g36010	2100	850	2960	444	745	543	20.9256	8.54534	20.9445	4.79436	7.10281	5.25794	0.00101059	-1.51157	down
LOC_Os03g07190	1502	1610	2059	309	625	615	34.2174	37.0252	33.3272	7.62803	13.6297	13.6061	1.09e-08	-1.51288	down
LOC_Os09g32730	343	569	357	92	172	122	10.0777	16.9097	7.45749	2.91469	4.83382	3.48709	0.000152529	-1.51395	down
LOC_Os11g06780	734	806	1044	202	251	309	13.8953	15.4061	14.0398	4.13896	4.54613	5.6813	3.14e-16	-1.51422	down
NewGene_2567	130	227	183	43	79	39	7.87333	13.8565	7.87536	2.76933	4.57826	2.28681	0.00114324	-1.51453	down
LOC_Os10g41930	491	631	741	114	167	272	9.26877	12.1287	9.9535	2.30036	2.90272	4.9878	1.14e-05	-1.51631	down
LOC_Os03g43770	200	456	267	78	114	84	3.88869	8.94875	3.6803	1.64627	2.11788	1.58101	0.000863682	-1.51642	down
LOC_Os02g56900	8613	8869	12019	1716	3735	3364	168.811	175.485	167.322	36.5121	70.1104	64.0791	1.6e-08	-1.51673	down
LOC_Os03g51260	206	431	337	73	83	132	3.76437	7.94617	4.36672	1.44633	1.44147	2.33411	0.00033767	-1.51755	down
LOC_Os01g02000	71	128	144	24	33	43	0.713296	1.29187	1.02663	0.254163	0.316334	0.413807	0.000826003	-1.51797	down
LOC_Os09g29690	108	186	171	34	28	75	4.47449	7.79756	5.03803	1.52827	1.09237	3.00731	0.00669635	-1.5183	down
LOC_Os08g28710	1276	1224	1778	201	587	496	17.4063	16.8661	17.2359	2.97008	7.67217	6.57181	6.36e-05	-1.51844	down
LOC_Os04g37660	5049	4707	6959	1122	2016	1817	69.9408	66.0181	68.5455	16.8357	26.9674	24.5296	1.51e-12	-1.5186	down
LOC_Os03g50970	1019	461	1481	180	408	280	11.6042	5.29322	11.9804	2.21922	4.44883	3.09294	0.0017018	-1.52223	down
LOC_Os12g43640	3108	6997	4421	1101	1707	1520	24.577	55.8703	24.8349	9.44862	12.9311	11.6796	1.53e-05	-1.52367	down
LOC_Os12g42280	629	759	858	122	277	271	6.83224	8.31762	6.62003	1.43125	2.87926	2.85926	2.11e-06	-1.52555	down
LOC_Os02g08010	2392	4296	3253	791	1179	975	27.4389	49.7619	26.5116	9.85405	12.9485	10.8654	2.96e-08	-1.52607	down
LOC_Os04g44790	127	232	167	38	52	66	22.606	41.7044	21.1619	7.23008	8.79294	11.335	0.000420298	-1.52887	down
LOC_Os01g05064	1307	3732	1871	792	791	429	55.2759	159.324	56.189	36.3482	32.0055	17.5958	0.00357827	-1.52936	down
LOC_Os06g12560	277	328	437	39	155	116	6.4959	7.77211	7.28676	0.983664	3.46972	2.63332	0.00266653	-1.53113	down
LOC_Os07g46510	317	312	485	84	134	105	9.42565	9.34497	10.2382	2.6886	3.80237	3.01299	9.32e-10	-1.53218	down
LOC_Os06g11150	1840	2355	2656	440	1024	559	25.9289	33.5076	26.5945	6.72384	13.8278	7.65426	1.64e-06	-1.53234	down
LOC_Os03g13870	1894	2469	2720	468	689	925	30.2679	39.8322	30.8657	8.11839	10.5449	14.3661	1.07e-09	-1.53263	down
LOC_Os04g52260	7148	5750	9989	1267	2461	3001	194.933	158.296	193.491	37.493	64.2866	79.5423	1.97e-06	-1.53439	down
LOC_Os10g01680	166	138	251	62	38	57	3.08752	2.59735	3.32804	1.24923	0.670382	1.02437	0.000277076	-1.53462	down
NewGene_2806	388	387	504	88	173	115	4.42396	4.4809	4.09991	1.28381	1.89238	1.26068	8.89e-08	-1.5347	down
LOC_Os05g45410	1005	1318	1438	165	518	435	14.0297	18.5682	14.2615	2.49539	6.92743	5.90126	0.000143728	-1.5396	down
LOC_Os08g30740	715	2709	1123	409	444	480	6.0353	23.0954	6.73111	3.74127	3.58648	3.93339	0.00511454	-1.54034	down
LOC_Os12g05420	2223	4832	3028	684	1133	1163	32.9315	72.2811	31.8656	10.9903	16.0667	16.7471	2.53e-05	-1.54327	down
LOC_Os10g05250	132	147	139	26	61	37	1.50487	1.70139	1.13161	0.315276	0.670783	0.40369	0.000554858	-1.54577	down
LOC_Os01g43844	2188	2884	3450	414	1255	827	29.592	39.3867	33.1468	6.07071	16.2617	10.8707	3.27e-05	-1.54947	down
NewGene_2954	144	156	259	46	56	56	5.71856	6.24861	7.30776	1.96179	2.12511	2.13628	5.97e-07	-1.54982	down
LOC_Os04g13220	413	1101	607	166	199	253	2.30954	6.22377	2.41425	1.00928	1.067	1.37349	0.000638248	-1.55218	down
LOC_Os03g42710	240	225	346	61	66	105	4.13478	3.90241	4.23522	1.136	1.08672	1.74375	1.79e-06	-1.55243	down
LOC_Os02g04170	127	405	200	49	94	72	1.35328	4.44272	1.5379	0.569461	0.981472	0.742822	0.00897892	-1.55307	down
LOC_Os12g16350	7881	8999	10815	2383	2530	2996	77.4154	88.991	73.8108	27.3695	26.8998	31.3045	2.67e-34	-1.55692	down
LOC_Os02g08014	76	145	120	26	37	35	7.10507	13.7178	7.98432	2.58994	3.26075	3.16969	0.000522576	-1.55729	down
LOC_Os02g54720	168	203	205	28	50	91	1.49935	1.83424	1.3005	0.267594	0.422597	0.785311	0.00210043	-1.55775	down
LOC_Os07g42910	159	242	174	43	60	65	4.88314	7.54383	3.80813	1.41253	1.76481	1.94255	5.46e-05	-1.55816	down
LOC_Os01g70080	1950	1790	2712	447	678	727	17.7998	16.4915	17.5846	4.42103	5.92368	6.445	8.25e-15	-1.55846	down
LOC_Os03g09250	887	1281	1453	226	466	350	11.1118	16.2451	12.9882	3.00101	5.61185	4.27679	1.43e-08	-1.55882	down
LOC_Os08g15090	887	1111	1174	260	303	347	6.95933	8.80426	6.54295	2.216	2.27232	2.64676	9.44e-20	-1.55924	down
LOC_Os08g42040	4400	1974	6095	662	1318	1599	116.388	52.6749	114.468	18.9894	33.3566	41.0897	0.000860012	-1.56065	down
LOC_Os01g09800	2873	4755	4063	729	1367	1302	34.3565	57.4187	34.5185	9.46001	15.6551	15.1351	4.8e-08	-1.56139	down
LOC_Os05g41610	6318	5802	9032	1158	2929	2025	125.494	116.348	127.44	24.956	55.7249	39.0905	8.11e-07	-1.56311	down
LOC_Os09g17630	847	793	1195	212	244	350	7.39701	6.99378	7.4146	2.00753	2.03554	2.96734	7.6e-11	-1.56431	down
LOC_Os08g37060	354	1277	566	130	263	251	6.49535	23.6691	7.3688	2.58453	4.60944	4.46384	0.00755056	-1.5652	down
LOC_Os10g30530	127	172	124	55	42	23	1.37603	1.88728	0.952489	0.641213	0.434802	0.243246	0.00650092	-1.56657	down
LOC_Os03g31510	4353	4055	6254	674	2127	1442	142.217	133.759	145.143	23.881	66.5617	45.786	4.38e-05	-1.56903	down
LOC_Os12g01770	470	180	726	147	111	117	7.57445	2.92368	8.30847	2.55825	1.70034	1.82292	0.00485334	-1.57017	down
LOC_Os04g57540	2850	3277	4322	677	1025	1272	59.0134	72.5098	67.5978	14.8653	21.859	25.1339	1.15e-12	-1.57069	down
LOC_Os01g62460	9128	8400	13176	2031	3201	3502	81.4692	75.2418	82.8848	19.4719	27.057	30.0466	8.81e-14	-1.57076	down
LOC_Os12g20410	1058	1833	1469	316	376	557	18.6155	32.3714	18.4777	6.09933	6.3376	9.54604	5.64e-07	-1.57243	down
LOC_Os01g49820	1563	3680	2093	423	833	885	21.1252	50.2349	20.0998	6.18844	10.7806	11.6231	0.000297963	-1.57282	down
LOC_Os03g64415	73	143	143	33	35	32	1.15681	2.30154	1.62439	0.570707	0.53343	0.498548	0.000332323	-1.57378	down
LOC_Os12g37650	24964	11022	34975	7568	7774	4144	616.825	274.934	613.825	203.006	183.983	99.5095	0.000971206	-1.57443	down
LOC_Os01g51870	1329	3487	2013	598	610	735	28.7278	76.107	30.9094	14.0304	12.6336	15.4321	9.75e-05	-1.57447	down
LOC_Os09g29710	214	623	405	92	91	169	7.50152	22.0723	10.0928	3.47115	3.03397	5.7576	0.00273006	-1.57584	down
LOC_Os01g62370	388	1355	495	203	268	174	6.60894	23.2654	5.98184	3.71325	4.36205	2.86502	0.00851817	-1.57606	down
LOC_Os04g36740	86	110	83	34	30	15	1.32452	1.54914	0.713148	0.439119	0.346611	0.170406	0.0085832	-1.57695	down
LOC_Os03g62790	5034	5906	7168	1251	1855	2033	88.7434	104.775	89.6155	23.9671	31.3952	34.6846	2.4e-20	-1.57805	down
LOC_Os08g37432	697	936	832	155	273	283	9.45428	13.089	8.11797	2.2734	3.54046	3.69594	1.68e-08	-1.57865	down
LOC_Os04g45810	521	494	703	147	99	235	11.7918	11.2891	11.3043	3.60824	2.14301	5.16428	5.55e-05	-1.57883	down
LOC_Os02g47650	882	1386	1436	275	370	398	47.9124	75.9818	55.4036	16.2008	19.2356	20.9662	2.5e-13	-1.57953	down
LOC_Os01g67480	7209	7334	9919	2050	2475	2346	116.815	119.967	114.159	36.0652	38.4075	36.9415	8.69e-56	-1.57981	down
LOC_Os08g17500	50	73	120	23	26	17	0.974477	1.4372	1.66669	0.483981	0.474726	0.319445	0.00302764	-1.5809	down
LOC_Os07g48260	203	727	309	104	119	131	2.4823	9.00629	2.69163	1.37955	1.39766	1.55496	0.00682466	-1.58092	down
LOC_Os07g37730	1201	1326	1669	227	607	369	16.6859	18.5898	16.4623	3.42151	8.07426	4.98242	3.73e-06	-1.58136	down
LOC_Os09g18450	58	41	95	12	19	23	1.50227	1.05195	1.74495	0.311343	0.462451	0.557962	0.00788441	-1.58238	down
LOC_Os05g49670	67	88	70	12	21	32	1.91509	2.53751	1.41935	0.364449	0.572395	0.876309	0.00671899	-1.58668	down
LOC_Os08g37874	466	1541	772	220	276	292	6.89167	23.2897	8.63084	3.67023	3.9617	4.20145	0.00141749	-1.58781	down
LOC_Os04g24600	1451	4493	1990	585	938	750	21.6786	67.7747	21.1167	9.47736	13.4156	10.8867	0.00121662	-1.59113	down
LOC_Os03g51920	1898	1412	2850	414	472	821	25.6013	19.2208	27.3028	6.0512	6.09218	10.7526	3.32e-06	-1.59465	down
LOC_Os04g52504	640	1667	985	272	453	203	22.1606	58.3282	24.2424	10.2116	15.0303	6.82574	0.00125637	-1.59509	down
LOC_Os01g66760	715	614	1014	116	275	270	12.7212	11.0271	12.8169	2.23208	4.67241	4.66562	6.38e-06	-1.59674	down
LOC_Os04g06590	319	497	545	93	119	166	2.86221	4.5103	3.48151	0.902883	1.01852	1.4434	8.77e-08	-1.59724	down
LOC_Os06g45710	383	1066	582	166	188	217	5.92902	16.7003	6.40927	2.79664	2.79329	3.26247	0.000463609	-1.59763	down
LOC_Os09g39910	567	1135	754	236	219	229	6.16466	12.4895	5.8511	2.78394	2.29148	2.43155	5.56e-06	-1.59954	down
LOC_Os06g50560	222	288	300	70	74	81	3.88828	5.09426	3.72578	1.31749	1.2371	1.36572	1.9e-10	-1.5999	down
LOC_Os06g48800	98	122	185	26	23	62	1.73663	2.18737	2.34719	0.50401	0.38311	1.0647	0.00434389	-1.60014	down
LOC_Os01g06660	653	1979	900	268	347	385	7.86996	24.0943	7.70456	3.50716	4.00828	4.50352	0.00114065	-1.60258	down
LOC_Os01g42234	606	1574	891	177	372	326	8.42591	22.1175	8.80191	2.66851	4.95865	4.40002	0.000569637	-1.60274	down
LOC_Os08g32120	386	293	437	75	141	98	19.2943	14.775	15.502	4.04771	6.754	4.72122	7.24e-07	-1.60459	down
LOC_Os12g29400	655	917	928	197	322	176	20.326	28.7479	20.4729	6.63877	9.57892	5.28774	6.39e-08	-1.60584	down
LOC_Os08g34790	1366	2320	1785	166	951	469	14.3942	24.6892	13.36	1.89076	9.59823	4.8018	0.00773392	-1.60586	down
LOC_Os09g07460	779	2364	963	397	466	288	16.1135	49.3634	14.1432	8.91252	9.23109	5.78564	0.0029762	-1.60731	down
LOC_Os05g44560	495	464	750	141	114	211	4.16206	3.93578	4.48108	1.27929	0.915699	1.71897	6.74e-07	-1.60751	down
LOC_Os09g03750	232	245	292	63	64	86	3.67616	3.91531	3.28215	1.07354	0.966789	1.31786	1.64e-09	-1.60757	down
LOC_Os03g11440	5397	3902	7000	987	2001	1556	75.8817	55.3925	69.917	15.0677	26.9483	21.2547	2.64e-08	-1.61156	down
LOC_Os02g10730	586	569	815	131	222	192	16.8636	16.5459	16.6852	4.08933	6.12428	5.35749	2.01e-13	-1.6126	down
LOC_Os02g09480	2122	1501	2766	517	604	630	34.6382	24.734	32.0749	9.14821	9.43109	9.99019	4.1e-12	-1.61353	down
LOC_Os02g34600	5001	5501	7776	1278	1688	2031	80.551	89.46	88.8597	22.3209	26.0708	31.73	8.52e-21	-1.61838	down
LOC_Os12g03420	660	639	939	124	207	287	25.0611	24.5203	25.3446	5.09756	7.53177	10.5812	2.91e-07	-1.62135	down
LOC_Os10g39700	307	322	408	46	116	128	8.00409	8.46473	7.55184	1.29589	2.87417	3.21874	5.73e-05	-1.6215	down
LOC_Os06g45184	202	261	253	44	67	88	3.58508	3.9104	2.57589	0.72799	0.85846	1.16717	1.96e-06	-1.62251	down
LOC_Os10g38040	371	973	513	115	211	195	8.58532	22.7174	8.42117	2.86582	4.67383	4.38345	0.000696244	-1.6242	down
NewGene_1278	96	79	89	16	20	38	1.88388	1.54285	1.21872	0.348048	0.340409	0.700721	0.00350268	-1.62644	down
LOC_Os09g38320	1887	1894	2907	338	777	724	26.8075	27.1664	29.3447	5.21179	10.5678	9.99851	9.32e-08	-1.62843	down
LOC_Os03g04770	3939	3537	5192	747	1555	1195	47.6421	43.1898	44.6117	9.8057	18.0158	14.046	2.34e-10	-1.6292	down
LOC_Os04g58860	2901	1455	3931	613	976	650	53.424	27.06	51.4263	12.2474	17.2201	11.6377	1.91e-05	-1.63219	down
LOC_Os06g46149	1652	2893	2391	399	590	927	34.0504	60.2367	35.0216	8.90465	11.6344	18.5809	5.19e-06	-1.63293	down
LOC_Os05g46020	5236	5173	7364	1222	1861	1751	105.521	105.238	105.4	26.7201	35.922	34.2882	2.6e-25	-1.63493	down
LOC_Os06g13090	114	249	126	35	54	47	2.13508	4.74357	1.68303	0.702651	0.972503	0.847205	0.00212549	-1.63739	down
NewGene_2120	1070	884	1574	353	335	245	15.652	13.1696	16.4626	5.62641	4.63183	3.52669	1.84e-08	-1.63753	down
LOC_Os04g43200	544	562	718	147	211	136	13.3063	13.8537	12.5803	3.96038	4.88398	3.30639	3.38e-12	-1.63841	down
LOC_Os02g26160	126	70	132	22	34	34	1.47887	0.859512	1.11275	0.285849	0.39998	0.409011	0.000961591	-1.63905	down
LOC_Os03g13520	865	2224	1214	297	442	448	13.1738	34.2284	13.1405	4.91014	6.44211	6.63182	9.82e-05	-1.63952	down
LOC_Os04g35130	746	1250	961	190	326	298	11.9684	20.2495	10.9419	3.30869	4.99791	4.64382	5.26e-08	-1.64218	down
LOC_Os08g01680	157	197	327	39	60	82	1.63626	2.07044	2.42615	0.438691	0.594677	0.824832	2.5e-05	-1.64223	down
LOC_Os08g09830	87	129	104	13	26	50	1.83028	2.75682	1.5624	0.293829	0.522979	1.02674	0.0099542	-1.64364	down
LOC_Os01g32780	697	1310	1122	280	288	269	18.2806	34.7097	20.9068	7.96221	7.22247	6.84395	5.53e-09	-1.64377	down
LOC_Os04g51150	1555	3042	2372	389	785	740	28.5313	56.3498	30.9122	7.73042	13.793	13.1871	1.92e-06	-1.64427	down
LOC_Os07g41310	1504	1626	1977	316	472	603	21.0729	23.0085	19.6801	4.80603	6.33049	8.2034	1.21e-12	-1.6455	down
LOC_Os01g66260	563	516	854	103	229	191	13.7977	12.7662	14.8651	2.73219	5.35901	4.54153	1.84e-07	-1.64671	down
LOC_Os07g35680	1319	1537	2074	345	379	595	14.3747	16.9081	16.0501	4.07988	3.9476	6.30305	1.68e-11	-1.64697	down
LOC_Os04g44550	301	458	454	67	125	138	9.56986	14.7989	10.4777	2.34386	3.79533	4.28348	5.44e-07	-1.64804	down
LOC_Os04g46660	385	222	583	67	164	88	8.3565	4.85373	8.98513	1.57475	3.39738	1.8482	0.00073667	-1.65051	down
LOC_Os05g50570	118	102	244	22	71	30	2.07321	1.81276	3.06258	0.41167	1.19498	0.512811	0.00753381	-1.65102	down
LOC_Os11g03900	3390	3673	4240	519	1423	1168	37.179	40.6669	33.0311	6.17694	14.9449	12.4507	1.11e-06	-1.65477	down
LOC_Os01g18220	181	233	209	39	75	56	2.88228	3.75163	2.36634	0.670321	1.14323	0.868146	2.89e-06	-1.6561	down
LOC_Os02g41954	303	232	347	58	108	73	5.34392	4.122	4.35604	1.1056	1.83657	1.25262	9.02e-07	-1.6566	down
LOC_Os07g07280	67	73	105	18	26	21	1.89215	2.07439	2.09913	0.546302	0.684945	0.567522	0.00010813	-1.65673	down
LOC_Os11g15570	1066	1111	1448	278	405	286	19.6872	20.7153	18.9846	5.56031	7.16039	5.13099	2.59e-18	-1.65698	down
LOC_Os01g11700	283	164	404	69	37	117	4.97822	2.88861	5.01291	1.28716	0.624099	1.98069	0.00511457	-1.65721	down
LOC_Os04g51820	311	284	417	76	50	143	3.77558	3.60009	3.65444	1.03583	0.575037	1.74898	0.00047851	-1.6582	down
LOC_Os04g41560	4963	4382	7180	1061	1346	2001	108.068	96.468	111.323	25.1344	28.0784	42.3473	1.64e-10	-1.65848	down
LOC_Os04g33240	997	1775	1240	181	643	289	26.2622	47.2068	23.1923	5.16175	16.2033	7.39863	0.00112154	-1.65884	down
LOC_Os07g35540	1370	1792	1870	255	541	574	16.2656	21.4754	15.7705	3.28637	6.14982	6.61958	4.8e-08	-1.65886	down
LOC_Os11g42970	330	501	448	57	143	150	9.27279	14.211	8.94479	1.73967	3.8353	4.08874	5.64e-05	-1.65964	down
LOC_Os02g56150	79	106	132	22	33	29	1.93823	2.62456	2.29879	0.573103	0.776313	0.688528	1.57e-05	-1.66036	down
NewGene_2133	118	206	203	57	40	40	1.98709	3.50142	2.42763	1.03563	0.6408	0.640172	0.000104284	-1.66179	down
LOC_Os02g14840	570	551	698	87	230	179	6.77235	6.60612	5.89245	1.12284	2.61924	2.06908	2.7e-06	-1.66297	down
LOC_Os10g31330	240	187	368	72	78	57	5.26844	4.13458	5.74219	1.70956	1.62599	1.21702	2.24e-06	-1.66408	down
LOC_Os11g36150	1026	1009	1511	269	383	281	7.90251	7.84626	8.26333	2.24689	2.82516	2.10231	7.68e-18	-1.67045	down
LOC_Os01g62950	261	217	395	45	109	78	6.40807	5.37434	6.89412	1.1985	2.55875	1.84231	1.96e-05	-1.67094	down
LOC_Os05g48010	1057	2036	1270	326	497	349	23.3243	45.3782	19.9139	7.7968	10.4948	7.48517	1.94e-06	-1.6769	down
LOC_Os09g13440	128	248	160	22	66	58	3.0311	5.88471	2.65343	0.551541	1.47628	1.30513	0.0029376	-1.68121	down
LOC_Os04g57730	261	231	393	85	61	81	5.87974	5.25146	6.2821	2.06932	1.30199	1.75855	3.59e-07	-1.68242	down
LOC_Os10g39140	32180	32123	45209	5688	11871	11556	467.986	475.2	471.148	90.0335	162.499	161.293	1.57e-10	-1.6834	down
LOC_Os03g08320	5243	5991	7351	774	2966	1257	110.188	127.134	109.737	17.6522	59.7054	25.6738	0.000257381	-1.68617	down
LOC_Os06g14050	2070	2019	2758	442	617	743	23.8076	23.4418	22.5268	5.51724	6.79812	8.29594	4.86e-18	-1.68743	down
LOC_Os02g10120	3302	2444	4843	638	525	1592	28.542	21.3273	29.7356	5.98349	4.34691	13.3739	0.000440811	-1.68817	down
LOC_Os02g44870	4376	7030	6259	1128	1772	1765	88.9594	144.281	90.3686	24.8786	34.4969	34.8681	5.5e-13	-1.69066	down
LOC_Os03g55660	109	82	185	29	35	32	1.49402	1.12637	1.80301	0.422429	0.450796	0.42247	0.000114423	-1.69105	down
LOC_Os10g21590	260	428	401	44	122	124	3.77581	6.50723	4.25413	0.718683	1.60637	1.81099	0.000159643	-1.69295	down
LOC_Os01g04590	633	547	913	124	225	196	11.9018	10.3747	12.2034	2.52085	4.04104	3.58322	1.12e-10	-1.6976	down
LOC_Os03g10030	2341	1008	3258	462	606	629	53.5992	23.2892	52.9855	11.47	13.285	13.9915	3.89e-05	-1.69808	down
LOC_Os06g11450	154	427	225	44	97	74	2.35949	6.61418	2.44605	0.732506	1.4114	1.09812	0.00237053	-1.69867	down
LOC_Os09g32944	93	100	128	31	19	32	1.80718	1.97309	1.77434	0.657381	0.33928	0.597301	0.000131328	-1.70182	down
LOC_Os11g04010	556	168	680	123	145	90	9.35974	2.85043	8.13935	2.24692	2.32624	1.46643	0.00390215	-1.70333	down
LOC_Os05g51670	3994	6126	5550	601	2118	1464	61.7037	103.1	61.6221	9.76489	33.7717	23.9922	6.72e-05	-1.70468	down
LOC_Os06g22390	77	187	103	28	26	42	2.77845	6.86328	2.65376	1.10005	0.877822	1.46366	0.00388078	-1.70474	down
LOC_Os06g48300	240	340	351	94	63	79	4.96519	7.12005	5.16748	2.10586	1.23354	1.59187	3.86e-07	-1.70828	down
LOC_Os07g37130	237	862	304	119	126	123	4.14424	15.0028	3.7728	2.23183	2.02833	2.1024	0.00544634	-1.7084	down
LOC_Os10g03550	17289	15075	24256	4010	5153	5370	151.232	133.755	149.904	50.7147	57.8281	58.1553	3.1e-26	-1.70978	down
LOC_Os05g03640	294	712	471	122	122	136	5.21589	12.7666	5.93766	2.34867	2.06578	2.33387	2.39e-05	-1.71049	down
LOC_Os11g06900	1589	650	1946	360	270	429	19.0806	7.87394	16.5905	4.68446	3.09618	5.0037	0.000192723	-1.71374	down
LOC_Os12g43870	498	739	819	96	263	176	42.4226	63.5535	49.5512	8.84173	21.3925	14.4983	4.34e-06	-1.71418	down
LOC_Os01g50160	841	2855	1162	339	442	493	5.73887	19.6744	5.6327	2.50585	2.88632	3.2654	0.00109443	-1.71639	down
LOC_Os06g21270	1454	589	1859	468	323	169	52.6824	21.5465	47.8335	18.3832	11.1968	5.93796	0.00390458	-1.71713	down
LOC_Os10g38890	276	209	299	31	84	92	3.32813	2.54745	2.5594	0.406439	0.963598	1.06953	0.000246717	-1.71928	down
LOC_Os02g19990	189	308	191	44	60	77	3.23146	5.34493	2.33226	0.803645	0.962842	1.27413	6.99e-05	-1.71958	down
LOC_Os07g35510	2008	6720	2787	844	1104	1056	23.3581	78.9515	23.0296	10.658	12.3053	11.9355	0.000581392	-1.72042	down
LOC_Os01g51540	530	2001	673	240	366	232	10.2213	38.9496	9.20825	5.01905	6.75773	4.33781	0.00476758	-1.72555	down
LOC_Os01g12490	73	110	97	17	20	35	0.91469	1.38722	0.861761	0.23239	0.241413	0.419276	0.00067357	-1.72794	down
LOC_Os04g44924	1077	912	1349	138	287	440	24.3054	20.7662	21.6135	3.3705	6.18696	9.63893	2.57e-05	-1.73339	down
LOC_Os01g50870	73	122	107	12	25	41	6.49641	10.9868	6.77568	1.13023	2.13805	3.48957	0.00372931	-1.7346	down
LOC_Os11g25560	1131	470	1504	133	302	359	14.1054	5.91882	13.3324	1.78931	3.6021	4.34499	0.000941968	-1.73477	down
LOC_Os04g52164	9447	4277	13143	2294	2638	1719	146.184	66.8121	144.464	38.5396	39.1041	25.8562	2.94e-05	-1.73563	down
LOC_Os05g34854	136	95	199	15	47	48	2.24771	1.60404	2.44434	0.275922	0.751132	0.791704	0.00242527	-1.73627	down
LOC_Os07g44770	1031	1249	1163	310	314	249	14.3764	17.5884	11.5139	4.68779	4.18571	3.37387	5.95e-13	-1.73634	down
LOC_Os03g22634	655	462	1111	115	259	185	7.27856	5.18147	8.76893	1.37713	2.74961	1.993	8.63e-06	-1.73787	down
LOC_Os04g57850	1072	2778	1781	332	448	661	12.7959	33.4988	15.1049	4.29625	5.11887	7.66757	4.5e-05	-1.73852	down
LOC_Os03g38350	255	255	450	75	50	111	8.85	8.96128	11.1228	2.82553	1.66796	3.74452	2.81e-05	-1.73982	down
LOC_Os09g12310	88	146	198	47	30	27	1.58432	2.65265	2.5277	0.916337	0.516466	0.459784	0.000557352	-1.74015	down
LOC_Os05g10650	262	622	357	70	143	107	3.46711	8.32442	3.3633	0.995609	1.80903	1.37234	0.000222174	-1.74533	down
LOC_Os01g19450	9042	4643	12141	1463	2210	2811	100.686	52.1956	96.1334	17.6847	23.5701	30.4233	3.13e-06	-1.74838	down
LOC_Os03g60810	1745	1531	2314	302	624	493	14.8547	13.1528	13.989	2.78721	5.08446	4.07578	3.5e-11	-1.74847	down
LOC_Os01g51570	2193	2464	3024	281	994	704	48.5414	55.0571	47.5458	6.73588	21.0736	15.1335	2.14e-05	-1.74876	down
LOC_Os02g43820	76	51	94	10	18	28	1.35541	0.910885	1.1951	0.194291	0.308846	0.490952	0.00415885	-1.75111	down
LOC_Os07g42324	80	87	114	11	25	35	1.78835	1.98349	1.82518	0.269731	0.540582	0.763852	0.00107088	-1.75662	down
LOC_Os03g10390	258	267	257	50	67	82	5.43913	5.69241	3.85674	1.13661	1.34471	1.671	2.06e-08	-1.75832	down
LOC_Os07g02460	605	727	849	109	236	206	24.7378	30.0054	24.6779	4.80369	9.22834	8.19171	5.68e-10	-1.7585	down
LOC_Os12g03720	6506	6909	8737	894	2768	1993	73.1625	78.4428	69.8286	10.8968	29.7922	21.7457	1.36e-06	-1.7593	down
NewGene_1144	289	374	486	96	96	89	2.57638	3.53243	3.42425	0.914741	0.809045	0.872906	9.73e-14	-1.75983	down
LOC_Os03g56540	243	332	295	55	45	119	8.39018	11.5434	7.22433	2.03358	1.48781	3.98394	0.000255011	-1.76149	down
LOC_Os07g37620	2944	2675	4252	578	1025	853	51.6244	47.3588	52.9699	10.9883	17.2189	14.534	4.06e-16	-1.76398	down
LOC_Os12g37970	585	1855	691	226	302	269	11.834	38.0582	9.8724	4.91774	5.88866	5.31438	0.00104713	-1.76398	down
LOC_Os01g14630	617	675	847	97	358	88	12.3896	13.6948	12.0892	2.10308	6.88732	1.71744	0.00285012	-1.76512	down
LOC_Os08g08990	234	581	283	49	78	155	7.64825	19.2072	6.57439	1.70951	2.44755	4.91785	0.00426702	-1.76661	down
LOC_Os02g47090	598	915	840	97	340	162	7.45326	11.5111	7.42922	1.30567	4.05901	1.96197	0.000173248	-1.76802	down
LOC_Os07g37320	49214	44739	70420	7275	18427	15536	686.515	630.068	697.754	110.173	246.214	210.642	2.36e-08	-1.76911	down
LOC_Os08g31630	2458	2762	3653	409	892	919	25.2369	28.3449	26.4215	4.56552	8.766	9.12004	1.11e-09	-1.77026	down
LOC_Os08g35160	2078	1818	2608	299	750	592	63.0999	56.5801	56.8699	10.4041	22.7054	18.3875	3.05e-08	-1.77088	down
LOC_Os02g52220	305	374	488	54	120	116	3.2366	4.00383	3.67402	0.62011	1.21874	1.19623	7.55e-08	-1.77169	down
LOC_Os08g03880	101	100	112	29	22	26	0.605645	0.608575	0.478362	0.187362	0.127146	0.150062	2.35e-05	-1.77497	down
LOC_Os09g21180	580	2024	848	178	282	416	9.63731	33.9689	10.0112	3.21341	4.47841	6.7155	0.00227118	-1.77538	down
LOC_Os01g40280	172	545	263	37	94	119	3.249	10.438	3.52681	0.740655	1.70139	2.1726	0.00656525	-1.77567	down
LOC_Os11g35330	221	483	255	35	131	81	2.61951	5.79169	2.14726	0.444657	1.48044	0.93056	0.00363914	-1.7775	down
LOC_Os05g10620	199	355	288	26	60	127	3.63036	6.5844	3.80266	0.534559	1.03446	2.23739	0.00487517	-1.77841	down
LOC_Os01g25560	1173	1918	1757	275	493	435	42.0131	69.3457	44.6975	10.6885	16.9084	15.1456	1.83e-11	-1.78031	down
LOC_Os07g34070	497	773	691	130	219	136	9.19838	14.454	9.09582	2.60239	3.88728	2.44294	3.07e-09	-1.78161	down
LOC_Os01g72490	688	782	840	195	131	237	9.70987	11.0703	8.41184	2.92707	1.7416	3.22362	8.35e-09	-1.78375	down
LOC_Os01g48360	126	317	119	40	58	44	5.51	14.1936	3.75039	1.82384	2.30433	1.90902	0.00364628	-1.7838	down
LOC_Os11g47809	2567	10487	3522	1142	1460	1553	102.65	423.353	100.017	49.5538	55.9021	60.3324	0.00195678	-1.78474	down
LOC_Os07g48490	3041	13439	4035	1428	1418	2297	54.5393	244.244	51.402	27.8274	24.3517	40.1007	0.00485378	-1.78528	down
LOC_Os11g10980	348	869	538	148	111	168	3.93027	9.91697	4.31354	1.80697	1.20186	1.83989	6.72e-05	-1.78703	down
LOC_Os03g61960	1333	5109	1857	510	840	735	41.0384	158.871	40.6127	17.0531	24.777	21.9816	0.00153796	-1.78787	down
LOC_Os06g47530	571	2107	797	190	256	428	5.2679	19.6524	5.23023	1.89635	2.26599	3.83599	0.00344893	-1.78832	down
LOC_Os11g07050	295	247	362	59	35	127	2.15704	1.82699	1.88245	0.464682	0.245466	0.899486	0.0013617	-1.78844	down
LOC_Os04g30770	254	100	373	56	66	51	4.04604	1.60678	4.22802	0.967651	1.0055	0.783945	0.00122875	-1.79043	down
LOC_Os03g37490	1492	2755	2081	285	693	605	19.6004	36.5443	19.4228	4.05198	8.71746	7.71778	2.08e-06	-1.79118	down
LOC_Os06g35970	7602	3158	10842	951	1717	2599	180.466	75.6778	182.824	24.5031	39.0316	59.9631	0.000368825	-1.79162	down
LOC_Os04g37670	1263	2628	1863	220	761	462	13.8152	29.021	14.4687	2.60441	7.96303	4.90331	0.000189268	-1.79607	down
LOC_Os02g41500	134	106	132	30	25	36	1.65097	1.32183	1.16134	0.392604	0.2861	0.422204	1.92e-05	-1.79674	down
LOC_Os08g04560	81	303	197	38	34	68	1.05708	4.0076	1.83456	0.529527	0.426332	0.865468	0.00552968	-1.79752	down
LOC_Os01g58500	296	254	422	44	113	81	3.6028	3.11641	3.65595	0.571652	1.30897	0.958722	2.91e-06	-1.79762	down
LOC_Os05g40810	193	198	267	71	34	50	2.30299	2.3897	2.26539	0.913525	0.378917	0.576998	5.03e-05	-1.79791	down
LOC_Os02g08150	2937	2867	3918	708	676	961	54.8923	54.0904	52.0223	14.3608	12.0962	17.443	3.73e-20	-1.79867	down
LOC_Os07g37920	155	136	227	31	53	41	1.85041	1.63822	1.93106	0.397027	0.605377	0.466344	2.31e-07	-1.80012	down
LOC_Os02g04510	67	64	110	12	20	26	0.767137	0.738659	0.893209	0.145692	0.216167	0.286765	0.000377123	-1.80015	down
LOC_Os07g46920	56	117	124	32	22	15	1.24417	2.62667	1.96881	0.775433	0.463379	0.316644	0.00310828	-1.8004	down
LOC_Os03g05990	90	111	156	27	38	20	2.90069	3.60941	3.55846	0.932419	1.15349	0.624088	3.03e-05	-1.80125	down
LOC_Os05g43230	1677	2653	2459	501	584	553	23.4528	37.4698	24.4367	7.6041	7.82544	7.51743	5.83e-19	-1.80244	down
LOC_Os02g22160	542	1839	915	125	460	241	8.59405	29.4685	10.3067	2.146	6.99071	3.71527	0.00417847	-1.8029	down
LOC_Os04g50212	90	90	130	18	39	18	4.58747	4.62969	4.71123	0.995293	1.88338	0.883377	0.000261211	-1.80438	down
LOC_Os04g38910	581	249	762	51	172	168	6.65074	2.87541	6.19603	0.632231	1.88208	1.86798	0.00253399	-1.80501	down
LOC_Os02g08018	440	1081	740	146	197	205	12.5293	31.0843	14.9755	4.49187	5.36754	5.67718	2.3e-06	-1.80668	down
LOC_Os03g09880	207	218	276	39	65	66	5.62318	5.97089	5.33108	1.12667	1.68004	1.73739	2.2e-10	-1.80705	down
LOC_Os04g34320	88	89	89	18	13	34	1.22632	1.25901	0.88074	0.268775	0.174491	0.459627	0.00171235	-1.8073	down
LOC_Os09g29200	2816	4023	3910	637	788	1187	62.6884	90.4141	61.8122	15.3793	16.795	25.6673	4.9e-12	-1.8073	down
LOC_Os09g27320	880	504	1316	209	247	179	16.0898	9.29622	17.0935	4.15217	4.32612	3.17835	9.65e-07	-1.80977	down
LOC_Os05g42210	1468	1367	1989	264	503	402	14.9036	14.0087	14.3433	2.90095	4.89188	3.96458	9.28e-15	-1.81078	down
LOC_Os06g46940	1738	1657	2417	440	571	372	21.3604	21.3901	20.3531	6.91374	8.30844	4.93437	1.56e-16	-1.81367	down
LOC_Os01g38580	476	314	624	92	166	81	5.87702	3.90882	5.4768	1.22221	1.96079	0.972518	6.92e-06	-1.81403	down
LOC_Os05g44770	6784	17919	10114	1385	4112	3139	46.7761	124.742	49.5334	10.3636	27.1591	21.0377	0.000227151	-1.81501	down
LOC_Os11g10110	78	152	144	31	29	28	1.47539	2.92417	1.95008	0.629725	0.525752	0.512527	4.28e-05	-1.81767	down
LOC_Os02g04120	395	796	527	105	173	140	7.84062	15.9567	7.43616	2.24641	3.28334	2.7023	9.21e-07	-1.81804	down
LOC_Os01g72970	110	297	174	31	48	62	1.04952	2.85397	1.17635	0.317869	0.432152	0.568148	0.000941216	-1.82118	down
LOC_Os10g42620	3066	1384	4538	525	696	896	57.3775	26.1397	60.3327	10.6649	12.4651	16.2995	1.46e-05	-1.82202	down
LOC_Os12g43490	247	860	317	82	88	179	6.26453	22.0475	5.71732	2.23801	2.12036	4.41853	0.00561763	-1.8234	down
LOC_Os08g31850	1306	1750	1799	145	462	584	23.4532	31.7205	22.944	2.80789	7.93047	10.1883	0.000108763	-1.82511	down
LOC_Os08g02070	156	423	298	68	84	55	3.62039	9.92266	4.91417	1.71693	1.87088	1.24053	0.000140671	-1.82579	down
LOC_Os11g07930	310	268	486	56	52	143	5.90039	5.1532	6.5741	1.14979	0.934491	2.64571	0.000268912	-1.82773	down
LOC_Os07g03890	81	75	109	15	23	25	0.587021	0.550714	0.559533	0.115661	0.157926	0.176823	2.33e-05	-1.82945	down
LOC_Os01g61510	542	489	796	68	166	204	8.48563	7.71933	8.85449	1.14236	2.48533	3.09416	6.84e-06	-1.83252	down
LOC_Os09g34150	643	762	924	123	201	231	5.24736	6.274	5.35318	1.08754	1.5662	1.8248	1.34e-14	-1.83256	down
LOC_Os05g01470	1160	3329	1624	447	458	555	8.74511	25.5209	8.67372	3.65984	3.30544	4.05482	4.33e-05	-1.83547	down
LOC_Os07g02440	721	411	1010	113	172	220	12.2634	7.04978	12.2104	2.07599	2.80072	3.63848	2.57e-06	-1.83574	down
LOC_Os01g10320	442	533	534	91	144	126	5.69977	6.93943	4.89578	1.2663	1.77989	1.58146	1.99e-15	-1.83584	down
LOC_Os05g10930	400	1681	549	163	245	231	11.8753	50.4717	11.5955	5.23969	6.96537	6.65695	0.00339585	-1.83587	down
LOC_Os10g25400	69	130	192	32	21	35	1.2998	2.48238	2.57396	0.641319	0.368856	0.640508	0.000475201	-1.83885	down
LOC_Os06g11980	434	462	462	82	124	120	14.1313	15.2031	10.6766	2.89765	3.86499	3.78415	1.01e-13	-1.83885	down
LOC_Os06g49360	458	391	675	95	126	135	6.26237	5.40218	6.56385	1.40757	1.64689	1.78717	5.16e-14	-1.84152	down
LOC_Os01g12520	311	293	406	52	107	81	8.93509	8.48869	8.28447	1.61366	2.93255	2.25144	1.02e-09	-1.84205	down
LOC_Os05g02310	1505	590	2046	117	529	346	35.5988	14.0757	34.3846	2.98182	11.9734	7.95238	0.00344427	-1.84304	down
LOC_Os10g22070	136	415	170	47	51	75	5.04976	15.6038	4.47962	1.88577	1.78727	2.70151	0.00255859	-1.84466	down
LOC_Os01g66840	162	167	190	11	70	46	3.73995	3.88954	3.11699	0.273506	1.53251	1.01364	0.00604084	-1.84587	down
LOC_Os02g01820	53	35	80	9	11	19	1.32272	0.875768	1.42286	0.242153	0.256199	0.455313	0.00542758	-1.84729	down
LOC_Os04g51990	818	339	1206	117	334	101	16.5733	6.93634	17.3711	2.56718	6.48056	1.98082	0.00371529	-1.8499	down
LOC_Os01g43750	197	478	281	23	84	126	3.0503	7.47623	3.08825	0.382699	1.24013	1.89473	0.00816738	-1.85026	down
LOC_Os03g48270	636	834	944	150	213	200	8.1058	10.7446	8.55315	2.06504	2.59515	2.4749	6.28e-25	-1.85368	down
LOC_Os07g33780	948	3511	1466	434	571	394	13.3943	50.1168	14.7169	6.66294	7.72663	5.41434	0.000570823	-1.85428	down
LOC_Os02g26470	45	38	80	12	10	15	2.29533	1.93661	2.88285	0.636351	0.469817	0.743979	0.00257094	-1.8544	down
LOC_Os03g06250	102	190	153	30	38	36	2.26185	4.25489	2.4179	0.720592	0.802337	0.770946	6.54e-06	-1.85451	down
LOC_Os07g03820	155	270	153	24	44	72	1.90723	3.35944	1.34247	0.31517	0.513027	0.861995	0.00116935	-1.85733	down
LOC_Os03g02450	371	509	555	87	125	122	8.74784	12.3157	9.24799	2.47025	2.98539	2.8666	2.93e-17	-1.85778	down
LOC_Os05g30760	70	64	71	16	12	20	1.80715	1.65964	1.29011	0.442169	0.281569	0.49393	0.000463581	-1.85845	down
LOC_Os07g05620	4660	17413	6661	1385	2706	2821	65.2705	246.297	66.2871	21.0499	36.2983	38.4028	0.000913916	-1.85905	down
LOC_Os12g16720	862	1230	1164	166	313	290	11.0542	15.9284	10.6022	2.30052	3.8433	3.60626	2.56e-12	-1.85917	down
LOC_Os02g43360	301	1703	573	201	223	179	9.36418	53.5892	12.6819	6.77252	6.63128	5.42204	0.00663558	-1.86095	down
LOC_Os02g20970	1654	2760	2281	355	567	657	20.7903	35.0224	20.3634	4.84051	6.82388	8.02188	7.56e-11	-1.86097	down
LOC_Os11g32720	988	1120	1261	177	311	305	13.8014	15.7937	12.5039	2.67947	4.15895	4.14049	4.33e-17	-1.86105	down
LOC_Os01g27210	716	1250	847	220	273	165	19.827	34.9563	16.6525	6.58763	7.23688	4.43314	2.2e-07	-1.86219	down
LOC_Os07g33450	274	548	405	85	87	113	1.72193	3.48569	1.81163	0.576825	0.520902	0.691157	2.66e-07	-1.86335	down
LOC_Os11g09940	2271	2866	3177	536	631	759	22.7604	29.0051	22.6177	5.82426	6.0546	7.3933	4.83e-32	-1.8648	down
NewGene_2291	318	324	436	78	86	84	9.24313	9.51954	9.00847	2.44127	2.38417	2.36729	1.64e-18	-1.86553	down
LOC_Os11g42410	102	50	80	15	11	29	2.88484	1.41634	1.61577	0.435233	0.285716	0.781677	0.00850591	-1.86672	down
LOC_Os02g38840	388	1603	556	142	190	273	5.1083	21.3183	5.19659	1.87945	2.22234	3.48736	0.00317073	-1.86845	down
LOC_Os04g59190	730	4275	1128	380	605	470	13.9699	82.6604	15.3407	7.88299	11.0866	8.73744	0.0082079	-1.87192	down
LOC_Os03g11734	319	887	336	142	145	71	3.65752	10.3494	2.739	1.75137	1.59172	0.768345	0.00254475	-1.87535	down
LOC_Os11g11970	149	158	245	26	40	60	19.1051	20.4554	22.3886	3.51166	4.84256	7.50326	2.24e-06	-1.87969	down
LOC_Os08g24770	280	459	295	40	120	87	3.0094	4.984	2.25262	0.464526	1.22846	0.905095	0.000125938	-1.87982	down
LOC_Os10g41749	126	375	158	36	52	67	0.771217	2.30549	0.698727	0.22854	0.292538	0.386267	0.00209309	-1.88241	down
LOC_Os01g67540	934	812	1325	134	340	236	12.7779	11.2191	12.8749	1.9828	4.45743	3.12914	2.28e-08	-1.88293	down
LOC_Os10g33190	171	217	284	57	45	48	4.78882	6.11484	5.64022	1.72538	1.20311	1.29188	2.27e-09	-1.88506	down
LOC_Os10g36180	207	278	217	41	81	42	3.48257	4.73288	2.59172	0.741646	1.30757	0.682746	7.63e-06	-1.88748	down
LOC_Os03g55010	372	1334	598	95	229	217	6.50383	23.5383	7.41971	1.7958	3.83262	3.68355	0.0014333	-1.89141	down
LOC_Os08g29570	9830	11322	13327	1110	4071	2874	101.434	117.946	97.6745	12.4319	40.2297	28.8178	4.11e-06	-1.89387	down
LOC_Os11g30760	408	852	717	154	147	141	12.2041	25.7231	15.116	4.95	4.1176	4.08834	1.07e-08	-1.89547	down
LOC_Os02g52730	484	2261	695	285	227	274	6.09188	28.7472	6.2125	3.89073	2.72919	3.35081	0.00391795	-1.8962	down
LOC_Os05g33960	119	131	131	41	27	17	1.46694	1.62577	1.14869	0.542674	0.314391	0.198965	0.000446768	-1.89731	down
LOC_Os11g47910	303	315	397	49	72	111	4.71524	4.94397	4.3902	0.814719	1.07391	1.67292	1.91e-08	-1.89819	down
LOC_Os05g46500	196	360	203	64	47	62	7.91933	14.7155	5.84331	2.8134	1.80675	2.41457	4.79e-05	-1.89923	down
LOC_Os02g43080	2151	2635	3105	586	632	549	23.6742	29.2793	24.2722	6.99817	6.658	5.86817	1.19e-36	-1.89945	down
LOC_Os09g36110	42	68	62	18	10	10	0.501934	0.828007	0.525356	0.225877	0.110402	0.111015	0.00355166	-1.90071	down
LOC_Os01g64110	4728	4892	6713	783	1395	1539	70.1572	73.294	70.7643	12.6149	19.8302	22.1864	4.43e-16	-1.90227	down
LOC_Os06g36310	89	124	197	34	30	25	1.35552	1.90566	2.13009	0.553522	0.428208	0.364073	1.13e-05	-1.90233	down
LOC_Os04g34290	277	270	404	105	35	65	3.14152	3.08842	3.26255	1.29296	0.373462	0.717463	0.000387217	-1.90353	down
LOC_Os01g02130	44	60	68	7	16	16	1.26883	1.75724	1.40445	0.219452	0.449755	0.451408	0.00100762	-1.90459	down
LOC_Os07g03030	98	179	135	27	20	46	1.42786	2.64658	1.40625	0.426568	0.2812	0.654354	0.000372511	-1.90699	down
LOC_Os11g02480	117	415	146	42	37	77	3.011	10.8564	2.67042	1.17065	0.900344	1.93111	0.00764265	-1.90771	down
LOC_Os02g34710	335	152	431	47	99	61	6.89234	3.15762	6.29028	1.04636	1.95148	1.20271	0.000172316	-1.90803	down
LOC_Os10g30880	94	175	95	15	33	37	2.83805	5.37322	1.89047	0.428123	0.877115	1.0618	0.00130406	-1.90808	down
LOC_Os03g53930	387	666	587	91	192	89	8.80965	15.3149	9.50665	2.23624	4.1875	1.9699	2.07e-06	-1.90909	down
LOC_Os01g42690	234	553	233	64	54	116	5.49294	13.3088	3.91786	1.63119	1.1949	2.64866	0.00114065	-1.91645	down
LOC_Os01g64790	746	751	1020	115	235	218	12.6936	12.8904	12.3279	2.11303	3.81453	3.60153	6.24e-13	-1.91813	down
LOC_Os10g30410	173	193	242	37	24	74	2.54192	2.864	2.52139	0.581875	0.335288	1.04994	0.000182369	-1.91979	down
LOC_Os08g44340	2508	4726	3616	554	1016	885	39.6134	75.3774	40.58	9.50138	15.3712	13.5843	3.14e-10	-1.92211	down
LOC_Os02g47560	969	1090	1416	169	257	351	12.8532	14.5995	13.3442	2.4209	3.25849	4.51646	2.04e-13	-1.92274	down
LOC_Os01g49720	199	389	259	30	62	102	5.54834	10.9923	5.1389	0.911552	1.64565	2.76657	0.000453086	-1.92514	down
LOC_Os10g11454	48	68	61	16	14	9	0.251175	0.360361	0.230544	0.087432	0.067017	0.042707	0.00122689	-1.92649	down
LOC_Os05g46350	251	229	368	26	90	75	4.59995	4.22947	4.78772	0.508183	1.56846	1.3305	4.93e-05	-1.92785	down
LOC_Os12g09640	1560	1672	2309	268	522	444	28.2771	30.5943	29.7311	5.27408	9.05195	7.81492	4.16e-17	-1.92916	down
LOC_Os05g03960	424	443	599	53	125	150	50.1784	52.9254	50.4366	6.74649	14.1998	17.1916	3.31e-07	-1.93662	down
LOC_Os05g03920	751	1970	1103	225	234	392	9.00049	23.8521	9.39748	2.92683	2.68534	4.56561	1.8e-05	-1.94033	down
LOC_Os07g35300	127	243	132	29	31	53	1.72969	3.34517	1.27925	0.417799	0.400108	0.69158	0.000291191	-1.94105	down
LOC_Os10g04342	606	707	797	150	191	121	5.41378	6.37266	5.05789	1.44881	1.63019	1.04822	1.27e-15	-1.94233	down
LOC_Os07g03880	134	190	175	43	19	46	1.78421	2.56151	1.66485	0.623637	0.243728	0.590534	0.000152491	-1.94367	down
LOC_Os12g36680	74	92	91	13	17	27	0.980804	1.22608	0.85927	0.182719	0.216587	0.342708	7.01e-05	-1.94391	down
LOC_Os02g43900	148	61	258	29	38	32	2.95445	1.22911	3.65456	0.617655	0.718312	0.617385	0.00151081	-1.94625	down
LOC_Os05g43940	67	39	63	14	8	15	1.41486	0.817923	0.933657	0.309427	0.15998	0.29672	0.00390456	-1.94823	down
LOC_Os06g11280	65	81	92	19	16	16	1.48292	1.8504	1.48282	0.460019	0.330286	0.353651	1.95e-05	-1.96124	down
LOC_Os05g09440	1731	1102	2162	192	578	333	21.4855	13.8009	19.058	2.5848	6.86705	4.01821	3.7e-06	-1.96213	down
LOC_Os01g05694	3098	1652	4316	357	872	746	155.575	83.7216	153.925	19.4597	41.9046	36.4104	2.36e-06	-1.9636	down
LOC_Os11g45990	181	730	242	105	61	83	2.0487	8.35232	1.94282	1.28528	0.657015	0.908587	0.00501702	-1.96364	down
LOC_Os03g05900	52	78	60	8	20	14	0.760837	1.20923	0.649098	0.129056	0.294501	0.19381	0.00118973	-1.96773	down
LOC_Os03g12820	890	1392	1348	173	291	326	13.1176	20.5757	14.0135	2.74259	4.07526	4.63173	4.02e-13	-1.96795	down
LOC_Os10g39680	4390	4874	5860	635	1345	1337	114.119	127.922	108.214	17.9025	33.4801	33.7739	2.02e-13	-1.96867	down
LOC_Os10g34840	109	470	162	63	58	39	3.39175	14.7564	3.5666	2.11043	1.7295	1.17017	0.00682971	-1.96967	down
LOC_Os04g27790	55	64	108	12	24	12	0.796269	0.931234	1.10751	0.173424	0.32969	0.166802	0.000405882	-1.97173	down
LOC_Os07g48100	5036	7366	6496	1168	1440	1479	63.3948	93.6109	58.0776	15.9619	17.3543	18.0949	1.42e-25	-1.97389	down
LOC_Os02g36210	368	947	461	94	191	106	3.37227	8.76986	3.00387	0.934737	1.6786	0.943676	0.000115736	-1.97804	down
LOC_Os07g44130	301	918	416	76	92	190	4.4079	13.6082	4.33405	1.20559	1.28188	2.70681	0.00096155	-1.98358	down
LOC_Os07g38990	210	273	234	53	74	27	7.24898	9.52211	5.73949	1.96435	2.44597	0.878771	4.06e-05	-1.98408	down
LOC_Os05g38219	257	281	404	69	86	42	2.34606	2.63769	2.66051	0.680396	0.743582	0.365498	4.47e-08	-1.98644	down
LOC_Os02g10450	64	50	89	10	12	21	1.28316	1.01011	1.2771	0.205686	0.232361	0.399994	0.000544574	-1.98949	down
LOC_Os01g59000	295	353	365	53	112	53	4.73456	5.72492	4.17102	0.915488	1.71784	0.820521	1.35e-07	-1.99246	down
LOC_Os03g59180	2237	2195	3060	393	575	623	59.6704	58.9982	57.812	11.2304	14.6757	16.0976	4.66e-30	-1.99445	down
LOC_Os11g46970	110	315	153	47	43	32	0.934816	2.71419	0.925693	0.432852	0.350995	0.259796	0.000786587	-1.9985	down
LOC_Os11g44560	500	2665	742	217	322	308	4.19313	22.5666	4.4161	1.97508	2.58568	2.50416	0.00335826	-2.00172	down
LOC_Os05g12040	163	147	193	20	55	33	2.63726	2.39046	2.22196	0.343616	0.841241	0.516691	6.27e-06	-2.00337	down
LOC_Os01g70820	2237	2433	2961	298	945	399	73.1786	80.3377	68.7953	10.5631	29.6106	12.6768	1.46e-06	-2.00416	down
ChrUn.fgenesh.gene.57	495	1335	559	88	232	205	6.23093	16.981	5.00151	1.19954	2.80012	2.50145	0.000372556	-2.00489	down
LOC_Os04g40140	181	392	295	42	64	78	2.90953	6.82661	3.34468	0.768614	1.05868	1.25504	1.85e-06	-2.00537	down
LOC_Os01g58640	153	204	265	12	53	68	1.70245	2.28731	2.09371	0.140722	0.560607	0.728678	0.00149499	-2.00557	down
LOC_Os03g05920	4172	3962	6066	665	1140	1183	67.1359	64.3607	69.3286	11.6168	17.5693	18.4994	4.67e-20	-2.00819	down
LOC_Os12g20380	274	336	340	59	76	65	9.61971	11.9025	8.48926	2.23029	2.53524	2.20004	5.32e-16	-2.00943	down
LOC_Os03g09910	43	185	110	22	22	26	0.902797	3.92221	1.63845	0.501511	0.443908	0.519822	0.00417334	-2.01121	down
LOC_Os05g37060	150	135	237	18	67	25	4.48365	4.07343	5.03657	0.572048	1.90655	0.718521	0.000639087	-2.01331	down
LOC_Os04g57550	10449	11714	14705	1579	2772	3423	131.957	149.341	131.905	21.6429	33.524	42.007	2.32e-15	-2.01666	down
LOC_Os09g39190	413	892	531	73	152	169	4.12204	8.98187	3.76654	0.785364	1.44888	1.6363	8.96e-06	-2.01847	down
LOC_Os02g32620	203	708	204	55	111	76	3.30735	11.6395	2.35275	0.966552	1.72579	1.1927	0.00306199	-2.01966	down
LOC_Os09g04624	226	62	241	17	32	63	5.12346	1.39278	3.828	0.469217	0.701401	1.39073	0.00917762	-2.02563	down
LOC_Os02g35940	194	238	284	32	57	60	4.12977	5.10572	4.28981	0.720565	1.1483	1.22223	3.52e-11	-2.02574	down
LOC_Os04g54010	870	867	1166	120	230	258	11.233	11.3078	10.7007	1.67129	2.84283	3.2369	2.85e-13	-2.02801	down
LOC_Os06g12950	115	98	105	16	20	31	3.35185	2.87069	2.17888	0.491712	0.558834	0.86388	1.95e-05	-2.03527	down
LOC_Os02g11870	167	195	232	23	64	37	4.47109	5.25601	4.40535	0.664887	1.62613	0.956261	1.51e-06	-2.03548	down
LOC_Os06g21380	437	533	641	54	80	202	6.11919	7.53585	6.37961	0.816519	1.06914	2.73919	6.55e-05	-2.03577	down
LOC_Os04g51160	477	1032	826	77	161	251	9.76435	21.3272	12.0061	1.71036	3.14821	4.9809	2.33e-05	-2.03584	down
LOC_Os01g14590	793	2339	1224	271	353	280	14.4911	43.1836	15.8948	5.37205	6.16653	4.96257	4.49e-06	-2.03593	down
LOC_Os10g35770	4757	13979	6782	1222	2402	1762	41.0547	120.659	40.4668	11.5159	20.2998	13.9294	9.51e-06	-2.03654	down
LOC_Os09g34230	4158	2826	6176	1078	1085	449	66.9381	45.9254	70.6333	18.8397	16.7209	7.01713	4.9e-06	-2.03878	down
LOC_Os11g47120	339	96	760	79	46	104	5.62362	1.61037	8.97189	1.42195	0.727321	1.67163	0.00763889	-2.04086	down
LOC_Os02g50690	150	403	163	55	67	26	2.34352	6.47122	1.85348	0.941389	1.02483	0.387964	0.00233883	-2.04805	down
LOC_Os06g05320	412	196	612	56	88	102	6.85396	3.28567	7.23226	1.00457	1.39344	1.64838	1.23e-05	-2.05127	down
LOC_Os05g48660	721	4005	994	329	471	398	9.56295	53.866	9.38162	4.72716	5.96539	5.11583	0.00326414	-2.05204	down
LOC_Os10g02990	224	180	287	31	46	64	3.29657	2.68236	3.00865	0.484075	0.643825	0.907881	1.78e-08	-2.05632	down
LOC_Os07g41060	235	532	289	67	37	112	3.80974	8.72835	3.33526	1.16663	0.572385	1.76699	0.00053916	-2.0573	down
LOC_Os02g27310	105	139	191	15	33	40	1.39395	1.86772	1.81155	0.215202	0.419135	0.509271	5.24e-06	-2.05783	down
LOC_Os12g43890	83	356	146	34	48	38	1.90086	8.24385	2.37393	0.83055	1.05028	0.844637	0.00258417	-2.05915	down
LOC_Os03g58580	2170	1987	3022	326	512	621	25.9366	23.9766	25.6578	4.23061	5.86254	7.20998	4.24e-18	-2.06021	down
LOC_Os02g49660	74	82	97	8	9	35	1.64491	1.84676	1.53566	0.192035	0.191244	0.738897	0.0071641	-2.06063	down
NewGene_1474	244	400	345	47	68	87	3.65489	4.74654	3.20925	0.602579	0.61812	0.96751	1.44e-09	-2.06069	down
LOC_Os03g29240	1641	9036	2235	775	873	1030	21.8487	121.479	21.1358	11.1908	11.1255	13.327	0.00251766	-2.06096	down
LOC_Os01g06730	270	266	367	33	87	65	2.21208	2.19534	2.13857	0.29004	0.677201	0.512886	2.2e-08	-2.06199	down
LOC_Os07g09630	44	131	73	10	17	24	1.02803	3.11154	1.20966	0.250157	0.378153	0.542872	0.00383948	-2.06238	down
LOC_Os07g17330	806	1311	963	116	328	199	37.7281	61.9853	32.0083	5.8496	14.6839	9.02424	5.18e-07	-2.06272	down
LOC_Os06g02630	314	495	409	57	118	75	4.66253	7.41659	4.30456	0.908607	1.66659	1.07812	6.98e-09	-2.06471	down
LOC_Os06g29460	267	315	406	59	58	80	3.5148	4.09163	3.77405	0.805307	0.719758	1.00818	3.53e-16	-2.06729	down
LOC_Os05g05030	509	1471	690	158	259	130	17.6721	51.5953	17.0253	5.93102	8.61365	4.36773	7.47e-05	-2.06789	down
LOC_Os10g31780	681	4564	1036	301	520	488	24.1274	163.381	26.0874	11.5758	17.6452	16.8186	0.00609841	-2.06991	down
LOC_Os12g02080	111	265	98	24	47	28	2.26534	5.5078	1.39045	0.53487	0.897204	0.558911	0.00155111	-2.07156	down
LOC_Os01g60930	392	1833	480	128	247	189	6.21092	29.3122	5.39747	2.19808	3.7378	2.90911	0.00283254	-2.07326	down
LOC_Os06g38764	215	495	380	61	73	84	6.46325	15.0325	8.11266	1.96587	2.10172	2.45108	9.52e-08	-2.07382	down
LOC_Os02g15520	994	970	1435	230	178	260	11.496	11.1768	11.3997	2.66001	1.92927	2.95182	6.21e-18	-2.07725	down
LOC_Os02g11700	2250	831	3366	409	574	270	36.864	13.7307	39.1668	7.26383	9.00254	4.29538	7.8e-05	-2.08019	down
LOC_Os05g38460	314	397	384	21	135	72	3.5265	4.49859	3.06377	0.24556	1.44393	0.778597	0.000939433	-2.08169	down
LOC_Os02g20560	17209	6727	25465	3241	5329	1019	355.015	140.092	373.156	72.5723	105.297	20.4279	0.00196806	-2.08402	down
LOC_Os09g28650	619	636	910	149	115	159	16.0792	16.6889	16.7901	4.19935	2.85118	4.01734	6.83e-18	-2.0847	down
LOC_Os11g14400	594	225	904	96	181	59	11.3118	4.3209	12.2303	1.96839	3.29781	1.08974	0.000883854	-2.08587	down
LOC_Os05g48500	5118	5407	6990	1046	1186	1218	55.7953	61.4316	53.8551	14.2501	13.6233	14.9005	1.18e-98	-2.09187	down
LOC_Os01g42410	2383	6558	3028	414	1328	724	14.3834	39.9768	12.9832	2.70758	7.67486	4.24457	0.000120322	-2.09478	down
LOC_Os10g26700	42	46	84	17	5	10	1.15126	1.28333	1.62773	0.503751	0.121013	0.266421	0.00652093	-2.09673	down
LOC_Os06g44170	3633	4940	4923	560	1083	1064	71.0084	97.8775	68.5359	11.7327	20.2114	20.0857	9.91e-17	-2.09682	down
LOC_Os12g41090	125	359	199	26	71	41	2.25726	6.58154	2.55733	0.5069	1.22405	0.720869	0.000499087	-2.09909	down
LOC_Os09g31478	1407	4386	1898	446	619	477	18.707	59.5903	18.158	6.4879	7.66532	6.1289	1.14e-05	-2.09921	down
LOC_Os06g50670	306	532	402	68	86	92	4.51849	7.93708	4.2243	1.08635	1.21592	1.31434	5.98e-11	-2.10198	down
LOC_Os01g66010	583	638	776	154	155	77	8.72389	9.63249	8.2463	2.50163	2.21979	1.11716	6.78e-09	-2.10292	down
LOC_Os08g41730	144	450	177	46	35	73	3.62915	11.4817	3.17618	1.2536	0.824848	1.77363	0.0012527	-2.10301	down
LOC_Os04g39290	71	81	140	8	23	26	2.84741	3.27687	4.01757	0.319314	0.864811	1.01089	0.000229328	-2.10344	down
LOC_Os02g41520	2100	2489	3021	280	664	572	29.099	34.8204	29.7396	4.21087	8.81275	7.69962	2.89e-13	-2.10402	down
LOC_Os01g43110	213	198	319	33	68	42	2.15048	2.02488	2.29312	0.352813	0.658105	0.409636	2.83e-09	-2.10489	down
LOC_Os12g42220	367	400	527	101	64	83	6.92169	7.62755	7.07203	2.07208	1.15591	1.50986	1.03e-11	-2.10524	down
LOC_Os01g70490	368	1057	433	94	116	164	3.71591	10.7845	3.10888	1.0263	1.12153	1.60512	8.08e-05	-2.1061	down
LOC_Os04g55170	487	214	647	32	150	87	50.1975	22.2526	47.3919	3.4886	14.7394	8.6688	0.00101531	-2.10927	down
LOC_Os07g03870	594	926	878	92	221	162	4.87993	7.68574	5.12636	0.82051	1.73526	1.29336	2.64e-10	-2.11396	down
LOC_Os03g37411	103	230	150	10	45	42	1.65343	3.72823	1.71064	0.172382	0.679592	0.654936	0.00175633	-2.12366	down
LOC_Os09g39650	164	897	232	52	89	119	1.95654	10.9712	1.98629	0.667512	1.0238	1.38403	0.00646484	-2.12505	down
LOC_Os03g17800	158	193	166	14	55	35	3.2651	4.03456	2.43669	0.302525	1.09129	0.70166	9.15e-05	-2.12616	down
LOC_Os05g47446	2642	3793	3833	581	572	825	68.8596	99.9368	70.9679	16.4245	14.2705	20.885	3.37e-22	-2.1264	down
NewGene_2826	49	72	61	13	11	11	2.12009	3.1552	1.89395	0.597283	0.449562	0.430095	0.000161962	-2.13116	down
LOC_Os03g42464	380	1418	523	120	142	195	2.41801	9.12284	2.36572	0.829008	0.862351	1.20318	0.000266265	-2.13205	down
LOC_Os10g39020	726	705	1067	78	271	137	7.29913	7.14344	7.60975	0.837505	2.60396	1.33503	8.25e-07	-2.13995	down
LOC_Os11g47840	182	729	234	50	99	78	3.14589	12.7238	2.87074	0.935413	1.63055	1.2994	0.00147445	-2.14088	down
LOC_Os10g42790	1529	984	2369	247	296	375	25.5541	16.6034	28.1254	4.48358	4.73363	6.093	1.01e-11	-2.14281	down
LOC_Os07g09420	2322	3792	3129	368	492	937	36.2769	59.7978	34.7133	6.24119	7.36166	14.225	1.48e-08	-2.14373	down
LOC_Os10g38470	838	2286	1062	216	262	338	20.7403	57.1159	18.6645	5.78166	6.19106	8.11001	2.99e-06	-2.14396	down
LOC_Os03g56590	254	1276	284	76	96	189	3.81989	19.3683	3.02816	1.22777	1.38235	2.76148	0.00698017	-2.14466	down
LOC_Os01g65690	384	237	676	58	94	90	8.61849	5.45472	10.8339	1.39799	2.04133	1.94392	1.6e-07	-2.14778	down
LOC_Os04g15840	160	94	232	14	38	41	3.72859	2.20441	3.85256	0.338994	0.843661	0.917734	0.000132321	-2.14848	down
LOC_Os07g34260	806	858	1155	164	146	221	13.7173	14.7322	13.9615	3.02839	2.36757	3.65437	1.47e-21	-2.14923	down
ChrUn.fgenesh.gene.73	41	73	67	4	16	15	6.39091	11.4765	7.39036	0.677769	2.32549	2.24169	0.00242026	-2.15143	down
LOC_Os02g10140	98	685	180	54	56	76	2.96951	21.1155	3.8863	1.79083	1.61289	2.22819	0.00876791	-2.15407	down
LOC_Os01g72460	200	400	292	32	54	86	6.55967	13.2309	6.80107	1.13698	1.68107	2.72368	6.66e-06	-2.15695	down
LOC_Os01g54030	237	252	241	25	60	57	3.02746	3.24541	2.18518	0.339213	0.725475	0.70405	4.74e-08	-2.1621	down
LOC_Os03g60220	362	465	508	48	99	108	10.8832	14.1386	10.8627	1.53797	2.82857	3.15338	1.1e-11	-2.1625	down
LOC_Os06g11800	316	1688	373	107	193	166	6.89182	37.2782	5.78971	2.52579	4.02846	3.51688	0.00381165	-2.16493	down
LOC_Os02g57310	88	69	168	20	19	20	0.734259	0.580702	0.994661	0.173304	0.146588	0.155637	1.63e-05	-2.16543	down
LOC_Os06g46730	36	44	58	4	8	14	0.526169	0.651044	0.611317	0.064866	0.114362	0.191649	0.00232249	-2.16714	down
LOC_Os03g37840	838	3513	1197	292	397	375	8.02023	33.9756	8.14179	3.02843	3.63904	3.48386	0.000176951	-2.17003	down
LOC_Os06g48960	693	1983	950	196	178	315	19.4106	56.1354	18.9037	5.93683	4.77146	8.57388	1.14e-05	-2.17023	down
LOC_Os03g09070	481	1117	573	81	203	136	5.42435	12.7272	4.59177	0.982535	2.1848	1.48942	8.8e-06	-2.17667	down
LOC_Os11g19864	310	334	411	45	82	71	2.86113	3.10815	2.69291	0.446699	0.725973	0.635232	4.74e-17	-2.17904	down
LOC_Os12g02400	236	188	265	35	76	19	6.47667	5.18931	5.16817	1.03334	1.98675	0.506713	0.000157477	-2.18059	down
LOC_Os04g10750	314	1685	444	125	158	184	3.9937	20.8486	4.06911	1.45403	1.79521	1.88206	0.0019768	-2.18169	down
LOC_Os09g39940	538	1658	755	132	115	313	17.1864	53.5499	17.1546	4.57711	3.50301	9.71695	0.000300015	-2.18255	down
LOC_Os06g22100	124	522	145	22	74	59	1.70776	7.26878	1.41923	0.325793	0.973156	0.78252	0.00665342	-2.18303	down
LOC_Os01g15770	1681	677	2354	114	436	336	41.1338	16.71	40.9093	3.00502	10.2126	7.9839	0.000156766	-2.18542	down
LOC_Os02g32520	13419	12475	18582	1395	4217	2776	112.964	106.175	111.178	12.7931	34.0049	22.7673	5.32e-10	-2.18865	down
LOC_Os04g28780	142	617	110	41	45	82	1.49155	6.5602	0.817637	0.466924	0.448148	0.83315	0.00983152	-2.1909	down
LOC_Os07g35340	278	860	430	22	184	98	3.27979	10.3134	3.62053	0.278575	2.09851	1.16797	0.00569932	-2.19657	down
LOC_Os06g07941	46	82	104	17	13	11	1.32816	2.39797	2.15473	0.53637	0.358305	0.294565	0.000112762	-2.20179	down
LOC_Os03g10478	59	208	61	23	15	23	0.773042	2.76974	0.56856	0.31991	0.17959	0.293004	0.00663965	-2.20204	down
LOC_Os11g12340	259	207	354	25	55	72	2.12884	1.69682	2.04267	0.218928	0.423138	0.565944	3.1e-07	-2.20209	down
LOC_Os05g31020	253	274	415	42	63	66	3.30366	3.61537	3.84462	0.586655	0.785887	0.827863	1.37e-16	-2.20391	down
LOC_Os12g24320	408	393	592	69	66	118	6.00319	5.84118	6.18751	1.09386	0.9292	1.68601	1.13e-12	-2.20525	down
NewGene_1212	415	344	618	54	119	79	4.31662	3.27468	3.92617	0.477161	0.902501	0.578098	8.82e-11	-2.20597	down
LOC_Os04g59540	67	100	96	14	12	22	0.411347	0.620902	0.415591	0.091511	0.069652	0.128949	1.19e-05	-2.20611	down
LOC_Os03g03034	2082	6716	2980	403	987	836	42.295	147.295	46.7549	8.35007	18.5982	15.9401	2.47e-05	-2.20923	down
LOC_Os03g48540	178	1083	336	60	99	141	1.76555	10.8441	2.36289	0.641606	0.940864	1.3572	0.00347205	-2.211	down
LOC_Os06g08041	112	249	183	37	38	23	2.55621	5.75342	2.96901	0.911995	0.819686	0.509842	9.18e-06	-2.2121	down
LOC_Os06g51160	141	119	218	23	33	30	2.17059	1.8485	2.38203	0.383684	0.487328	0.439	2.14e-09	-2.21323	down
LOC_Os08g08700	79	106	106	15	16	22	2.15316	2.92581	2.0441	0.422076	0.394387	0.559169	3.98e-07	-2.21401	down
LOC_Os02g07160	1507	4330	2193	445	464	563	20.974	60.8491	21.6809	6.71391	6.18455	7.6142	2.42e-07	-2.21553	down
LOC_Os02g43670	3792	1900	5101	509	753	677	39.1935	19.8237	37.4563	5.70758	7.44773	6.79481	1.46e-10	-2.22293	down
LOC_Os01g37630	545	1612	775	141	174	224	11.7972	35.2563	11.9237	3.31072	3.60833	4.71302	3.09e-06	-2.22354	down
LOC_Os03g24100	98	376	151	22	72	23	3.19028	12.3285	3.48811	0.763335	2.23453	0.709918	0.00515811	-2.22388	down
LOC_Os01g64860	4604	1759	6561	297	1580	484	50.3192	19.4049	50.9297	3.51816	16.5415	5.134	0.00112154	-2.23124	down
LOC_Os10g39710	691	1457	799	140	159	242	11.7418	26.8843	10.0088	2.49864	2.577	4.14449	6.69e-08	-2.23143	down
LOC_Os07g30240	802	840	1069	114	208	168	11.2927	11.9423	10.703	1.74009	2.79577	2.30076	7.7e-25	-2.23401	down
LOC_Os05g43390	263	747	391	46	84	128	3.53784	10.1557	3.74131	0.663145	1.07331	1.66487	6.31e-05	-2.23577	down
LOC_Os03g63250	797	1127	1376	163	217	203	8.59553	12.1808	10.5022	1.88181	2.2181	2.10598	1.1e-33	-2.24037	down
LOC_Os01g52130	767	3640	944	274	453	254	7.4377	35.6543	6.50513	2.88394	4.21029	2.38915	0.000906009	-2.24717	down
LOC_Os05g37600	766	324	1195	40	275	97	11.1301	4.75253	12.3386	0.617408	3.82608	1.36312	0.00268722	-2.24752	down
LOC_Os05g25430	351	2144	511	122	186	245	2.56071	14.0499	2.36791	1.00787	1.12879	1.65757	0.00283239	-2.24995	down
LOC_Os08g43620	70	50	86	14	8	14	1.81776	1.30682	1.5886	0.383067	0.195856	0.353252	0.000139683	-2.25181	down
LOC_Os03g46200	219	479	288	55	67	54	7.04067	15.5615	6.57326	1.89956	2.06211	1.68866	1.21e-07	-2.25358	down
LOC_Os07g06880	1225	1136	2122	225	395	158	21.8993	20.5021	26.9455	4.35985	6.75322	2.73263	2.9e-09	-2.25592	down
LOC_Os10g42020	1141	4949	1622	318	363	721	53.2447	233.445	53.7534	16.0825	16.1686	32.7498	0.00043348	-2.25651	down
LOC_Os03g48626	23262	10210	33531	1464	6864	3676	723.737	308.633	744.942	42.2446	195.773	96.4821	9.68e-05	-2.25818	down
LOC_Os10g01690	74	66	113	21	13	9	1.56025	1.41549	1.70626	0.485861	0.247946	0.169667	0.000140856	-2.25993	down
LOC_Os01g59020	102	180	84	27	9	29	1.60633	2.86643	0.936149	0.464216	0.131362	0.436211	0.00204433	-2.26168	down
LOC_Os10g34440	67	336	76	28	25	33	1.9149	9.71542	1.54495	0.848858	0.68464	0.913778	0.00795561	-2.26607	down
LOC_Os01g56690	2416	2499	3634	205	852	473	81.9124	85.5206	87.5088	7.52918	27.6615	15.5671	4.48e-07	-2.26778	down
LOC_Os06g50510	723	824	1046	171	190	85	9.51714	10.9511	9.78401	2.43983	2.38967	1.08649	5.23e-10	-2.26823	down
LOC_Os03g59320	833	835	1160	107	144	247	18.4073	18.6356	18.2179	2.55993	3.03245	5.30205	9.25e-13	-2.26846	down
LOC_Os05g38264	503	2450	636	216	201	222	13.468	66.2839	12.103	6.2648	5.14228	5.77243	0.000734811	-2.27014	down
LOC_Os06g43780	130	344	211	12	91	22	2.01484	5.4087	2.33027	0.186164	1.3462	0.332962	0.00803892	-2.27144	down
LOC_Os01g50100	11550	12340	15811	904	3669	2559	78.9195	85.1245	76.7352	6.70137	24.0103	16.9924	1.3e-07	-2.27332	down
LOC_Os01g31980	267	725	346	70	84	83	3.61275	9.98361	3.34921	1.09145	1.15163	1.10162	2.7e-06	-2.27404	down
LOC_Os01g20206	2087	2753	2885	294	611	459	72.3389	96.3428	71.0276	11.0622	20.2832	15.4465	1.5e-19	-2.27694	down
LOC_Os03g10300	370	380	463	44	86	84	8.29547	8.58925	7.35944	1.06376	1.84373	1.82809	7.49e-16	-2.27729	down
LOC_Os09g25770	193	1311	301	102	143	76	3.47142	23.5748	3.89157	2.01409	2.44456	1.33041	0.00493634	-2.278	down
LOC_Os08g40270	289	565	399	35	99	90	3.62133	7.1547	3.54941	0.473165	1.18734	1.09491	1.17e-06	-2.28087	down
LOC_Os12g01030	741	886	1117	143	158	171	20.6617	24.9465	22.1266	4.32439	4.21872	4.62962	3.58e-47	-2.28172	down
LOC_Os12g34524	3135	1254	4271	300	888	323	56.5767	22.8439	54.7538	5.87928	15.3526	5.65931	4.77e-05	-2.28224	down
LOC_Os06g39880	80	157	143	13	22	31	1.02728	2.05113	1.31208	0.181593	0.272391	0.389159	6.74e-06	-2.28538	down
LOC_Os12g22284	1261	1061	1829	185	304	225	12.4756	10.6041	12.8578	1.98731	2.8764	2.16175	3.16e-22	-2.28836	down
LOC_Os04g51440	76	85	119	10	6	32	0.62026	0.705577	0.693742	0.085663	0.040393	0.254302	0.00264678	-2.29414	down
LOC_Os12g44110	1219	1431	1742	215	128	407	16.7182	19.8138	16.971	3.19526	1.68201	5.42467	1.33e-07	-2.29475	down
LOC_Os04g13210	590	1947	969	119	238	260	4.02391	13.4158	4.69667	0.881806	1.552	1.72304	9.35e-06	-2.29815	down
LOC_Os09g30130	149	397	293	20	54	72	1.31963	3.55129	1.84712	0.18899	0.454226	0.613488	8.61e-05	-2.30346	down
LOC_Os10g05130	82	298	146	22	34	35	1.63969	6.05202	2.07537	0.470663	0.637207	0.679469	0.000257255	-2.30648	down
LOC_Os04g40730	10465	4608	15102	983	2701	1452	215.578	95.8153	220.964	21.9684	53.283	29.0539	1.42e-06	-2.31311	down
LOC_Os05g43830	232	930	345	62	95	105	3.57885	14.6643	3.83005	1.07681	1.39681	1.56205	0.000157931	-2.31616	down
LOC_Os06g14260	399	796	560	46	141	119	5.1205	10.3251	5.10524	0.634219	1.73205	1.48011	8.18e-07	-2.31919	down
LOC_Os02g47810	171	216	217	25	40	38	2.6241	3.34782	2.36105	0.413582	0.579639	0.559711	3.08e-13	-2.31991	down
LOC_Os05g46840	827	785	1030	72	276	110	24.7306	23.6765	21.866	2.31626	7.88826	3.19519	1.38e-06	-2.32424	down
LOC_Os07g34190	83	64	122	19	14	11	1.91494	1.4871	2.00124	0.478241	0.309273	0.248413	1.76e-05	-2.32676	down
LOC_Os01g71690	825	915	1243	131	121	244	8.84596	9.88617	9.46838	1.42049	1.20193	2.51633	1.18e-13	-2.33397	down
LOC_Os11g01040	994	1171	1502	189	197	221	22.0069	26.1806	23.622	4.52608	4.17328	4.74283	3.86e-53	-2.33466	down
LOC_Os01g58910	276	1939	421	122	227	106	4.51472	32.1028	4.89494	2.16291	3.55396	1.68057	0.00419439	-2.33631	down
LOC_Os03g40100	152	977	190	59	82	87	2.17983	14.1417	1.92791	0.914072	1.11452	1.21168	0.00457951	-2.33856	down
LOC_Os03g21060	304	998	321	62	67	151	4.5839	15.2063	3.43887	1.00589	0.963558	2.2119	0.00047578	-2.34252	down
LOC_Os01g72710	49	210	85	9	26	24	0.734053	3.17206	0.898818	0.146064	0.368312	0.336719	0.00392453	-2.34643	down
LOC_Os01g54890	535	720	789	78	72	189	20.8838	28.3443	21.852	3.27154	2.67121	7.15637	3.26e-08	-2.35138	down
LOC_Os10g04860	807	1047	1120	107	137	251	4.36608	5.72503	4.30589	0.625625	0.706666	1.31825	1.81e-12	-2.35566	down
LOC_Os04g03796	722	3566	977	164	378	359	7.76561	38.5146	8.08365	2.19473	4.04538	3.75866	0.000551308	-2.36513	down
LOC_Os04g05650	124	266	155	21	38	32	5.8615	12.7579	5.23753	1.06591	1.69159	1.47691	2.2e-06	-2.36956	down
LOC_Os09g25070	1007	1918	1392	182	244	285	19.8133	38.0493	19.4133	3.80247	4.57486	5.49562	8.37e-15	-2.37405	down
LOC_Os03g16020	75	82	124	6	25	15	4.47627	4.94316	5.23754	0.346635	1.43477	0.857947	6.64e-05	-2.37632	down
LOC_Os07g44380	654	341	933	117	152	34	27.7672	14.6179	28.1511	5.38108	6.17154	1.37405	0.000175347	-2.38464	down
LOC_Os11g10870	411	276	646	59	75	77	11.0553	7.50151	12.3542	1.72293	1.91356	2.01472	2.21e-12	-2.38902	down
LOC_Os04g55710	11151	10835	15429	1435	2481	2120	198.717	194.931	195.29	27.7548	42.334	36.7034	3.37e-38	-2.39428	down
LOC_Os03g07410	99	72	112	9	16	21	2.5616	1.91529	2.06146	0.248078	0.377732	0.505865	3.45e-06	-2.3959	down
LOC_Os05g49770	5877	7034	8336	639	1252	1565	66.092	79.874	66.5986	7.79171	13.4849	17.1078	1.68e-16	-2.39639	down
LOC_Os05g44620	167	81	275	27	26	28	2.18319	1.06675	2.55162	0.370856	0.317382	0.34813	9.22e-06	-2.39855	down
LOC_Os02g39330	4990	5343	7635	463	1137	1312	128.77	139.202	139.951	12.9558	28.085	32.898	2.46e-12	-2.39894	down
LOC_Os01g43650	195	488	205	58	49	36	3.5296	8.91313	2.80552	1.14386	0.915221	0.625368	2.82e-05	-2.39913	down
LOC_Os11g01790	344	200	540	34	68	70	5.34802	3.1351	5.96188	0.562938	1.00524	1.04698	7.66e-08	-2.40113	down
LOC_Os02g54240	74	310	120	15	31	37	1.5784	6.68346	1.81297	0.334983	0.62512	0.763181	0.00123036	-2.40156	down
LOC_Os03g57569	48	92	102	11	18	9	0.622	1.21123	0.986522	0.156216	0.217619	0.10864	3.2e-05	-2.40253	down
LOC_Os01g18744	887	3086	1363	243	413	210	14.8968	52.3409	16.2556	4.4188	6.64161	3.41954	7.33e-06	-2.40294	down
LOC_Os01g60740	384	205	622	55	10	122	10.0742	5.43681	11.6056	1.56115	0.228689	3.10956	0.00649954	-2.40506	down
LOC_Os05g25570	239	274	364	39	46	53	1.79191	2.06872	1.93946	0.313681	0.325915	0.385708	1.08e-21	-2.41144	down
LOC_Os03g20600	198	795	295	32	106	75	7.11752	28.8662	7.52387	1.22483	3.65615	2.5977	0.000531857	-2.41246	down
LOC_Os03g26920	133	122	198	18	16	37	2.44223	2.27009	2.58937	0.352767	0.279096	0.662081	3.18e-07	-2.41668	down
LOC_Os04g57840	62	84	87	8	16	13	0.702008	0.968036	0.704341	0.087642	0.17002	0.135914	1.59e-06	-2.41939	down
LOC_Os02g41670	354	1522	490	55	153	183	3.80588	16.5416	3.74743	0.632249	1.57511	1.9113	0.000602642	-2.4197	down
LOC_Os07g18230	274	429	507	45	52	92	3.38308	5.35947	4.4519	0.602603	0.612304	1.10326	1.33e-11	-2.42053	down
LOC_Os01g48910	1719	1131	2398	243	250	322	18.9459	12.4651	18.5796	3.01077	2.59699	3.40043	1.44e-17	-2.42304	down
LOC_Os07g42260	122	288	120	35	27	22	2.24866	5.34095	1.5819	0.623233	0.42933	0.351953	8.61e-05	-2.42348	down
LOC_Os01g71474	1938	889	2982	182	609	122	37.3781	17.2994	40.8492	3.79622	11.2417	2.28044	0.000287389	-2.42372	down
LOC_Os11g30560	7514	2961	10484	699	1337	1241	119.184	47.4071	118.122	12.0312	20.3084	19.1296	3.82e-08	-2.42866	down
LOC_Os02g30100	461	3531	663	184	353	221	6.66897	51.6131	6.81049	2.88484	4.89225	3.10496	0.0027854	-2.42997	down
LOC_Os02g27360	465	3660	833	237	293	263	6.43895	51.0991	8.17777	3.54581	3.8738	3.53223	0.00147326	-2.4307	down
LOC_Os01g49710	191	458	286	35	37	76	5.76473	13.9542	6.11577	1.12735	1.06114	2.20549	2.89e-06	-2.43244	down
LOC_Os01g36720	63	52	119	6	14	16	1.10601	0.915885	1.49371	0.110107	0.224174	0.262054	7.67e-05	-2.43522	down
LOC_Os05g49760	42	45	74	4	14	7	0.527038	0.569901	0.65905	0.043426	0.167968	0.084375	0.000471822	-2.43814	down
LOC_Os03g03730	148	470	162	38	31	55	5.12671	16.4486	3.97587	1.42619	1.01498	1.83565	0.0001908	-2.43841	down
LOC_Os12g36940	104	651	134	32	52	60	1.24117	7.85414	1.13718	0.402979	0.589841	0.694985	0.00409268	-2.43887	down
NewGene_136	237	256	287	36	55	31	5.64711	6.16698	4.86481	0.92493	1.25089	0.71605	4.68e-14	-2.43944	down
LOC_Os04g44670	60	419	105	14	47	34	0.856135	6.07454	1.06743	0.206936	0.642071	0.466077	0.008673	-2.44222	down
LOC_Os03g32420	167	263	299	28	58	26	3.63226	5.77597	4.61144	0.646933	1.19529	0.547581	7e-09	-2.4508	down
LOC_Os09g25620	293	2509	415	160	149	199	3.69788	32.5553	3.78208	2.19824	1.84338	2.47585	0.00409037	-2.45435	down
NewGene_1180	177	443	231	31	56	47	4.18088	11.7512	3.58648	0.72893	0.885957	0.758097	1.13e-06	-2.45623	down
LOC_Os03g63590	1108	1069	1440	167	212	176	12.5535	12.232	11.59	2.04941	2.29486	1.93556	7.18e-50	-2.45634	down
LOC_Os11g03620	58	132	126	5	14	30	1.17117	2.68905	1.80081	0.091881	0.259609	0.586623	0.00119019	-2.45715	down
LOC_Os02g18515	52	56	57	12	8	5	0.752785	0.825108	0.594895	0.188712	0.112815	0.071093	0.000226092	-2.46441	down
LOC_Os03g12030	18855	8403	26977	2095	2796	3297	256.849	115.56	261.031	30.9833	36.4818	43.6448	1.57e-10	-2.46574	down
LOC_Os02g11020	109	881	141	42	67	71	1.35508	11.0564	1.24467	0.55605	0.788926	0.852149	0.00701487	-2.46675	down
LOC_Os08g39840	5712	6327	7953	303	2059	798	48.9679	54.7597	48.4295	2.81232	16.9048	6.64537	2.41e-05	-2.46916	down
LOC_Os11g08200	68	78	69	12	10	11	1.10587	1.28921	0.806156	0.204593	0.156745	0.167052	3.97e-06	-2.4692	down
LOC_Os05g30160	118	160	163	7	37	25	5.50836	7.56148	5.42436	0.351166	1.6231	1.12252	3.63e-05	-2.47298	down
NewGene_3534	83	363	102	25	15	45	0.628251	2.79153	0.551433	0.206647	0.10869	0.33271	0.00347675	-2.47466	down
LOC_Os10g42960	703	866	1062	88	151	161	7.73024	9.61445	8.29806	1.04403	1.58595	1.71752	4.08e-27	-2.47699	down
LOC_Os08g39850	635	1796	932	107	221	193	5.31835	15.323	5.53163	0.978092	1.75662	1.57329	1.24e-07	-2.48318	down
LOC_Os02g43280	13028	4791	17821	1781	1957	1514	175.203	65.624	169.907	26.0012	25.4289	19.7791	1.44e-08	-2.48372	down
LOC_Os04g58190	240	2043	321	107	163	137	4.84406	40.9816	4.60337	2.33151	3.14031	2.67676	0.00415964	-2.48672	down
LOC_Os05g28100	74	70	96	8	16	12	1.82415	1.71946	1.66823	0.211195	0.357537	0.269302	4.67e-07	-2.49962	down
NewGene_1455	283	790	398	42	83	100	4.7939	14.8183	5.0059	1.30064	1.32664	1.49736	2.1e-06	-2.50582	down
LOC_Os01g74152	164	99	286	20	44	16	3.45688	2.09407	4.27945	0.449774	0.875612	0.320155	2.42e-05	-2.50631	down
LOC_Os09g28180	289	1420	425	77	96	153	1.98232	9.84549	2.07227	0.569214	0.630315	1.02105	0.000257381	-2.5071	down
LOC_Os01g43851	284	333	442	38	53	65	4.48923	5.31995	4.96356	0.65231	0.798401	0.997405	6.38e-22	-2.51122	down
LOC_Os03g61360	161	868	163	43	82	59	3.4856	18.9892	2.49863	1.00867	1.69043	1.24326	0.0020426	-2.5156	down
LOC_Os04g07110	74	109	117	12	13	19	0.874746	1.30305	0.988001	0.153973	0.14697	0.217106	3.7e-08	-2.51664	down
LOC_Os10g34940	53	87	55	11	10	8	4.27587	7.18513	3.1843	0.967012	0.723474	0.562577	7.42e-05	-2.51698	down
LOC_Os09g02270	258	794	245	22	77	104	6.04616	18.8527	4.07595	0.544969	1.72802	2.34978	0.000793575	-2.51829	down
LOC_Os04g25440	441	2555	688	196	175	177	5.86392	34.3561	6.50306	2.82388	2.22867	2.28547	0.000269855	-2.51863	down
LOC_Os07g48870	54	281	99	11	33	22	1.02222	5.38661	1.32919	0.22073	0.588042	0.4045	0.00263002	-2.52222	down
LOC_Os07g45570	74	184	92	15	24	13	0.602862	1.52146	0.531931	0.132052	0.188361	0.097189	6.32e-05	-2.53166	down
LOC_Os02g57870	105	196	212	16	26	32	1.55517	2.95402	2.2841	0.251602	0.370405	0.458394	4.71e-09	-2.53765	down
LOC_Os09g39760	1160	6208	1650	421	577	333	13.5666	73.3249	13.713	5.33984	6.45777	3.78687	0.000143592	-2.54574	down
NewGene_2775	152	347	184	29	29	42	3.74785	8.43445	3.18968	0.695356	0.711686	0.919045	4.85e-07	-2.54853	down
LOC_Os02g35530	97	76	126	4	12	28	2.29532	1.8094	2.10677	0.102925	0.267577	0.638397	0.000635517	-2.55027	down
LOC_Os03g44810	129	553	153	17	34	75	2.15487	9.41636	1.8325	0.303633	0.534692	1.20925	0.00249282	-2.55505	down
LOC_Os03g26650	40	44	79	5	11	7	0.779177	0.903939	1.27069	0.101423	0.19897	0.19216	8.6e-05	-2.55547	down
LOC_Os08g27170	167	323	188	14	37	50	2.96964	5.81418	2.37265	0.26719	0.621569	0.852336	8.74e-06	-2.55872	down
LOC_Os02g09980	75	415	132	29	32	29	2.26539	12.7262	2.83434	0.925511	0.930081	0.842735	0.000830316	-2.56074	down
LOC_Os07g36630	2127	753	2916	122	505	210	19.7997	7.07067	19.2804	1.23174	4.49862	1.8961	3.53e-05	-2.56618	down
LOC_Os01g40870	749	3741	1014	189	226	393	10.5673	53.3533	10.1657	2.89289	3.05239	5.38857	0.000148156	-2.56966	down
LOC_Os07g35880	79	72	107	5	14	18	1.20938	1.1215	1.17458	0.080783	0.200389	0.258138	7.1e-06	-2.57391	down
LOC_Os02g36880	358	1734	560	80	116	191	6.70327	33.0872	7.4728	1.58408	2.10085	3.43156	0.000133932	-2.57672	down
LOC_Os04g28420	59	363	88	21	34	19	0.739898	4.59804	0.780703	0.278225	0.402503	0.228071	0.00333988	-2.57907	down
LOC_Os01g03680	312	261	458	57	73	11	8.71433	7.35904	9.08792	1.70603	1.93027	0.299187	0.000174065	-2.58835	down
LOC_Os01g42380	1429	3224	2008	186	274	494	8.09737	18.4521	8.08286	1.14212	1.48789	2.71931	5.72e-09	-2.59233	down
LOC_Os02g11980	46	394	102	16	24	38	0.372719	3.2564	0.593218	0.141974	0.183263	0.299405	0.00572573	-2.59453	down
LOC_Os04g27810	64	75	120	6	21	9	3.83046	4.52617	5.12129	0.32749	1.19193	0.523818	2.87e-05	-2.59566	down
LOC_Os12g05690	114	224	154	5	49	18	3.33387	6.60439	3.201	0.127277	1.36527	0.511036	0.00154223	-2.59674	down
LOC_Os04g44240	79	422	146	20	59	14	1.16857	6.36365	1.53934	0.322774	0.844192	0.193092	0.00351869	-2.59841	down
LOC_Os08g08586	96	81	120	8	26	8	1.12706	0.955975	0.998628	0.100867	0.293171	0.09137	4.21e-05	-2.59955	down
LOC_Os04g40990	698	2845	1097	77	306	294	9.37705	38.8906	10.5095	1.10517	3.92144	3.84633	0.000130618	-2.59962	down
LOC_Os01g21250	4239	4881	6351	415	1056	708	418.923	486.98	445.807	44.4293	99.9602	67.9216	1.33e-18	-2.60009	down
LOC_Os07g47670	213	653	315	44	74	49	8.02041	25.2947	8.82534	1.88614	2.67112	1.78567	1.04e-06	-2.6027	down
LOC_Os02g58170	312	156	355	25	47	43	3.3704	1.69807	2.72343	0.286102	0.484618	0.44205	8.05e-09	-2.6105	down
LOC_Os03g05334	137	70	253	14	28	20	5.79445	2.98403	7.62958	0.62888	1.11645	0.812425	1.13e-05	-2.61133	down
LOC_Os05g31740	119	441	124	17	48	34	1.70243	6.37514	1.25699	0.25292	0.651558	0.473483	0.000552845	-2.6154	down
LOC_Os03g53010	385	278	503	27	78	57	13.5143	9.8542	12.5561	1.01114	2.61151	1.91705	2.66e-10	-2.62342	down
LOC_Os03g01940	10666	11244	14357	1286	1867	1807	99.1832	105.68	93.9322	12.6616	16.2171	16.2906	3.37e-91	-2.6305	down
LOC_Os05g02760	144	943	242	57	96	31	5.123	33.8667	6.11801	2.16703	3.27162	1.049	0.00180107	-2.63891	down
LOC_Os12g41630	133	199	176	28	34	6	3.48816	5.30059	3.29766	0.78743	0.841486	0.133867	0.000122487	-2.64215	down
LOC_Os12g25660	245	207	324	25	73	8	3.77316	3.21367	3.54226	0.408935	1.06832	0.118769	0.000578165	-2.64292	down
LOC_Os05g50930	103	216	159	16	24	25	1.33114	2.845	1.44925	0.212956	0.28253	0.302144	1.67e-08	-2.64397	down
LOC_Os02g48770	631	596	835	39	137	109	10.5136	10.0243	9.87976	0.703051	2.18655	1.76593	2.05e-10	-2.64415	down
LOC_Os04g51040	294	364	469	25	37	91	3.40333	4.25459	3.85424	0.310901	0.404636	1.01462	1.02e-07	-2.64518	down
LOC_Os02g57110	149	202	210	28	8	38	2.47605	3.40714	2.49001	0.506027	0.122282	0.643426	2.07e-05	-2.65257	down
LOC_Os05g47770	460	1217	696	54	152	122	5.43457	14.5335	5.8447	0.682178	1.7165	1.39298	1.15e-07	-2.65379	down
LOC_Os02g51930	701	2424	959	60	112	401	11.1621	38.9841	10.8518	1.03174	1.70288	6.19926	0.000744753	-2.65468	down
LOC_Os05g47750	240	499	364	37	62	50	4.85373	10.1979	5.23231	0.797845	1.19762	0.977813	6.65e-12	-2.6569	down
LOC_Os01g64380	559	188	783	59	102	40	49.3889	16.7326	49.1764	5.61204	8.60636	3.43828	1.05e-05	-2.66059	down
NewGene_2762	101	100	113	12	13	17	3.01812	3.01819	2.39733	0.383207	0.349614	0.474904	9.56e-10	-2.66788	down
LOC_Os10g38489	236	1231	286	70	65	103	6.07719	32.0134	5.21608	1.95003	1.60068	2.5583	0.000295696	-2.67374	down
LOC_Os01g61610	175	292	200	27	22	40	2.73909	4.66478	2.21853	0.428414	0.325836	0.641076	2.05e-09	-2.67637	down
LOC_Os01g09830	413	658	547	66	91	57	15.829	25.4413	14.8794	2.73658	3.34002	2.10609	1.79e-17	-2.67986	down
LOC_Os12g44250	67	634	141	17	52	47	1.79889	17.3195	2.70518	0.474829	1.34618	1.22383	0.00501702	-2.6814	down
LOC_Os08g05960	192	529	210	6	25	99	8.1954	22.8276	6.36832	0.278467	1.01547	4.09702	0.00739051	-2.68269	down
LOC_Os09g28160	1390	2280	1795	122	274	343	36.1145	59.8214	33.1346	3.43512	6.81847	8.65937	2e-12	-2.68284	down
LOC_Os02g01890	110	875	112	47	66	36	1.79221	14.4687	1.30072	0.832092	1.03345	0.568253	0.00511457	-2.6856	down
LOC_Os04g32920	5367	13647	7713	751	1496	1333	48.6175	124.235	49.2301	7.36868	12.9039	11.7281	1.86e-11	-2.69131	down
LOC_Os10g20470	2470	2991	2892	240	522	355	34.2726	41.9029	28.5066	3.60227	6.93939	4.78905	4.52e-23	-2.69137	down
LOC_Os06g50830	67	707	125	41	26	52	1.22999	15.1953	1.6263	0.766613	0.416424	0.95657	0.00609841	-2.69426	down
LOC_Os03g52720	190	509	182	17	60	44	6.60247	17.8393	4.47133	0.631252	1.99596	1.46552	6.35e-05	-2.69778	down
LOC_Os10g06710	112	174	246	23	30	14	1.89979	2.9753	2.96295	0.417604	0.478194	0.214937	3.88e-09	-2.70054	down
LOC_Os04g54740	59	138	49	14	11	7	0.44545	1.30511	0.254826	0.11416	0.092234	0.104161	0.000576281	-2.71717	down
LOC_Os03g58930	177	133	290	15	37	24	7.01966	5.32343	8.18813	0.640699	1.40315	0.921345	2.98e-09	-2.72588	down
LOC_Os01g74450	2134	5409	2889	271	211	876	42.2067	108.008	40.5781	5.80331	3.99579	16.8416	1.01e-05	-2.73124	down
LOC_Os01g34970	137	1573	201	72	83	96	0.967232	11.2208	1.00599	0.551685	0.600126	0.727879	0.00443336	-2.7318	down
LOC_Os04g32480	279	426	567	25	96	41	8.04678	12.4236	11.6432	0.770313	2.65623	1.131	5.82e-08	-2.7328	down
LOC_Os10g03570	651	1121	791	74	177	82	7.63787	13.2841	6.59602	0.935132	1.98239	0.92705	4.82e-11	-2.73672	down
LOC_Os11g04350	351	975	575	57	94	92	6.93494	19.4689	8.07449	1.21791	1.77741	1.7496	7.27e-10	-2.74309	down
LOC_Os06g49380	237	245	335	31	36	35	1.09153	1.14256	1.10129	0.152309	0.151931	0.15591	7.76e-25	-2.74704	down
LOC_Os11g26340	729	296	1123	87	164	12	27.8084	11.3789	30.446	3.60136	5.98113	0.413408	0.00192703	-2.74877	down
LOC_Os04g56000	492	1157	743	50	89	168	22.0298	52.3069	23.6264	2.41182	3.79339	7.28266	8.4e-08	-2.75282	down
LOC_Os04g41229	125	1286	220	46	69	97	1.89016	19.9801	2.38759	0.755307	1.00875	1.43288	0.00276227	-2.75514	down
LOC_Os01g70850	118	556	172	30	35	43	2.66614	13.4884	2.75984	0.691076	0.706379	0.951938	9.91e-05	-2.75619	down
LOC_Os01g73500	310	1266	361	48	70	134	7.51496	31.0109	6.2331	1.25987	1.61266	3.14731	8.54e-05	-2.75701	down
LOC_Os11g30810	858	398	1194	75	144	85	19.0517	8.92087	18.8311	1.79358	3.04978	1.82687	5.49e-10	-2.7575	down
LOC_Os03g58010	381	600	497	33	92	64	11.0288	17.5399	10.2202	1.03551	2.53831	1.77503	2.62e-12	-2.75867	down
LOC_Os08g04630	863	1139	1146	96	153	146	9.12178	12.1481	8.60294	1.1002	1.5494	1.49115	5.51e-39	-2.76243	down
LOC_Os10g06630	123	264	247	10	49	21	3.37025	7.30427	4.8027	0.285011	1.2883	0.557458	1.17e-05	-2.76426	down
LOC_Os11g26760	85	210	144	20	22	12	2.97931	7.42583	3.58515	0.741212	0.730057	0.405566	9.99e-07	-2.766	down
LOC_Os04g57350	255	224	334	7	47	50	3.52573	3.1228	3.28047	0.093923	0.622488	0.668059	1.98e-05	-2.76883	down
LOC_Os05g39250	465	604	684	55	124	39	17.0847	22.3985	17.8473	2.15812	4.33869	1.37332	4.73e-10	-2.77064	down
LOC_Os11g05700	554	2209	812	172	100	169	5.53173	22.3026	5.76611	1.85875	0.951338	1.6416	4.15e-06	-2.77241	down
LOC_Os01g40660	79	613	120	17	35	52	2.66398	20.8973	2.87816	0.607659	1.12419	1.69217	0.002902	-2.788	down
LOC_Os05g29740	46	42	69	5	12	2	1.28054	1.18846	1.37705	0.15084	0.300421	0.032936	0.000660927	-2.79507	down
LOC_Os07g35310	662	1441	1218	93	182	129	7.12223	15.7144	9.36016	1.093	1.86959	1.35942	1.27e-15	-2.80014	down
LOC_Os07g34280	102	188	158	15	24	15	1.74556	3.24751	1.92895	0.262133	0.39439	0.247382	8.14e-10	-2.80994	down
LOC_Os10g36960	274	172	327	27	45	21	4.75978	3.02103	4.03409	0.502697	0.742031	0.352643	2.17e-10	-2.81219	down
LOC_Os10g21860	56	47	63	6	6	8	2.12693	1.83221	1.71362	0.251223	0.185205	0.263011	4.97e-06	-2.81371	down
LOC_Os06g20790	52	532	126	41	22	21	0.857476	8.89558	1.47212	0.730658	0.337051	0.326413	0.00390215	-2.8141	down
LOC_Os04g12960	611	564	833	27	60	159	10.1721	9.48333	9.85539	0.471234	0.942896	2.57277	1.95e-06	-2.81596	down
LOC_Os03g57560	420	378	495	54	32	68	2.89999	2.63927	2.4299	0.398981	0.206649	0.453294	8.7e-15	-2.81599	down
LOC_Os02g58720	2528	1038	3711	123	493	264	53.7972	22.2812	56.0586	2.80544	10.0354	5.43547	5.97e-07	-2.81662	down
LOC_Os05g03400	37	90	86	6	10	9	0.328604	0.805978	0.542579	0.053545	0.084301	0.076256	1.3e-05	-2.82885	down
LOC_Os10g34920	180	905	244	44	64	54	4.84892	24.6493	4.66535	1.27289	1.63319	1.3941	5.99e-05	-2.83177	down
LOC_Os01g73200	97	892	206	40	38	66	2.0734	19.3074	3.13607	0.912227	0.768373	1.3586	0.00115242	-2.8375	down
LOC_Os01g74160	81	64	98	0	17	13	1.63613	1.30326	1.41412	0	0.321043	0.254638	0.00773841	-2.83958	down
LOC_Os05g02450	152	307	215	19	23	38	2.13767	4.09501	2.1572	0.247617	0.307846	0.525243	1.26e-09	-2.84634	down
LOC_Os07g03730	191	159	248	14	14	42	5.42164	4.55838	5.02469	0.413378	0.36507	1.14774	1.35e-07	-2.85856	down
LOC_Os10g08319	101	1446	172	39	69	102	1.44398	21.006	1.75619	0.604471	0.937984	1.41607	0.00601016	-2.85986	down
LOC_Os06g10530	38	70	58	8	7	4	1.51913	2.8245	1.6565	0.345494	0.267875	0.126866	4.31e-05	-2.86537	down
LOC_Os10g40550	139	811	272	49	44	49	1.90134	11.2516	2.6523	0.719752	0.574245	0.649697	4.98e-05	-2.86631	down
LOC_Os10g40360	1591	7389	2125	232	705	409	21.3618	100.199	20.271	3.37123	9.06664	5.33466	1.61e-05	-2.86778	down
LOC_Os10g33520	5707	2140	8314	331	766	763	77.2103	29.2305	79.8981	4.85199	9.91794	10.0244	3.89e-09	-2.87394	down
LOC_Os03g53170	332	466	450	46	66	31	3.03789	4.30547	2.92374	0.449106	0.573448	0.273543	3.6e-16	-2.88035	down
LOC_Os01g11910	412	3255	624	138	173	196	5.3267	42.5188	5.73097	1.93426	2.13759	2.45537	0.000239879	-2.88037	down
LOC_Os05g49940	217	298	351	4	41	57	7.72049	10.7409	8.88338	0.153628	1.38757	1.95999	0.000207595	-2.8857	down
LOC_Os02g53870	59	181	51	19	11	3	2.2262	6.92121	1.36393	0.769505	0.364217	0.073915	0.00413814	-2.88617	down
LOC_Os08g31860	627	635	926	24	108	123	12.2895	12.5744	12.9087	0.508738	2.0271	2.32872	3.48e-08	-2.89061	down
LOC_Os10g41980	343	3031	452	142	183	120	15.1487	135.146	14.1618	6.80811	7.72722	5.13809	0.000715074	-2.90105	down
LOC_Os12g13270	283	272	422	19	54	38	4.77064	4.62042	5.04299	0.347084	0.871169	0.622323	1.75e-14	-2.90228	down
LOC_Os01g19460	215	105	312	13	26	32	1.75679	0.863388	1.81451	0.107163	0.200517	0.249628	1.08e-07	-2.90467	down
NewGene_3629	368	1073	672	53	62	122	5.97301	16.3431	7.24054	0.858162	1.29842	2.28874	6.51e-09	-2.92436	down
LOC_Os03g11900	8174	9135	11233	560	1587	1084	88.8873	100.289	86.7636	6.60756	16.5215	11.453	5.27e-20	-2.92748	down
LOC_Os10g25150	138	1233	201	61	54	63	10.1688	91.7368	10.5215	4.83181	3.77244	4.50975	0.000949038	-2.92792	down
LOC_Os01g62130	51	254	77	13	12	18	1.39659	7.13659	1.51091	0.380626	0.294257	0.485883	0.000403196	-2.93072	down
LOC_Os08g23870	83	204	151	16	21	11	2.74729	6.80151	3.53526	0.572338	0.660385	0.322117	1.19e-07	-2.93439	down
[truncated: 603 more rows]
